# Supplementary material for: USP14 inhibition enhances Parkin-independent mitophagy in iNeurons
Source: Pharmacol Res. Author manuscript; Available in PMC 2026 Jan 28. (PMC12849831; doi:10.1016/j.phrs.2024.107484)
Supplement: Table S1 [file NIHMS2127424-supplement-Table_S1.xlsx]

## Sheet: MS parameters
TMT ID	TMT_01	TMT_02
Experiment	iNeurons DMSO vs IU1-47	iNeurons WT vs USP14 KO
Instrument	Orbitrap Fusion Lumos	Orbitrap Fusion Lumos
MS runs	12	12
Method	FAIMS-HR-MS2	FAIMS-HR-MS2
Method duration (min)	90	85
FAIMS CV	-40/-60/-80	-40/-60/-80
MS1 detector	Orbitrap	Orbitrap
MS1 Resolution	60k	60k
MS1 Scan Range (m/z)	400-1600	400-1600
MS1 Max Inj Time (ms)	50	50
MS1 AGC Target	400k	400k
MS2 Iso Window (Th)	0.7	0.5
HCD Colision Energy (%)	36	37
MS2 detector	Orbitrap	Orbitrap
MS2 Resolution	50k	50k
MS2 Max Inj Time (ms)	120	150
MS2 AGC Target	100k	125k

## Sheet: TMT quantification parameters
	TMT_01			TMT_02
	iNeurons DMSO vs IU1-47			iNeurons WT vs USP14 KO
	TMTpro-16plex			TMT-11plex
	Labeling kit	XC339671		Labeling kit	VD296213
	Channel	average m/z		Channel	average m/z
	126	126.128		126	126.127
	127N	127.125		127N	127.124
	127C	127.1308866		127C	127.131
	128N	128.128		128N	128.128
	128C	128.1342317		128C	128.134
	129N	129.1314216		129N	129.131
	129C	129.138		129C	129.137
	130N	130.135
	130C	130.141
	131N	131.138
	131C	131.144
	Normalization Factors			Normalization Factors
	126	1.11		126	1.073
	127N	1.123		127N	1
	127C	1.103		127C	1.104
	128N	1.097		128N	1.066
	128C	1.056		128C	1.024
	129N	1.118		129N	1.022
	129C	1.122		129C	1.068
	130N	1.1
	130C	1
	131N	1.109
	131C	1.161
Proteins / Peptides Quantfied	Proteins Quant	8018		Proteins Quant	8426
	Peptides Quant	94128		Peptides Quant	69189

## Sheet: Sample Information
	TMT_01			TMT_02
Run Ids	a27023-a27034			a20475-a20486
Experiment	iNeurons DMSO vs IU1-47			iNeurons WT vs USP14 KO
TMT kit	TMTpro-16plex			TMT-11plex
TMT Lot. No.	XC339671			VD296213
Channel	Sample Information	Replicate		Sample Information	Replicate
126	WT_DMSO	1		USP14 WT	1
127N	WT_DMSO	2		USP14 WT	2
127C	WT_DMSO	3		USP14 WT	3
128N	WT_DMSO	4		USP14 KO	1
128C	WT_IU147 5uM	1		USP14 KO	2
129N	WT_IU147 5uM	2		USP14 KO	3
129C	WT_IU147 5uM	3		USP14 KO	4
130N	WT_IU147 5uM	4
130C	WT_IU147 10uM	1
131N	WT_IU147 10uM	2
131C	WT_IU147 10uM	3
