# Supplementary material for: USP14 inhibition enhances Parkin-independent mitophagy in iNeurons
Source: Pharmacol Res. Author manuscript; Available in PMC 2026 Jan 28. (PMC12849831; doi:10.1016/j.phrs.2024.107484)
Supplement: Table S2 [file NIHMS2127424-supplement-Table_S2.xlsx]

## Sheet: iNeurons DMSO vs IU1-47
Protein.Id	UniprotID	Gene.Symbol	MITOCARTA MITO LOCALIZATION	MITOCARTA	ER	Peroxisome	GOLGI	Lysosome	Endosome	Autophagy	Description	Group.ID	Number.of.peptides	DMSO_1	DMSO_2	DMSO_3	DMSO_4	5uM_IU1_47_1	5uM_IU1_47_2	5uM_IU1_47_3	5uM_IU1_47_4	10uM_IU1_47_1	10uM_IU1_47_2	10uM_IU1_47_3	DMSO_mean	5uM_IU1_47_mean	10uM_IU1_47_mean	log2 (5uM IU1-47 / DMSO)	p.val 5 uM	p value log 10 5uM	log2 (10uM IU1-47 / DMSO)	p.val 10uM	p value log 10 10uM
sp|P25311|ZA2G_HUMAN	P25311	AZGP1		-	-	-	-	-	-	-	Zinc-alpha-2-glycoprotein OS=Homo sapiens OX=9606 GN=AZGP1 PE=1 SV=2	6887	1	17.5324	27.3006	7.12645	2.92355	6.03275	6.89288	6.89451	6.14905	5.84338	6.77083	6.53359	17.3198	6.4923	6.3826	-1.41562	0.0772987	1.11183	-1.44021	0.133964	0.873011
sp|P61626|LYSC_HUMAN	P61626	LYZ		-	-	-	-	-	-	-	Lysozyme C OS=Homo sapiens OX=9606 GN=LYZ PE=1 SV=1	6889	1	12.9255	32.5641	6.66462	1.01258	3.88681	16.5816	6.8104	3.22441	5.32443	6.06702	4.93858	17.3847	7.6258	5.44334	-1.18886	0.248767	0.604206	-1.67526	0.200949	0.696914
sp|Q9GZZ8|LACRT_HUMAN	Q9GZZ8	LACRT		-	-	-	-	-	-	-	Extracellular glycoprotein lacritin OS=Homo sapiens OX=9606 GN=LACRT PE=1 SV=1	6515	2	12.8164	28.7026	6.57046	2.95534	5.86992	15.8646	6.03669	4.98206	5.61122	5.89398	4.69669	16.0298	8.18832	5.40063	-0.969119	0.268045	0.571792	-1.56956	0.182467	0.738815
sp|P04035|HMDH_HUMAN	P04035	HMGCR		-	-	-	-	-	-	-	3-hydroxy-3-methylglutaryl-coenzyme A reductase OS=Homo sapiens OX=9606 GN=HMGCR PE=1 SV=1	4397	9	11.7861	12.5413	12.3973	12.3285	7.1404	7.62287	7.63058	7.46784	6.92962	7.04768	7.10786	12.2416	7.46542	7.02839	-0.713492	5.49999e-06	5.25964	-0.800523	2.54248e-05	4.59474
sp|P12273|PIP_HUMAN	P12273	PIP		-	-	-	-	-	-	-	Prolactin-inducible protein OS=Homo sapiens OX=9606 GN=PIP PE=1 SV=1	5414	1	10.931	17.7296	9.39749	6.17958	7.89132	9.13406	7.92762	7.28321	7.80871	8.16254	7.55481	12.686	8.05905	7.84202	-0.654559	0.0883848	1.05362	-0.693943	0.132136	0.878979
sp|Q9Y5J7|TIM9_HUMAN	Q9Y5J7	TIMM9	MIM	+	-	-	-	-	-	-	Mitochondrial import inner membrane translocase subunit Tim9 OS=Homo sapiens OX=9606 GN=TIMM9 PE=1 SV=1	1468	4	10.0621	9.85477	10.4304	9.68349	11.3826	9.86714	9.76637	9.95034	6.82551	6.27699	5.90031	10.1158	10.2416	6.33427	0.0178386	0.801058	0.0963361	-0.675354	0.000282898	3.54837
sp|O60220|TIM8A_HUMAN	O60220	TIMM8A	MIM	+	-	-	-	-	-	-	Mitochondrial import inner membrane translocase subunit Tim8 A OS=Homo sapiens OX=9606 GN=TIMM8A PE=1 SV=1	868	2	9.11481	10.4693	10.3543	10.8978	12.7695	9.61524	7.81419	10.0453	6.64215	6.08434	6.19312	9.97947	10.0611	6.30654	0.0117468	0.951065	0.0217896	-0.662115	0.00140094	2.85358
sp|Q5T2R2|DPS1_HUMAN	Q5T2R2	PDSS1	MIM	+	-	-	-	-	-	-	All trans-polyprenyl-diphosphate synthase PDSS1 OS=Homo sapiens OX=9606 GN=PDSS1 PE=1 SV=1	5373	1	11.7147	11.4985	11.7448	6.74241	9.74705	9.37858	8.01787	8.22676	6.5086	8.56758	7.85318	11.6527	8.84257	7.64312	-0.398123	0.00261822	2.58199	-0.608427	0.00274812	2.56096
sp|Q86UL3|GPAT4_HUMAN	Q86UL3	GPAT4		-	-	-	-	-	-	-	Glycerol-3-phosphate acyltransferase 4 OS=Homo sapiens OX=9606 GN=GPAT4 PE=1 SV=1	4126	2	12.2209	14.1599	8.05548	6.25498	8.28957	7.58506	7.69238	10.992	8.5129	7.63443	8.60244	11.4788	8.63975	8.24992	-0.409905	0.171388	0.76602	-0.476514	0.151941	0.818324
sp|Q96B49|TOM6_HUMAN	Q96B49	TOMM6	MOM	+	-	-	-	-	-	-	Mitochondrial import receptor subunit TOM6 homolog OS=Homo sapiens OX=9606 GN=TOMM6 PE=1 SV=1	6449	1	10.5039	11.0191	10.1237	10.7545	8.57468	8.73823	8.07449	9.13041	8.07185	7.73806	7.2711	10.5489	8.62945	7.69367	-0.289752	0.00234982	2.62897	-0.455349	0.00120512	2.91897
tr|X6R7X0|X6R7X0_HUMAN	X6R7X0	TCEANC2		-	-	-	-	-	-	-	Transcription elongation factor A N-terminal and central domain-containing protein 2 OS=Homo sapiens OX=9606 GN=TCEANC2 PE=1 SV=1	2191	1	9.63091	13.7911	9.4448	7.56794	7.44094	7.47216	7.91937	10.2213	9.51532	9.18825	7.80789	10.9556	8.26344	8.83715	-0.406854	0.116871	0.932292	-0.310015	0.233842	0.631077
sp|Q8NI37|PPTC7_HUMAN	Q8NI37	PPTC7	Matrix	+	-	-	-	-	-	-	Protein phosphatase PTC7 homolog OS=Homo sapiens OX=9606 GN=PPTC7 PE=1 SV=1	4356	1	10.6235	11.5106	11.2928	9.5707	7.77777	8.80317	8.10896	7.46327	7.67925	8.4985	8.6714	11.1423	8.03829	8.28305	-0.471086	0.000612449	3.21293	-0.427813	0.00214394	2.66879
sp|A6NHX0|CAST2_HUMAN	A6NHX0	CASTOR2		-	-	-	-	-	-	-	Cytosolic arginine sensor for mTORC1 subunit 2 OS=Homo sapiens OX=9606 GN=CASTOR2 PE=1 SV=3	5177	1	11.1808	9.56651	10.1869	11.2788	6.81433	8.00689	9.00507	7.60058	7.47794	9.4779	9.40426	10.3114	7.85672	8.7867	-0.392242	0.0143363	1.84356	-0.230847	0.131508	0.881048
sp|P0DJ07|PT100_HUMAN	P0DJ07	PET100	MIM	+	-	-	-	-	-	-	Protein PET100 homolog, mitochondrial OS=Homo sapiens OX=9606 GN=PET100 PE=1 SV=1	4897	2	10.5204	11.3408	10.1553	9.99787	8.96825	7.86398	8.23053	8.94919	7.88213	8.26263	7.82893	10.6722	8.50299	7.99123	-0.327811	0.00422606	2.37406	-0.417364	0.00204981	2.68829
sp|Q9H2D1|MFTC_HUMAN	Q9H2D1	SLC25A32	MIM	+	-	-	-	-	-	-	Mitochondrial folate transporter/carrier OS=Homo sapiens OX=9606 GN=SLC25A32 PE=1 SV=2	5165	1	10.4929	11.1488	10.1346	11.3813	8.03008	7.71059	7.99993	9.06774	6.34352	8.76894	8.92157	10.5921	8.20209	8.01134	-0.368926	0.00261253	2.58294	-0.402873	0.0435981	1.36053
tr|H0UI06|H0UI06_HUMAN	H0UI06	COX7A2	MIM	+	-	-	-	-	-	-	Cytochrome c oxidase subunit 7A2, mitochondrial OS=Homo sapiens OX=9606 GN=COX7A2 PE=1 SV=1	5533	4	10.5804	11.204	10.3597	10.4252	7.51773	8.9831	7.6869	8.7048	6.32769	8.63788	9.57261	10.7147	8.22313	8.17939	-0.381831	0.00350649	2.45513	-0.389526	0.0637744	1.19535
tr|Q5JRS3|Q5JRS3_HUMAN	Q5JRS3	UBA1		-	-	-	-	-	-	-	Ubiquitin-like modifier-activating enzyme 1 (Fragment) OS=Homo sapiens OX=9606 GN=UBA1 PE=1 SV=1	507	1	9.3322	13.4466	9.88814	8.41325	7.87359	7.23921	9.2269	9.22647	9.19306	8.28999	7.87064	10.889	8.39154	8.45123	-0.375861	0.0979589	1.00896	-0.365636	0.144498	0.840139
tr|D6RDK6|D6RDK6_HUMAN	D6RDK6	OCIAD1	MOM	+	-	-	-	-	-	-	OCIA domain-containing protein 1 (Fragment) OS=Homo sapiens OX=9606 GN=OCIAD1 PE=1 SV=1	5552	1	10.2883	11.0495	9.46138	9.28674	7.03991	10.1138	9.02714	10.1333	7.02348	8.98063	7.59582	10.2664	9.07854	7.86664	-0.177398	0.262913	0.580187	-0.384109	0.0316079	1.5002
sp|O43677|NDUC1_HUMAN	O43677	NDUFC1	MIM	+	-	-	-	-	-	-	NADH dehydrogenase [ubiquinone] 1 subunit C1, mitochondrial OS=Homo sapiens OX=9606 GN=NDUFC1 PE=1 SV=1	4980	1	11.1881	9.88142	10.881	12.0691	7.43161	7.62129	7.8839	8.55028	7.51939	8.28638	8.68761	10.6502	7.87177	8.16446	-0.436117	0.00144952	2.83878	-0.383448	0.00892501	2.04939
sp|Q6P161|RM54_HUMAN	Q6P161	MRPL54	Matrix	+	-	-	-	-	-	-	39S ribosomal protein L54, mitochondrial OS=Homo sapiens OX=9606 GN=MRPL54 PE=1 SV=1	5432	1	12.4564	10.7212	8.56165	8.42223	8.90496	8.8778	8.97412	8.55032	8.00021	8.32111	8.20993	10.5797	8.8268	8.17708	-0.261343	0.124039	0.906442	-0.371647	0.100729	0.996843
sp|P15954|COX7C_HUMAN	P15954	COX7C	MIM	+	-	-	-	-	-	-	Cytochrome c oxidase subunit 7C, mitochondrial OS=Homo sapiens OX=9606 GN=COX7C PE=1 SV=1	6448	3	11.0103	10.4744	10.247	10.1303	7.34016	9.00573	8.18768	9.06351	6.60319	8.79108	9.14665	10.5772	8.39927	8.18031	-0.332626	0.00832444	2.07964	-0.370735	0.0441565	1.35501
tr|A8MUH2|A8MUH2_HUMAN	A8MUH2	ATP5PF	MIM	+	-	-	-	-	-	-	ATP synthase-coupling factor 6, mitochondrial OS=Homo sapiens OX=9606 GN=ATP5PF PE=1 SV=1	6549	3	9.72229	11.4403	9.90919	9.60413	9.87228	9.59457	7.15319	8.57995	8.61965	7.78391	7.72051	10.3573	8.8	8.04136	-0.235067	0.129442	0.887923	-0.365132	0.0198363	1.70254
sp|P62328|TYB4_HUMAN	P62328	TMSB4X		-	-	-	-	-	-	-	Thymosin beta-4 OS=Homo sapiens OX=9606 GN=TMSB4X PE=1 SV=2	5062	2	8.34872	11.6326	11.1753	10.056	8.84161	7.06396	8.42701	7.9371	9.78959	8.26165	8.46644	10.3855	8.06742	8.83923	-0.364397	0.0625765	1.20359	-0.232584	0.244076	0.612474
tr|A0A0C4DFL7|A0A0C4DFL7_HUMAN	A0A0C4DFL7	CYP51A1		-	+	-	-	-	-	-	Lanosterol 14-alpha demethylase OS=Homo sapiens OX=9606 GN=CYP51A1 PE=1 SV=1	2044	10	10.3306	10.8032	10.2661	11.1463	8.09274	7.68324	8.27439	8.55695	7.99703	8.49822	8.35133	10.4666	8.15183	8.28219	-0.360602	0.000291265	3.53571	-0.337713	0.000634163	3.1978
sp|Q86VD7|S2542_HUMAN	Q86VD7	SLC25A42	MIM	+	-	-	-	-	-	-	Mitochondrial coenzyme A transporter SLC25A42 OS=Homo sapiens OX=9606 GN=SLC25A42 PE=1 SV=2	6710	1	9.45074	10.8523	11.677	10.6885	8.65743	8.47444	6.76009	8.25505	6.40359	7.60886	11.172	10.66	8.03675	8.39482	-0.407525	0.0171024	1.76694	-0.344639	0.223057	0.651583
sp|P14927|QCR7_HUMAN	P14927	UQCRB	MIM	+	-	-	-	-	-	-	Cytochrome b-c1 complex subunit 7 OS=Homo sapiens OX=9606 GN=UQCRB PE=1 SV=2	1891	9	10.353	11.1907	10.0668	10.5167	7.71264	8.56094	7.91937	8.69452	6.8363	8.79605	9.35298	10.5368	8.22187	8.32844	-0.357903	0.00216834	2.66387	-0.339323	0.057175	1.24279
sp|Q969E4|TCAL3_HUMAN	Q969E4	TCEAL3		-	-	-	-	-	-	-	Transcription elongation factor A protein-like 3 OS=Homo sapiens OX=9606 GN=TCEAL3 PE=1 SV=1	3924	2	10.5447	10.7026	10.265	11.4695	7.97499	7.70148	8.59213	8.65877	8.38993	7.74009	7.96082	10.5041	8.23184	8.03028	-0.351665	0.000610081	3.21461	-0.38743	0.000421545	3.37516
sp|Q9NWT8|AKIP_HUMAN	Q9NWT8	AURKAIP1	Matrix	+	-	-	-	-	-	-	Aurora kinase A-interacting protein OS=Homo sapiens OX=9606 GN=AURKAIP1 PE=1 SV=1	4434	1	11.043	10.3413	9.77296	10.0463	8.78014	8.78261	8.70382	7.87682	7.92317	8.73663	7.99322	10.3858	8.53585	8.21767	-0.283	0.00589614	2.22943	-0.337804	0.00854671	2.0682
sp|A0PJW6|TM223_HUMAN	A0PJW6	TMEM223		-	-	-	-	-	-	-	Transmembrane protein 223 OS=Homo sapiens OX=9606 GN=TMEM223 PE=1 SV=1	6110	1	10.6245	10.642	9.71902	11.1276	7.84737	8.39584	7.47273	8.70332	6.31373	9.07539	10.0784	10.3285	8.10482	8.48917	-0.349781	0.00299815	2.52315	-0.282936	0.189863	0.72156
sp|P20674|COX5A_HUMAN	P20674	COX5A	MIM	+	-	-	-	-	-	-	Cytochrome c oxidase subunit 5A, mitochondrial OS=Homo sapiens OX=9606 GN=COX5A PE=1 SV=2	4784	8	10.0809	10.7251	10.3583	10.21	8.46907	8.78136	7.9537	8.73935	7.56401	8.46499	8.65326	10.3881	8.48587	8.22742	-0.291797	0.000953497	3.02068	-0.33642	0.0049266	2.30745
sp|Q04864|REL_HUMAN	Q04864	REL		-	-	-	-	-	-	-	Proto-oncogene c-Rel OS=Homo sapiens OX=9606 GN=REL PE=1 SV=1	3823	1	11.8052	11.3752	9.01567	8.51276	8.93068	8.32408	8.56921	7.9904	9.23991	7.62135	8.6156	10.732	8.45359	8.49229	-0.344286	0.0305145	1.51549	-0.337697	0.08578	1.06661
sp|P10109|ADX_HUMAN	P10109	FDX1	Matrix	+	-	-	-	-	-	-	Adrenodoxin, mitochondrial OS=Homo sapiens OX=9606 GN=FDX1 PE=1 SV=1	6125	2	10.8629	11.0549	8.96688	9.4749	9.10884	8.33658	8.15604	9.57137	7.84187	7.90374	8.72192	10.2949	8.79321	8.15584	-0.227467	0.0788168	1.10338	-0.336023	0.0418095	1.37873
sp|O95178|NDUB2_HUMAN	O95178	NDUFB2	MIM	+	-	-	-	-	-	-	NADH dehydrogenase [ubiquinone] 1 beta subcomplex subunit 2, mitochondrial OS=Homo sapiens OX=9606 GN=NDUFB2 PE=1 SV=1	6521	1	10.7394	10.3372	10.2793	11.5349	8.28757	8.05679	6.95692	8.94777	6.86774	8.86405	9.12836	10.452	8.06226	8.28672	-0.374518	0.00516835	2.28665	-0.334902	0.0409882	1.38734
sp|P00403|COX2_HUMAN	P00403	MT-CO2	MIM	+	-	-	-	-	-	-	Cytochrome c oxidase subunit 2 OS=Homo sapiens OX=9606 GN=MT-CO2 PE=1 SV=1	5828	9	10.4909	10.9537	9.99897	11.1913	7.33137	8.6072	7.67879	8.65143	6.37103	8.92335	9.80199	10.4812	8.0672	8.36546	-0.377663	0.00320362	2.49436	-0.325286	0.11797	0.92823
sp|P31930|QCR1_HUMAN	P31930	UQCRC1	MIM	+	-	-	-	-	-	-	Cytochrome b-c1 complex subunit 1, mitochondrial OS=Homo sapiens OX=9606 GN=UQCRC1 PE=1 SV=3	2901	18	10.4397	11.2546	9.58822	10.6609	7.82482	8.67427	7.80892	8.73383	6.84686	8.76928	9.39858	10.4275	8.26046	8.33824	-0.3361	0.00772016	2.11237	-0.322579	0.0823471	1.08435
sp|Q6P1Q0|LTMD1_HUMAN	Q6P1Q0	LETMD1	Membrane	+	-	-	-	-	-	-	LETM1 domain-containing protein 1 OS=Homo sapiens OX=9606 GN=LETMD1 PE=1 SV=1	6293	2	10.0405	11.0786	9.89687	10.027	7.97644	8.66452	8.56521	8.88552	6.99551	9.5174	8.35246	10.3387	8.52292	8.28846	-0.278629	0.00537468	2.26965	-0.318873	0.06638	1.17796
sp|Q96T52|IMP2L_HUMAN	Q96T52	IMMP2L	MIM	+	-	-	-	-	-	-	Mitochondrial inner membrane protease subunit 2 OS=Homo sapiens OX=9606 GN=IMMP2L PE=1 SV=1	6818	1	10.2021	10.55	11.2058	11.5473	6.98564	7.92595	7.17182	8.5687	6.84651	8.50413	10.492	10.6526	7.66303	8.61421	-0.475224	0.00180941	2.74246	-0.306419	0.135915	0.866734
sp|P36957|ODO2_HUMAN	P36957	DLST	Matrix	+	-	-	-	-	-	-	Dihydrolipoyllysine-residue succinyltransferase component of 2-oxoglutarate dehydrogenase complex, mitochondrial OS=Homo sapiens OX=9606 GN=DLST PE=1 SV=4	515	25	10.6276	10.8549	9.86789	9.81952	8.32514	8.66989	8.28662	8.17606	7.62379	8.88741	8.86118	10.4501	8.36443	8.45746	-0.321182	0.000684717	3.16449	-0.305225	0.0177418	1.751
tr|A0A1W2PP11|A0A1W2PP11_HUMAN	A0A1W2PP11	PARL	MIM	+	-	-	-	-	-	-	Presenilins-associated rhomboid-like protein, mitochondrial OS=Homo sapiens OX=9606 GN=PARL PE=4 SV=1	6855	1	10.9776	11.1852	9.37055	10.4664	7.86507	8.41359	7.05503	9.13742	7.16461	8.86989	9.49469	10.5111	8.11778	8.50973	-0.372759	0.0196383	1.7069	-0.304731	0.0907408	1.0422
sp|Q8NDZ2|SIMC1_HUMAN	Q8NDZ2	SIMC1		-	-	-	-	-	-	-	SUMO-interacting motif-containing protein 1 OS=Homo sapiens OX=9606 GN=SIMC1 PE=1 SV=3	6627	1	9.95103	7.09524	9.79511	12.172	6.76972	6.73988	7.77997	7.35304	10.832	10.3238	11.1882	8.94713	7.16065	10.7813	-0.321333	0.0840302	1.07556	0.269039	0.12876	0.890218
sp|Q9BVV7|TIM21_HUMAN	Q9BVV7	TIMM21	MIM	+	-	-	-	-	-	-	Mitochondrial import inner membrane translocase subunit Tim21 OS=Homo sapiens OX=9606 GN=TIMM21 PE=1 SV=1	6526	2	10.2928	10.8686	9.93728	10.7613	8.34573	8.36081	7.53485	8.66462	7.21176	8.69034	9.33192	10.3662	8.2265	8.41134	-0.33354	0.0020575	2.68666	-0.301483	0.045996	1.33728
sp|P53007|TXTP_HUMAN	P53007	SLC25A1	MIM	+	-	-	-	-	-	-	Tricarboxylate transport protein, mitochondrial OS=Homo sapiens OX=9606 GN=SLC25A1 PE=1 SV=2	5254	5	10.5526	11.0551	9.44384	11.142	7.66811	8.09273	7.81434	8.94009	6.81629	8.75056	9.7243	10.3505	8.12882	8.43038	-0.348585	0.00800525	2.09663	-0.296032	0.121151	0.916673
sp|Q6KCM7|SCMC2_HUMAN	Q6KCM7	SLC25A25	MIM	+	-	-	-	-	-	-	Calcium-binding mitochondrial carrier protein SCaMC-2 OS=Homo sapiens OX=9606 GN=SLC25A25 PE=1 SV=1	5318	2	10.7024	10.4392	9.36083	11.126	7.75479	8.77881	8.26656	8.7157	6.62712	8.91383	9.31479	10.1675	8.37897	8.28525	-0.279118	0.00999686	2.00014	-0.295345	0.113639	0.944472
tr|U3KQS2|U3KQS2_HUMAN	U3KQS2	SLC37A4		-	-	-	-	-	-	-	Glucose-6-phosphate exchanger SLC37A4 OS=Homo sapiens OX=9606 GN=SLC37A4 PE=1 SV=2	6439	1	10.5454	9.96032	10.1051	12.5796	9.26791	9.50861	6.57804	7.32843	9.71978	6.58284	7.82395	10.2036	8.17075	8.04219	-0.320539	0.0657322	1.18222	-0.343419	0.0805334	1.09402
tr|E9PGQ0|E9PGQ0_HUMAN	E9PGQ0	SLC25A44	MIM	+	-	-	-	-	-	-	Solute carrier family 25 member 44 OS=Homo sapiens OX=9606 GN=SLC25A44 PE=1 SV=3	6285	1	9.47352	10.0449	10.6029	11.011	8.9452	8.08935	7.80143	9.47133	7.43482	8.11352	9.01197	10.0404	8.57683	8.18677	-0.227306	0.0398914	1.39912	-0.294456	0.0298446	1.52513
tr|A0A0A0MSY7|A0A0A0MSY7_HUMAN	A0A0A0MSY7	TK2	Matrix	+	-	-	-	-	-	-	Thymidine kinase 2, mitochondrial OS=Homo sapiens OX=9606 GN=TK2 PE=1 SV=1	5894	1	10.857	10.5568	9.90899	9.56691	8.47089	8.26131	7.89449	8.83249	7.51993	9.4443	8.68689	10.4409	8.3648	8.55037	-0.319848	0.00148434	2.82847	-0.288191	0.0391066	1.40775
sp|Q5T653|RM02_HUMAN	Q5T653	MRPL2	Matrix	+	-	-	-	-	-	-	39S ribosomal protein L2, mitochondrial OS=Homo sapiens OX=9606 GN=MRPL2 PE=1 SV=2	4672	5	10.3021	10.5894	9.99375	9.68971	8.42669	8.72197	8.28894	8.60325	7.99464	8.48598	8.90352	10.2951	8.51021	8.46138	-0.274688	0.000192444	3.71569	-0.282991	0.00428422	2.36813
sp|P09669|COX6C_HUMAN	P09669	COX6C	MIM	+	-	-	-	-	-	-	Cytochrome c oxidase subunit 6C OS=Homo sapiens OX=9606 GN=COX6C PE=1 SV=2	1446	2	10.5214	11.0915	9.61362	10.0484	7.70148	8.7223	7.50719	9.10971	6.894	8.89556	9.89482	10.4088	8.26017	8.56146	-0.333566	0.014325	1.8439	-0.281881	0.132965	0.876261
sp|O43819|SCO2_HUMAN	O43819	SCO2	MIM	+	-	-	-	-	-	-	Protein SCO2 homolog, mitochondrial OS=Homo sapiens OX=9606 GN=SCO2 PE=1 SV=3	6575	1	10.465	11.1574	9.33195	11.7071	7.97616	7.16682	8.06424	8.64994	7.34191	8.56059	9.57886	10.3181	7.96429	8.49379	-0.373562	0.00928587	2.03218	-0.2807	0.0948892	1.02278
sp|Q86WC6|PPR27_HUMAN	Q86WC6	PPP1R27		-	-	-	-	-	-	-	Protein phosphatase 1 regulatory subunit 27 OS=Homo sapiens OX=9606 GN=PPP1R27 PE=1 SV=1	3519	4	10.2093	10.4328	10.3492	10.5634	8.96708	7.50831	7.78979	8.99351	8.48035	8.73572	7.97068	10.3304	8.31467	8.39558	-0.313169	0.00733555	2.13457	-0.299198	0.00117005	2.9318
sp|P00480|OTC_HUMAN	P00480	OTC	Matrix	+	-	-	-	-	-	-	Ornithine transcarbamylase, mitochondrial OS=Homo sapiens OX=9606 GN=OTC PE=1 SV=3	5488	2	10.0534	10.5545	9.89838	7.924	6.72354	10.5163	10.5944	8.58331	8.77398	9.00554	7.37269	10.1688	9.10439	8.38407	-0.15951	0.378046	0.422455	-0.278421	0.0310313	1.5082
sp|Q9NRK6|ABCBA_HUMAN	Q9NRK6	ABCB10	MIM	+	-	-	-	-	-	-	ATP-binding cassette sub-family B member 10, mitochondrial OS=Homo sapiens OX=9606 GN=ABCB10 PE=1 SV=2	5854	3	10.2815	10.3767	9.9478	10.1925	8.37141	8.65296	8.08147	8.85337	7.85531	8.65028	8.73668	10.202	8.4898	8.41409	-0.265049	0.000646612	3.18936	-0.277973	0.00444246	2.35238
sp|Q96IX5|ATPMK_HUMAN	Q96IX5	ATP5MK		-	-	-	-	-	-	-	ATP synthase membrane subunit K, mitochondrial OS=Homo sapiens OX=9606 GN=ATP5MK PE=1 SV=1	6909	1	9.80318	9.67149	9.73008	12.3687	7.03892	8.69366	6.90425	8.81721	5.71771	9.98463	11.2702	9.73492	7.86351	8.99085	-0.307995	0.0281273	1.55087	-0.114712	0.680482	0.167183
sp|Q53S58|TM177_HUMAN	Q53S58	TMEM177	MIM	+	-	-	-	-	-	-	Transmembrane protein 177 OS=Homo sapiens OX=9606 GN=TMEM177 PE=1 SV=1	4230	4	10.3989	10.2914	10.2749	10.7211	7.40354	8.8926	8.15792	8.24448	6.48771	9.54019	9.58724	10.3217	8.17464	8.53838	-0.336459	0.00194786	2.71044	-0.273651	0.157226	0.803476
sp|Q5TEU4|NDUF5_HUMAN	Q5TEU4	NDUFAF5	MIM	+	-	-	-	-	-	-	Arginine-hydroxylase NDUFAF5, mitochondrial OS=Homo sapiens OX=9606 GN=NDUFAF5 PE=1 SV=1	6740	1	10.3563	10.54	10.2216	9.37062	8.70864	7.87728	8.31018	8.83429	8.22021	8.77498	8.78589	10.3726	8.4326	8.59369	-0.298733	0.00077457	3.11094	-0.271432	0.00103213	2.98627
sp|P12235|ADT1_HUMAN	P12235	SLC25A4	MIM	+	-	-	-	-	-	-	ADP/ATP translocase 1 OS=Homo sapiens OX=9606 GN=SLC25A4 PE=1 SV=4	560	5	10.4305	10.6024	9.55293	10.7575	8.10214	8.16372	7.4977	9.52102	6.86096	9.12328	9.38784	10.1953	8.32114	8.45736	-0.293047	0.0223225	1.65126	-0.269622	0.114971	0.939412
sp|Q8NDC0|MISSL_HUMAN	Q8NDC0	MAPK1IP1L		-	-	-	-	-	-	-	MAPK-interacting and spindle-stabilizing protein-like OS=Homo sapiens OX=9606 GN=MAPK1IP1L PE=1 SV=4	6750	1	9.69273	11.2397	9.86249	8.7444	7.52859	8.11339	9.36516	8.22439	9.07138	9.24171	8.91607	10.265	8.30788	9.07639	-0.305177	0.0240406	1.61906	-0.17754	0.0757373	1.12069
sp|P22695|QCR2_HUMAN	P22695	UQCRC2	MIM	+	-	-	-	-	-	-	Cytochrome b-c1 complex subunit 2, mitochondrial OS=Homo sapiens OX=9606 GN=UQCRC2 PE=1 SV=3	2859	16	10.0955	10.7768	10.0284	10.4755	7.8271	8.3593	8.03798	8.75538	6.9494	8.93377	9.7609	10.3002	8.24494	8.54802	-0.321096	0.00120939	2.91743	-0.269014	0.113607	0.944595
sp|Q8N8R3|MCATL_HUMAN	Q8N8R3	SLC25A29	MIM	+	-	-	-	-	-	-	Mitochondrial basic amino acids transporter OS=Homo sapiens OX=9606 GN=SLC25A29 PE=1 SV=2	5564	1	10.8797	10.1317	9.42357	9.88637	7.56191	8.93441	8.27075	9.63484	7.61177	8.5613	9.10376	10.145	8.60048	8.42561	-0.238279	0.0585187	1.23271	-0.267914	0.0469255	1.32859
sp|Q9NUL7|DDX28_HUMAN	Q9NUL7	DDX28	Matrix	+	-	-	-	-	-	-	Probable ATP-dependent RNA helicase DDX28 OS=Homo sapiens OX=9606 GN=DDX28 PE=1 SV=2	2411	4	8.98581	9.06314	11.0002	11.3106	11.5676	9.21939	6.84524	7.87915	7.17367	9.09917	7.85602	9.68305	8.87785	8.04295	-0.125252	0.570388	0.243829	-0.267736	0.131537	0.880951
sp|Q01201|RELB_HUMAN	Q01201	RELB		-	-	-	-	-	-	-	Transcription factor RelB OS=Homo sapiens OX=9606 GN=RELB PE=1 SV=2	4490	1	9.20671	9.41906	10.7593	10.3288	7.85691	6.32247	7.95966	9.63907	9.94617	8.49558	10.0662	9.79502	7.94453	9.50265	-0.302088	0.0946319	1.02396	-0.043719	0.697906	0.156203
tr|H0Y886|H0Y886_HUMAN	H0Y886	NDUFB5	MIM	+	-	-	-	-	-	-	Complex I-SGDH (Fragment) OS=Homo sapiens OX=9606 GN=NDUFB5 PE=1 SV=1	4846	3	10.1808	10.8629	9.18705	11.0352	8.01965	8.38457	7.82159	9.38857	7.1448	9.12433	8.85055	10.0769	8.40359	8.37323	-0.261976	0.0342584	1.46523	-0.267199	0.0965351	1.01531
sp|P47985|UCRI_HUMAN	P47985	UQCRFS1	MIM	+	-	-	-	-	-	-	Cytochrome b-c1 complex subunit Rieske, mitochondrial OS=Homo sapiens OX=9606 GN=UQCRFS1 PE=1 SV=2	4118	11	10.0197	10.6648	10.0257	10.8985	8.03466	8.28853	7.94162	8.60084	7.09679	8.73966	9.68935	10.2367	8.21641	8.5086	-0.317175	0.000471509	3.32651	-0.266762	0.0930651	1.03121
tr|A0A3B3IRM4|A0A3B3IRM4_HUMAN	A0A3B3IRM4	XYLB		-	-	-	-	-	-	-	Xylulose kinase OS=Homo sapiens OX=9606 GN=XYLB PE=1 SV=1	1229	1	10.2637	11.2973	8.47868	10.0998	8.05772	7.53025	9.64962	7.30743	10.4271	10.2656	6.62281	10.0132	8.13626	9.10517	-0.29947	0.0996551	1.0015	-0.137149	0.575183	0.240194
sp|Q9H5Q4|TFB2M_HUMAN	Q9H5Q4	TFB2M	Matrix	+	-	-	-	-	-	-	Dimethyladenosine transferase 2, mitochondrial OS=Homo sapiens OX=9606 GN=TFB2M PE=1 SV=1	4852	2	10.2343	10.761	9.46033	8.21976	9.34367	9.29701	8.22269	9.13817	9.36932	7.74479	8.20894	10.1519	9.00038	8.44102	-0.173688	0.0484504	1.3147	-0.266258	0.0493192	1.30698
sp|Q02978|M2OM_HUMAN	Q02978	SLC25A11	MIM	+	-	-	-	-	-	-	Mitochondrial 2-oxoglutarate/malate carrier protein OS=Homo sapiens OX=9606 GN=SLC25A11 PE=1 SV=3	3042	14	10.3796	10.4935	9.68819	10.8217	7.91391	8.14042	7.92573	9.21426	7.07454	9.12848	9.21966	10.1871	8.29858	8.47423	-0.295807	0.00658248	2.18161	-0.265589	0.082781	1.08207
sp|Q96EY8|MMAB_HUMAN	Q96EY8	MMAB	Matrix	+	-	-	-	-	-	-	Corrinoid adenosyltransferase OS=Homo sapiens OX=9606 GN=MMAB PE=1 SV=1	5508	2	10.4738	11.1226	9.39354	9.84014	8.90337	8.12716	8.04443	8.3148	7.95371	8.72464	9.10175	10.33	8.34744	8.59337	-0.307432	0.00909586	2.04116	-0.265542	0.0458843	1.33834
sp|P08574|CY1_HUMAN	P08574	CYC1	MIM	+	-	-	-	-	-	-	Cytochrome c1, heme protein, mitochondrial OS=Homo sapiens OX=9606 GN=CYC1 PE=1 SV=3	366	9	10.2703	10.5436	9.86559	10.8312	8.19646	8.54803	7.6658	8.53512	6.82759	9.01223	9.70413	10.2265	8.23635	8.51465	-0.312235	0.00108707	2.96374	-0.264293	0.126439	0.89812
sp|Q9UBS8|RNF14_HUMAN	Q9UBS8	RNF14		-	-	-	-	-	-	-	E3 ubiquitin-protein ligase RNF14 OS=Homo sapiens OX=9606 GN=RNF14 PE=1 SV=1	6708	1	7.70546	11.1887	11.4426	7.38351	6.89597	8.48457	9.50417	8.07502	9.54661	8.42531	11.348	10.1123	8.23993	9.77331	-0.2954	0.177541	0.7507	-0.0491858	0.829624	0.0811187
sp|Q13423|NNTM_HUMAN	Q13423	NNT	MIM	+	-	-	-	-	-	-	NAD(P) transhydrogenase, mitochondrial OS=Homo sapiens OX=9606 GN=NNT PE=1 SV=3	47	44	10.1625	10.6389	9.7	10.5535	8.01351	8.42852	8.00485	9.09467	7.01819	9.01241	9.37303	10.1671	8.38539	8.46788	-0.277964	0.00530998	2.27491	-0.263841	0.0951471	1.0216
sp|Q9UII2|ATIF1_HUMAN	Q9UII2	ATP5IF1	Matrix	+	-	-	-	-	-	-	ATPase inhibitor, mitochondrial OS=Homo sapiens OX=9606 GN=ATP5IF1 PE=1 SV=1	4403	3	11.0351	10.786	9.77142	9.13529	8.63317	7.85509	8.10523	8.35349	8.10154	8.55291	9.67071	10.5308	8.23675	8.77505	-0.354474	0.00177039	2.75193	-0.263141	0.0441734	1.35484
sp|Q99797|MIPEP_HUMAN	Q99797	MIPEP	Matrix	+	-	-	-	-	-	-	Mitochondrial intermediate peptidase OS=Homo sapiens OX=9606 GN=MIPEP PE=1 SV=2	6068	2	10.0753	9.70236	10.3324	9.1061	7.33418	8.60979	10.5382	9.15941	7.89539	8.51961	8.72725	10.0367	8.91039	8.38075	-0.171722	0.218257	0.661032	-0.260132	0.00590056	2.22911
sp|Q9Y2C4|EXOG_HUMAN	Q9Y2C4	EXOG	MIM	+	-	-	-	-	-	-	Nuclease EXOG, mitochondrial OS=Homo sapiens OX=9606 GN=EXOG PE=1 SV=2	5899	3	11.0812	11.2978	8.98229	10.2715	7.31977	8.24775	7.74355	8.86823	7.08172	9.18201	9.92419	10.4538	8.04482	8.72931	-0.377889	0.0218136	1.66127	-0.260083	0.200674	0.697508
sp|Q96CB9|NSUN4_HUMAN	Q96CB9	NSUN4	Matrix	+	-	-	-	-	-	-	5-methylcytosine rRNA methyltransferase NSUN4 OS=Homo sapiens OX=9606 GN=NSUN4 PE=1 SV=2	6438	1	10.0242	10.3631	9.28642	10.1163	8.69059	8.70398	8.24276	9.78703	8.49026	8.27449	8.02084	9.89124	8.85609	8.26186	-0.159482	0.0792005	1.10127	-0.259684	0.00920623	2.03592
sp|Q4U2R6|RM51_HUMAN	Q4U2R6	MRPL51	Matrix	+	-	-	-	-	-	-	39S ribosomal protein L51, mitochondrial OS=Homo sapiens OX=9606 GN=MRPL51 PE=1 SV=1	6362	1	9.76657	11.0381	10.1901	9.50705	9.1152	8.10057	8.26634	8.11983	8.57915	7.44658	9.87052	10.3316	8.40048	8.63208	-0.298518	0.00604654	2.21849	-0.259282	0.0989685	1.0045
sp|Q9GZU1|MCLN1_HUMAN	Q9GZU1	MCOLN1		-	-	-	-	-	-	-	Mucolipin-1 OS=Homo sapiens OX=9606 GN=MCOLN1 PE=1 SV=1	5745	1	9.97963	12.1095	9.86615	11.0365	9.53168	9.38077	7.32722	8.61401	9.28774	7.64755	5.21925	10.6518	8.71342	7.38485	-0.289781	0.0722833	1.14096	-0.528452	0.0783262	1.10609
sp|Q9Y619|ORNT1_HUMAN	Q9Y619	SLC25A15	MIM	+	-	-	-	-	-	-	Mitochondrial ornithine transporter 1 OS=Homo sapiens OX=9606 GN=SLC25A15 PE=1 SV=1	5936	2	9.67809	10.6069	10.1677	10.6561	8.69605	8.24353	7.54911	8.9561	6.75145	9.04055	9.6544	10.1509	8.3612	8.48213	-0.279826	0.00865305	2.06283	-0.259108	0.144932	0.838835
tr|A0A5F9ZHJ0|A0A5F9ZHJ0_HUMAN	A0A5F9ZHJ0	ACAT1	Matrix	+	-	-	-	-	-	-	Acetyl-CoA acetyltransferase, mitochondrial OS=Homo sapiens OX=9606 GN=ACAT1 PE=1 SV=1	550	1	10.3157	10.6212	8.84618	9.19478	8.42812	9.66549	8.50166	9.53583	8.889	9.06503	6.93706	9.92769	9.03278	8.29703	-0.136289	0.197028	0.705471	-0.258864	0.135741	0.867288
sp|Q8N5U6|RNF10_HUMAN	Q8N5U6	RNF10		-	-	-	-	-	-	-	RING finger protein 10 OS=Homo sapiens OX=9606 GN=RNF10 PE=1 SV=2	4534	1	9.50514	11.5447	10.225	8.62036	8.01827	8.82666	7.73449	9.57515	8.4274	8.40837	9.11453	10.4249	8.53864	8.6501	-0.287961	0.0432965	1.36355	-0.269251	0.0503402	1.29809
sp|Q92499|DDX1_HUMAN	Q92499	DDX1		-	-	-	-	-	-	-	ATP-dependent RNA helicase DDX1 OS=Homo sapiens OX=9606 GN=DDX1 PE=1 SV=2	228	57	9.64212	9.97168	9.63597	9.36022	7.76373	9.95649	7.15889	7.08438	10.7911	9.60022	9.03523	9.74992	7.99087	9.80885	-0.287038	0.0795568	1.09932	0.00869313	0.916709	0.0377683
sp|P13073|COX41_HUMAN	P13073	COX4I1	MIM	+	-	-	-	-	-	-	Cytochrome c oxidase subunit 4 isoform 1, mitochondrial OS=Homo sapiens OX=9606 GN=COX4I1 PE=1 SV=1	2727	12	10.2264	10.4965	9.89268	10.0375	7.84374	8.85876	8.19815	8.84831	7.11014	8.98755	9.50037	10.2052	8.43724	8.53269	-0.27446	0.00308572	2.51064	-0.258232	0.0887853	1.05166
sp|Q9GZT3|SLIRP_HUMAN	Q9GZT3	SLIRP	Matrix	+	-	-	-	-	-	-	SRA stem-loop-interacting RNA-binding protein, mitochondrial OS=Homo sapiens OX=9606 GN=SLIRP PE=1 SV=1	4256	1	10.2331	9.74653	10.244	9.97065	8.70346	8.45546	9.25641	8.0939	7.84778	8.24886	9.19995	10.0745	8.62731	8.4322	-0.223732	0.00625833	2.20354	-0.256734	0.0192511	1.71554
sp|Q13585|MTR1L_HUMAN	Q13585	GPR50		-	-	-	-	-	-	-	Melatonin-related receptor OS=Homo sapiens OX=9606 GN=GPR50 PE=1 SV=3	1572	3	9.0172	10.9075	10.4368	9.88291	7.46496	9.10217	8.52915	8.16165	8.6842	8.22868	9.58485	10.1205	8.31448	8.83258	-0.283582	0.0342025	1.46594	-0.196374	0.13704	0.863153
sp|Q6NUK1|SCMC1_HUMAN	Q6NUK1	SLC25A24	MIM	+	-	-	-	-	-	-	Calcium-binding mitochondrial carrier protein SCaMC-1 OS=Homo sapiens OX=9606 GN=SLC25A24 PE=1 SV=2	4684	13	10.3618	10.6707	9.60052	10.5768	7.87354	8.55008	7.7942	8.92225	6.85988	9.05093	9.7393	10.211	8.28502	8.55004	-0.301548	0.00576494	2.23921	-0.256123	0.146828	0.83319
sp|P07919|QCR6_HUMAN	P07919	UQCRH	MIM	+	-	-	-	-	-	-	Cytochrome b-c1 complex subunit 6, mitochondrial OS=Homo sapiens OX=9606 GN=UQCRH PE=1 SV=2	6096	3	10.2699	9.91044	9.83933	10.6106	8.02713	8.88969	7.98268	9.32898	7.15476	8.51184	9.47463	10.0066	8.55712	8.38041	-0.225748	0.0162778	1.78841	-0.255853	0.0767736	1.11479
sp|O75964|ATP5L_HUMAN	O75964	ATP5MG	MIM	+	-	-	-	-	-	-	ATP synthase subunit g, mitochondrial OS=Homo sapiens OX=9606 GN=ATP5MG PE=1 SV=3	5986	6	10.6237	10.566	9.42538	11.6788	6.95457	8.29533	7.85582	8.89186	6.29472	9.14892	10.2649	10.205	7.99939	8.56951	-0.351317	0.0128167	1.89222	-0.251995	0.259195	0.586373
tr|G3V556|G3V556_HUMAN	G3V556	ATP5MJ		-	-	-	-	-	-	-	ATP synthase membrane subunit j OS=Homo sapiens OX=9606 GN=ATP5MJ PE=1 SV=1	6383	2	10.4071	10.4804	9.31162	11.0959	7.24317	8.57232	7.73151	9.63496	6.99442	9.07079	9.45774	10.0664	8.29549	8.50765	-0.279145	0.0516432	1.28699	-0.242711	0.141704	0.848617
sp|P00846|ATP6_HUMAN	P00846	MT-ATP6	MIM	+	-	-	-	-	-	-	ATP synthase subunit a OS=Homo sapiens OX=9606 GN=MT-ATP6 PE=1 SV=1	6176	2	10.3054	10.9245	9.52118	10.8798	7.22385	8.89202	7.62357	8.79684	7.15065	8.7265	9.95574	10.2504	8.13407	8.61096	-0.333625	0.0168556	1.77326	-0.251428	0.145203	0.838023
sp|P12236|ADT3_HUMAN	P12236	SLC25A6	MIM	+	-	-	-	-	-	-	ADP/ATP translocase 3 OS=Homo sapiens OX=9606 GN=SLC25A6 PE=1 SV=4	560	32	10.3888	10.4905	9.68927	10.707	7.8255	8.31432	7.78501	9.1041	7.01871	8.99114	9.68564	10.1895	8.25723	8.56516	-0.303356	0.00582362	2.23481	-0.250534	0.124462	0.904962
sp|Q3MIT2|PUS10_HUMAN	Q3MIT2	PUS10		-	-	-	-	-	-	-	tRNA pseudouridine synthase Pus10 OS=Homo sapiens OX=9606 GN=PUS10 PE=1 SV=1	1120	1	10.5461	12.2179	8.46913	8.83979	7.90739	8.58398	8.76077	9.07923	8.62715	8.61808	8.35048	10.411	8.58284	8.5319	-0.278587	0.113231	0.946035	-0.287175	0.159234	0.797965
sp|O75746|CMC1_HUMAN	O75746	SLC25A12	MIM	+	-	-	-	-	-	-	Calcium-binding mitochondrial carrier protein Aralar1 OS=Homo sapiens OX=9606 GN=SLC25A12 PE=1 SV=2	1521	17	10.42	10.4834	9.64732	10.6288	7.79746	8.53439	7.8419	8.94459	7.05166	9.09807	9.55245	10.1836	8.27959	8.56739	-0.298614	0.005006	2.30051	-0.249316	0.118302	0.92701
sp|Q8TEL6|TP4AP_HUMAN	Q8TEL6	TRPC4AP		-	-	-	-	-	-	-	Short transient receptor potential channel 4-associated protein OS=Homo sapiens OX=9606 GN=TRPC4AP PE=1 SV=2	6781	1	10.1175	10.7666	9.59862	10.5269	5.52035	6.56235	10.6939	10.7543	6.7655	7.23482	11.4591	10.1609	8.38273	8.48647	-0.277538	0.328726	0.483166	-0.259792	0.335326	0.474533
tr|A0A2R8Y3M4|A0A2R8Y3M4_HUMAN	A0A2R8Y3M4	SPG7	MIM	+	-	-	-	-	-	-	Paraplegin OS=Homo sapiens OX=9606 GN=SPG7 PE=1 SV=1	752	9	10.2825	10.8337	9.34901	10.0739	8.40532	8.40416	7.94635	9.03881	7.47818	9.10833	9.07971	10.1551	8.44866	8.55541	-0.265406	0.0126644	1.89742	-0.247292	0.0816795	1.08789
sp|O00478|BT3A3_HUMAN	O00478	BTN3A3		-	-	-	-	-	-	-	Butyrophilin subfamily 3 member A3 OS=Homo sapiens OX=9606 GN=BTN3A3 PE=1 SV=1	5764	1	8.86376	11.5581	10.6055	8.64708	8.48398	7.94047	10.2403	7.53131	9.01385	8.98813	8.12754	10.3425	8.54902	8.70984	-0.274748	0.122616	0.911451	-0.24786	0.124155	0.906035
sp|Q7L0Y3|TM10C_HUMAN	Q7L0Y3	TRMT10C	Matrix	+	-	-	-	-	-	-	tRNA methyltransferase 10 homolog C OS=Homo sapiens OX=9606 GN=TRMT10C PE=1 SV=2	3623	16	10.2475	10.507	9.59023	9.76936	8.49944	8.76043	8.38947	8.67016	8.02793	8.61996	8.91851	10.1149	8.57987	8.52213	-0.237455	0.00162538	2.78904	-0.247197	0.0135518	1.868
sp|Q9Y4W6|AFG32_HUMAN	Q9Y4W6	AFG3L2	MIM	+	-	-	-	-	-	-	AFG3-like protein 2 OS=Homo sapiens OX=9606 GN=AFG3L2 PE=1 SV=2	938	30	10.3751	10.6252	9.38058	10.5516	8.09496	8.26509	7.98557	9.10956	7.08447	9.07326	9.45462	10.127	8.36379	8.53745	-0.275972	0.0101118	1.99517	-0.246324	0.127071	0.895954
tr|A0A0B4J1R6|A0A0B4J1R6_HUMAN	A0A0B4J1R6	TKT		-	-	-	-	-	-	-	Transketolase OS=Homo sapiens OX=9606 GN=TKT PE=1 SV=1	2898	1	10.9852	10.7131	10.1556	8.67351	7.01133	9.8907	10.1226	8.09364	7.81458	8.63329	7.90643	10.618	8.77957	8.1181	-0.274286	0.0974507	1.01121	-0.387294	0.00216439	2.66466
sp|Q8TD30|ALAT2_HUMAN	Q8TD30	GPT2	Matrix	+	-	-	-	-	-	-	Alanine aminotransferase 2 OS=Homo sapiens OX=9606 GN=GPT2 PE=1 SV=1	1391	3	10.3777	10.4761	9.64193	9.58089	8.13756	9.4942	8.14377	8.43349	8.43862	8.37328	8.90249	10.1652	8.55226	8.57146	-0.249268	0.0144453	1.84027	-0.246031	0.00690169	2.16104
sp|Q9H0K1|SIK2_HUMAN	Q9H0K1	SIK2		-	-	-	-	-	-	-	Serine/threonine-protein kinase SIK2 OS=Homo sapiens OX=9606 GN=SIK2 PE=1 SV=1	5614	1	10.1899	10.4508	9.74916	9.54519	6.7187	9.02261	9.16274	8.7372	11.8639	7.12726	7.43253	10.13	8.41031	8.8079	-0.268396	0.0566612	1.24671	-0.201758	0.440169	0.35638
tr|A0A494C1M4|A0A494C1M4_HUMAN	A0A494C1M4	ALDH1L2	Matrix	+	-	-	-	-	-	-	10-formyltetrahydrofolate dehydrogenase OS=Homo sapiens OX=9606 GN=ALDH1L2 PE=1 SV=1	802	17	10.3241	9.95881	9.74736	9.81419	8.59321	9.09024	8.46972	8.6469	8.00122	8.62918	8.72507	10.0101	8.70002	8.45182	-0.202365	0.00166066	2.77972	-0.24412	0.00528421	2.27702
sp|Q9H7H0|MET17_HUMAN	Q9H7H0	METTL17	Matrix	+	-	-	-	-	-	-	Methyltransferase-like protein 17, mitochondrial OS=Homo sapiens OX=9606 GN=METTL17 PE=1 SV=1	5969	2	9.88287	10.2345	10.6455	9.6794	8.03903	8.30388	8.65138	8.57603	8.26868	8.81953	8.89925	10.2543	8.39258	8.66249	-0.289041	0.000656729	3.18261	-0.243374	0.00580703	2.23605
sp|O75947|ATP5H_HUMAN	O75947	ATP5PD	MIM	+	-	-	-	-	-	-	ATP synthase subunit d, mitochondrial OS=Homo sapiens OX=9606 GN=ATP5PD PE=1 SV=3	1485	15	10.2026	10.5872	9.62551	10.9238	7.47228	8.78937	7.61852	9.05725	6.84401	8.90844	9.97099	10.1384	8.23436	8.57448	-0.300108	0.0157401	1.80299	-0.241714	0.178474	0.748426
sp|Q96E11|RRFM_HUMAN	Q96E11	MRRF	Matrix	+	-	-	-	-	-	-	Ribosome-recycling factor, mitochondrial OS=Homo sapiens OX=9606 GN=MRRF PE=1 SV=1	5781	1	9.8281	10.3328	10.7179	9.73757	8.32022	8.88841	7.92887	8.12417	8.82548	8.29318	9.00329	10.2929	8.31542	8.70732	-0.307794	0.00176501	2.75325	-0.241354	0.00903516	2.04406
sp|Q56VL3|OCAD2_HUMAN	Q56VL3	OCIAD2	unknown	+	-	-	-	-	-	-	OCIA domain-containing protein 2 OS=Homo sapiens OX=9606 GN=OCIAD2 PE=1 SV=1	4465	5	10.4801	10.0233	9.44689	10.7613	8.31159	8.40114	8.0261	9.19087	7.2692	8.96317	9.12629	9.98343	8.48242	8.45289	-0.235059	0.0116291	1.93445	-0.240091	0.082708	1.08245
sp|Q6PML9|ZNT9_HUMAN	Q6PML9	SLC30A9	MIM	+	-	-	-	-	-	-	Zinc transporter 9 OS=Homo sapiens OX=9606 GN=SLC30A9 PE=1 SV=1	1139	4	10.4606	10.5309	9.42478	10.6778	7.68281	8.59686	7.92609	8.93498	7.17699	9.19612	9.39202	10.1388	8.28519	8.58838	-0.291275	0.00963931	2.01595	-0.239424	0.122287	0.912621
sp|Q7Z7H8|RM10_HUMAN	Q7Z7H8	MRPL10	Matrix	+	-	-	-	-	-	-	39S ribosomal protein L10, mitochondrial OS=Homo sapiens OX=9606 GN=MRPL10 PE=1 SV=3	6472	3	10.0495	10.2944	9.89181	9.82483	8.67795	8.52833	8.45049	8.6482	7.88038	8.57739	9.1767	10.0786	8.57624	8.54482	-0.232873	4.95368e-05	4.30507	-0.238168	0.0174219	1.75891
sp|Q6P087|RUSD3_HUMAN	Q6P087	RPUSD3	Matrix	+	-	-	-	-	-	-	Mitochondrial mRNA pseudouridine synthase RPUSD3 OS=Homo sapiens OX=9606 GN=RPUSD3 PE=1 SV=3	4997	2	10.2637	10.3618	9.48863	9.51807	8.44839	9.16561	8.62017	8.52604	8.12013	8.41135	9.07616	10.038	8.69005	8.53588	-0.208041	0.00648254	2.18825	-0.233866	0.019112	1.71869
sp|Q96TA2|YMEL1_HUMAN	Q96TA2	YME1L1	MIM	+	-	-	-	-	-	-	ATP-dependent zinc metalloprotease YME1L1 OS=Homo sapiens OX=9606 GN=YME1L1 PE=1 SV=2	3506	9	10.1591	10.2748	9.70302	10.0414	8.22097	8.4555	8.51801	8.99718	7.76055	9.0115	8.85791	10.0456	8.54791	8.54332	-0.232925	0.00159881	2.7962	-0.233701	0.0251897	1.59878
sp|Q96AT1|K1143_HUMAN	Q96AT1	KIAA1143		-	-	-	-	-	-	-	Uncharacterized protein KIAA1143 OS=Homo sapiens OX=9606 GN=KIAA1143 PE=1 SV=2	693	2	10.6318	10.103	9.63865	9.98344	8.59372	8.10937	8.54655	8.52874	8.69614	8.52058	8.64802	10.1245	8.44459	8.62158	-0.261748	0.00169007	2.7721	-0.231824	0.00672921	2.17204
sp|Q96DC8|ECHD3_HUMAN	Q96DC8	ECHDC3	Matrix	+	-	-	-	-	-	-	Enoyl-CoA hydratase domain-containing protein 3, mitochondrial OS=Homo sapiens OX=9606 GN=ECHDC3 PE=1 SV=2	6668	1	10.0556	9.36835	10.8466	8.51201	8.00465	9.72402	8.43471	9.30522	8.96904	8.46496	8.31487	10.0902	8.86715	8.58296	-0.18641	0.0915675	1.03826	-0.233406	0.0328317	1.48371
sp|Q9BUB7|TMM70_HUMAN	Q9BUB7	TMEM70	MIM	+	-	-	-	-	-	-	Transmembrane protein 70, mitochondrial OS=Homo sapiens OX=9606 GN=TMEM70 PE=1 SV=2	4524	3	10.3249	9.74494	10.4352	10.1352	7.92303	8.26651	8.28809	8.91644	7.28649	9.23018	9.44904	10.1683	8.34852	8.65524	-0.284493	0.00184837	2.73321	-0.23244	0.103424	0.985381
sp|Q5H9L2|TCAL5_HUMAN	Q5H9L2	TCEAL5		-	-	-	-	-	-	-	Transcription elongation factor A protein-like 5 OS=Homo sapiens OX=9606 GN=TCEAL5 PE=1 SV=1	3924	6	10.4826	10.3174	9.61442	10.5729	8.07691	8.19559	8.95199	8.64464	8.17577	8.03921	8.9286	10.1381	8.46728	8.38119	-0.259822	0.0037496	2.42602	-0.274565	0.0102019	1.99132
sp|Q8N4U5|T11L2_HUMAN	Q8N4U5	TCP11L2		-	-	-	-	-	-	-	T-complex protein 11-like protein 2 OS=Homo sapiens OX=9606 GN=TCP11L2 PE=1 SV=1	4870	1	9.70258	9.30994	10.4763	11.1616	7.8471	7.64149	8.58578	8.76479	8.44973	7.59794	10.4628	9.82961	8.20979	8.83682	-0.259788	0.0134391	1.87163	-0.153606	0.339341	0.469364
sp|Q96S21|RB40C_HUMAN	Q96S21	RAB40C		-	-	-	-	-	-	-	Ras-related protein Rab-40C OS=Homo sapiens OX=9606 GN=RAB40C PE=1 SV=1	6241	1	10.3392	10.2352	10.2564	8.91894	8.48818	8.80842	8.11228	8.92976	9.3451	8.0611	8.50549	10.2769	8.58466	8.63723	-0.259577	0.000568485	3.24528	-0.250769	0.0122517	1.9118
sp|Q00325|MPCP_HUMAN	Q00325	SLC25A3	MIM	+	-	-	-	-	-	-	Phosphate carrier protein, mitochondrial OS=Homo sapiens OX=9606 GN=SLC25A3 PE=1 SV=2	5229	17	10.2917	10.6008	9.4565	11.0302	8.08912	8.19327	7.51918	8.96831	7.16028	8.77887	9.91168	10.1163	8.19247	8.61694	-0.304316	0.00818911	2.08676	-0.231438	0.159333	0.797695
sp|Q9NXA8|SIR5_HUMAN	Q9NXA8	SIRT5	Matrix	+	-	-	-	-	-	-	NAD-dependent protein deacylase sirtuin-5, mitochondrial OS=Homo sapiens OX=9606 GN=SIRT5 PE=1 SV=2	1623	3	10.1447	10.3489	9.60542	9.42857	8.60145	8.61748	9.1315	8.48196	7.67342	8.87358	9.09306	10.033	8.7081	8.54669	-0.204325	0.0033156	2.47944	-0.231317	0.0395534	1.40282
tr|A0A087WYF7|A0A087WYF7_HUMAN	A0A087WYF7	APOOL	MIM	+	-	-	-	-	-	-	MICOS complex subunit OS=Homo sapiens OX=9606 GN=APOOL PE=1 SV=1	3532	6	10.0129	10.3345	9.32385	10.6766	8.17866	8.32203	8.50568	9.36509	7.60137	8.748	8.93137	9.89042	8.59286	8.42691	-0.202892	0.0231703	1.63507	-0.231027	0.0459799	1.33743
sp|Q96A26|F162A_HUMAN	Q96A26	FAM162A	MIM	+	-	-	-	-	-	-	Protein FAM162A OS=Homo sapiens OX=9606 GN=FAM162A PE=1 SV=2	4478	4	10.3831	10.2032	9.54409	10.9291	8.27881	8.53851	7.58366	8.85281	7.53642	8.97921	9.17116	10.0435	8.31345	8.56226	-0.272738	0.00638633	2.19475	-0.230193	0.0617326	1.20949
sp|Q9BUE6|ISCA1_HUMAN	Q9BUE6	ISCA1	Matrix	+	-	-	-	-	-	-	Iron-sulfur cluster assembly 1 homolog, mitochondrial OS=Homo sapiens OX=9606 GN=ISCA1 PE=1 SV=1	338	4	10.6062	10.1312	9.72771	8.91334	8.56785	9.0778	8.67126	8.30806	8.16561	8.77387	9.05713	10.155	8.65624	8.66554	-0.230383	0.00327602	2.48465	-0.228834	0.0151636	1.8192
sp|Q9BV79|MECR_HUMAN	Q9BV79	MECR	Matrix	+	-	-	-	-	-	-	Enoyl-[acyl-carrier-protein] reductase, mitochondrial OS=Homo sapiens OX=9606 GN=MECR PE=1 SV=2	2205	4	9.93657	10.8702	9.63339	8.97764	8.21858	8.46934	8.77833	9.10919	8.27674	9.01348	8.71655	10.1467	8.64386	8.66892	-0.231266	0.0114838	1.93991	-0.227089	0.0262412	1.58102
sp|Q9UJK0|TSR3_HUMAN	Q9UJK0	TSR3		-	-	-	-	-	-	-	18S rRNA aminocarboxypropyltransferase OS=Homo sapiens OX=9606 GN=TSR3 PE=1 SV=1	6902	1	7.46002	11.855	11.2311	9.62371	8.41657	8.1784	8.39437	9.27109	11.4536	5.83877	8.27737	10.182	8.56511	8.52325	-0.249483	0.230141	0.638007	-0.256552	0.479167	0.319513
sp|P03897|NU3M_HUMAN	P03897	MT-ND3	MIM	+	-	-	-	-	-	-	NADH-ubiquinone oxidoreductase chain 3 OS=Homo sapiens OX=9606 GN=MT-ND3 PE=1 SV=1	6689	1	8.39796	9.52941	9.24946	13.1191	10.4641	8.47344	8.5896	8.95305	5.11611	6.25431	11.8535	9.05894	9.12005	7.74131	0.00969856	0.924559	0.0340655	-0.226766	0.566134	0.247081
sp|O14949|QCR8_HUMAN	O14949	UQCRQ	MIM	+	-	-	-	-	-	-	Cytochrome b-c1 complex subunit 8 OS=Homo sapiens OX=9606 GN=UQCRQ PE=1 SV=4	5556	2	10.6018	10.3032	8.8253	11.7591	7.96965	8.50134	6.96899	9.65777	7.09079	9.40806	8.91404	9.9101	8.27444	8.47096	-0.260238	0.0982746	1.00756	-0.226374	0.182506	0.738723
sp|O76031|CLPX_HUMAN	O76031	CLPX	Matrix	+	-	-	-	-	-	-	ATP-dependent Clp protease ATP-binding subunit clpX-like, mitochondrial OS=Homo sapiens OX=9606 GN=CLPX PE=1 SV=2	5	14	10.3798	10.3791	9.70864	9.50125	8.48931	8.56947	8.45356	8.46481	8.05993	8.72936	9.26485	10.1558	8.49429	8.68471	-0.257746	0.000320914	3.49361	-0.22576	0.0237439	1.62445
tr|A0A6Q8PH91|A0A6Q8PH91_HUMAN	A0A6Q8PH91	MACROD1	Matrix	+	-	-	-	-	-	-	ADP-ribose glycohydrolase MACROD1 OS=Homo sapiens OX=9606 GN=MACROD1 PE=1 SV=1	240	4	10.5831	10.0644	9.42204	9.42011	8.3251	8.95921	8.99919	8.50548	7.87888	8.73568	9.10678	10.0232	8.69725	8.57378	-0.20471	0.0118855	1.92498	-0.225337	0.0428795	1.36775
tr|F6RGN5|F6RGN5_HUMAN	F6RGN5	SLC25A10	MIM	+	-	-	-	-	-	-	Mitochondrial dicarboxylate carrier OS=Homo sapiens OX=9606 GN=SLC25A10 PE=1 SV=1	298	2	11.0159	9.05608	9.64727	11.2699	7.70315	8.15637	8.61357	9.10382	6.69849	9.01105	9.72439	9.90642	8.39423	8.47798	-0.238966	0.0537179	1.26988	-0.224643	0.257283	0.589589
tr|J3KPH8|J3KPH8_HUMAN	J3KPH8	HDAC7		-	-	-	-	-	-	-	Histone deacetylase OS=Homo sapiens OX=9606 GN=HDAC7 PE=1 SV=1	5992	1	11.395	9.87987	9.4906	8.72858	8.121	8.39899	9.54814	8.51577	9.82477	7.63966	8.45762	10.2552	8.64597	8.64068	-0.246249	0.0461478	1.33585	-0.247132	0.134504	0.871266
sp|O94925|GLSK_HUMAN	O94925	GLS	MIM	+	-	-	-	-	-	-	Glutaminase kidney isoform, mitochondrial OS=Homo sapiens OX=9606 GN=GLS PE=1 SV=1	3435	17	10.1065	10.4197	9.72685	9.92625	8.37716	8.60882	8.31371	8.6238	8.05004	8.62261	9.22458	10.0844	8.48087	8.63241	-0.249833	0.000403545	3.39411	-0.224283	0.0210815	1.6761
sp|Q9NYY8|FAKD2_HUMAN	Q9NYY8	FASTKD2	Matrix	+	-	-	-	-	-	-	FAST kinase domain-containing protein 2, mitochondrial OS=Homo sapiens OX=9606 GN=FASTKD2 PE=1 SV=1	3845	6	9.90231	9.83993	10.0808	8.93881	8.95362	8.8291	8.85825	9.04987	8.38131	8.80823	8.35777	9.94101	8.92271	8.51577	-0.155911	6.97192e-05	4.15665	-0.223256	0.000947494	3.02342
sp|O75153|CLU_HUMAN	O75153	CLUH		-	-	-	-	-	-	-	Clustered mitochondria protein homolog OS=Homo sapiens OX=9606 GN=CLUH PE=1 SV=2	3771	1	10.307	9.50698	9.62002	9.76816	7.98781	9.11079	8.31723	7.75225	8.36892	9.7531	9.50771	9.81133	8.29202	9.20991	-0.242726	0.0137135	1.86285	-0.0912621	0.290582	0.536732
sp|Q155Q3|DIXC1_HUMAN	Q155Q3	DIXDC1		-	-	-	-	-	-	-	Dixin OS=Homo sapiens OX=9606 GN=DIXDC1 PE=1 SV=2	2200	1	10.681	10.909	9.11984	8.69867	7.56353	10.1728	9.0304	7.84752	8.10477	8.60997	9.26244	10.2366	8.65356	8.65906	-0.242372	0.121402	0.915773	-0.241456	0.0735391	1.13348
sp|Q8NFV4|ABHDB_HUMAN	Q8NFV4	ABHD11	Matrix	+	-	-	-	-	-	-	Protein ABHD11 OS=Homo sapiens OX=9606 GN=ABHD11 PE=1 SV=1	1736	5	10.1717	10.1314	9.59491	9.54994	8.78495	9.16796	8.37609	8.60905	8.3542	8.85807	8.40174	9.966	8.73451	8.538	-0.190288	0.00448501	2.34824	-0.223116	0.00436091	2.36042
sp|Q96IZ6|MET2A_HUMAN	Q96IZ6	METTL2A		-	-	-	-	-	-	-	tRNA N(3)-methylcytidine methyltransferase METTL2A OS=Homo sapiens OX=9606 GN=METTL2A PE=1 SV=5	5302	1	9.60859	9.50978	9.67825	10.1502	8.41901	8.34298	8.05809	7.66639	8.97691	8.87318	10.7166	9.59887	8.12162	9.52223	-0.241098	0.000816526	3.08803	-0.0115656	0.904509	0.0435871
sp|P49454|CENPF_HUMAN	P49454	CENPF		-	-	-	-	-	-	-	Centromere protein F OS=Homo sapiens OX=9606 GN=CENPF PE=1 SV=3	4955	1	9.48183	11.0497	10.6443	9.33142	8.28613	9.7199	8.92706	8.28675	9.43343	7.9728	6.86669	10.3919	8.80496	8.09097	-0.239077	0.0371046	1.43057	-0.36108	0.0590072	1.22909
sp|Q08AE8|SPIR1_HUMAN	Q08AE8	SPIRE1	MOM	+	-	-	-	-	-	-	Protein spire homolog 1 OS=Homo sapiens OX=9606 GN=SPIRE1 PE=1 SV=3	1903	2	10.4317	9.67738	9.83606	8.68766	7.92803	9.07435	9.47024	9.19471	8.78725	8.79851	8.11409	9.98171	8.91683	8.56662	-0.162756	0.0624274	1.20462	-0.220562	0.0117864	1.92862
sp|Q9BSF4|TIM29_HUMAN	Q9BSF4	TIMM29	MIM	+	-	-	-	-	-	-	Mitochondrial import inner membrane translocase subunit Tim29 OS=Homo sapiens OX=9606 GN=TIMM29 PE=1 SV=2	6828	3	10.4969	10.318	9.59743	10.3864	7.98648	8.302	8.33623	8.45091	7.4345	9.20737	9.48381	10.1374	8.26891	8.70856	-0.293926	0.000787924	3.10352	-0.219188	0.110193	0.957845
tr|Q5T4U5|Q5T4U5_HUMAN	Q5T4U5	ACADM	Matrix	+	-	-	-	-	-	-	Medium-chain specific acyl-CoA dehydrogenase, mitochondrial OS=Homo sapiens OX=9606 GN=ACADM PE=1 SV=1	554	20	10.4216	10.2952	9.48473	9.68961	8.75746	8.56015	8.34483	8.49821	8.05759	8.69083	9.19979	10.0672	8.54016	8.6494	-0.237324	0.00223055	2.65159	-0.218987	0.0326435	1.4862
tr|H0YBA3|H0YBA3_HUMAN	H0YBA3	NRG1		-	-	-	-	-	-	-	Pro-neuregulin-1, membrane-bound isoform (Fragment) OS=Homo sapiens OX=9606 GN=NRG1 PE=1 SV=1	4009	2	12.0352	9.71739	8.57377	9.67809	8.266	8.63815	8.24128	9.12273	8.88725	8.09224	8.74789	10.1088	8.56704	8.57579	-0.238741	0.142384	0.846538	-0.237268	0.217102	0.663337
sp|O14521|DHSD_HUMAN	O14521	SDHD	MIM	+	-	-	-	-	-	-	Succinate dehydrogenase [ubiquinone] cytochrome b small subunit, mitochondrial OS=Homo sapiens OX=9606 GN=SDHD PE=1 SV=1	2863	1	10.7026	10.3089	9.25658	10.482	8.06901	7.94384	8.26407	8.96746	7.32159	9.19299	9.49102	10.0894	8.31109	8.66853	-0.279724	0.0109383	1.96105	-0.218975	0.152141	0.817755
tr|E7EX18|E7EX18_HUMAN	E7EX18	MPV17	MIM	+	-	-	-	-	-	-	Protein Mpv17 OS=Homo sapiens OX=9606 GN=MPV17 PE=1 SV=1	1838	1	10.0879	9.57404	9.61038	11.3468	7.90223	8.80858	7.8244	9.69539	7.25004	8.62897	9.27127	9.75744	8.55765	8.38343	-0.189288	0.0765073	1.1163	-0.218963	0.0905724	1.043
sp|P58557|YBEY_HUMAN	P58557	YBEY	Matrix	+	-	-	-	-	-	-	Endoribonuclease YbeY OS=Homo sapiens OX=9606 GN=YBEY PE=1 SV=2	5179	1	9.5631	10.1105	11.3281	8.97983	7.73943	8.95341	7.33781	9.35109	8.94502	8.76652	8.92525	10.3339	8.34544	8.87893	-0.308326	0.0390582	1.40829	-0.218927	0.0501686	1.29957
sp|Q8TCC3|RM30_HUMAN	Q8TCC3	MRPL30	Matrix	+	-	-	-	-	-	-	39S ribosomal protein L30, mitochondrial OS=Homo sapiens OX=9606 GN=MRPL30 PE=1 SV=1	6246	2	9.42486	9.46985	10.1358	8.96701	9.20005	9.34145	9.1349	9.382	8.47465	7.62287	8.84656	9.67684	9.2646	8.31469	-0.0628068	0.0996144	1.00168	-0.218872	0.0336828	1.47259
sp|O43665|RGS10_HUMAN	O43665	RGS10		-	-	-	-	-	-	-	Regulator of G-protein signaling 10 OS=Homo sapiens OX=9606 GN=RGS10 PE=1 SV=3	2701	7	9.66887	11.0283	9.97584	9.72928	7.83965	9.02591	9.43982	8.39502	8.0083	8.46114	8.42785	10.2243	8.6751	8.2991	-0.237055	0.0350728	1.45503	-0.300981	0.0116098	1.93517
sp|Q9H845|ACAD9_HUMAN	Q9H845	ACAD9	MIM	+	-	-	-	-	-	-	Complex I assembly factor ACAD9, mitochondrial OS=Homo sapiens OX=9606 GN=ACAD9 PE=1 SV=1	3687	10	10.3604	10.1349	9.63158	9.8132	8.87739	8.43008	8.15451	8.67979	7.98811	8.94911	8.98095	10.0423	8.53544	8.63939	-0.234551	0.00209728	2.67834	-0.217087	0.0229197	1.63979
tr|A0A0S2Z4L3|A0A0S2Z4L3_HUMAN	A0A0S2Z4L3	PROS1		-	-	-	-	-	-	-	Vitamin K-dependent protein S (Fragment) OS=Homo sapiens OX=9606 GN=PROS1 PE=1 SV=1	6797	2	9.98386	13.9253	7.95436	8.74277	8.71012	7.64656	7.50542	12.2338	7.94432	8.1422	7.21128	10.6212	9.02398	7.76593	-0.235108	0.452907	0.343991	-0.451712	0.183105	0.7373
tr|Q5QPA5|Q5QPA5_HUMAN	Q5QPA5	MRPS18A	Matrix	+	-	-	-	-	-	-	39S ribosomal protein S18a, mitochondrial (Fragment) OS=Homo sapiens OX=9606 GN=MRPS18A PE=1 SV=9	5119	7	10.0618	10.473	9.53076	9.58278	8.94591	8.50742	8.13586	8.87476	8.10404	8.72714	9.05658	10.0219	8.61599	8.62925	-0.218061	0.00684732	2.16448	-0.215842	0.0234309	1.63021
sp|P13995|MTDC_HUMAN	P13995	MTHFD2	Matrix	+	-	-	-	-	-	-	Bifunctional methylenetetrahydrofolate dehydrogenase/cyclohydrolase, mitochondrial OS=Homo sapiens OX=9606 GN=MTHFD2 PE=1 SV=2	77	13	9.98299	10.2733	9.56781	8.76756	8.70835	9.66465	8.92884	8.42622	7.92755	8.79858	8.95416	9.94137	8.93201	8.5601	-0.154459	0.0368833	1.43317	-0.215817	0.0219544	1.65848
sp|P78540|ARGI2_HUMAN	P78540	ARG2	Matrix	+	-	-	-	-	-	-	Arginase-2, mitochondrial OS=Homo sapiens OX=9606 GN=ARG2 PE=1 SV=1	3596	4	10.1829	10.0854	9.7724	9.1171	8.42708	9.73764	8.48419	8.308	8.49669	8.74437	8.64427	10.0136	8.73923	8.62844	-0.196378	0.0264898	1.57692	-0.214784	0.000639267	3.19432
sp|Q9Y2S7|PDIP2_HUMAN	Q9Y2S7	POLDIP2	Matrix	+	-	-	-	-	-	-	Polymerase delta-interacting protein 2 OS=Homo sapiens OX=9606 GN=POLDIP2 PE=1 SV=1	4273	10	10.2216	10.5024	9.1698	9.4712	8.90043	8.7128	8.56309	8.69455	8.21914	8.73036	8.81461	9.9646	8.71772	8.58804	-0.192861	0.0160215	1.7953	-0.214484	0.0367539	1.4347
tr|A0A2R8Y6Y7|A0A2R8Y6Y7_HUMAN	A0A2R8Y6Y7	SUCLA2	Matrix	+	-	-	-	-	-	-	Succinate--CoA ligase [ADP-forming] subunit beta, mitochondrial OS=Homo sapiens OX=9606 GN=SUCLA2 PE=1 SV=1	3010	33	10.3151	10.3055	9.38572	9.76174	8.60234	8.63711	8.35171	8.75995	8.21453	8.75627	8.90997	10.0021	8.58778	8.62692	-0.219947	0.00375499	2.42539	-0.213386	0.0211626	1.67443
sp|O95298|NDUC2_HUMAN	O95298	NDUFC2	MIM	+	-	-	-	-	-	-	NADH dehydrogenase [ubiquinone] 1 subunit C2 OS=Homo sapiens OX=9606 GN=NDUFC2 PE=1 SV=1	4525	6	10.1367	10.2393	9.40264	11.0691	7.97554	8.43833	7.73519	9.31095	6.87197	9.18439	9.63583	9.92621	8.365	8.56406	-0.246877	0.0203967	1.69044	-0.212948	0.202939	0.692634
sp|Q03013|GSTM4_HUMAN	Q03013	GSTM4		-	-	-	-	-	-	-	Glutathione S-transferase Mu 4 OS=Homo sapiens OX=9606 GN=GSTM4 PE=1 SV=3	3251	2	9.81091	10.1638	10.177	9.6261	7.8954	8.97402	8.54619	8.79303	8.49004	8.9672	8.5563	10.0506	8.55216	8.67118	-0.232917	0.00392177	2.40652	-0.212977	0.00196637	2.70633
sp|O95139|NDUB6_HUMAN	O95139	NDUFB6	MIM	+	-	-	-	-	-	-	NADH dehydrogenase [ubiquinone] 1 beta subcomplex subunit 6 OS=Homo sapiens OX=9606 GN=NDUFB6 PE=1 SV=3	4647	4	10.3978	10.0377	9.74773	11.3701	8.17219	7.95327	7.45563	8.80277	6.98356	9.36444	9.71482	10.0611	8.09596	8.68761	-0.31351	0.00301504	2.52071	-0.211754	0.192939	0.714581
sp|P05091|ALDH2_HUMAN	P05091	ALDH2	Matrix	+	-	-	-	-	-	-	Aldehyde dehydrogenase, mitochondrial OS=Homo sapiens OX=9606 GN=ALDH2 PE=1 SV=2	205	27	10.2495	10.1057	9.41787	9.67157	8.58099	8.96886	8.52143	8.77286	8.10411	8.63155	8.97554	9.92436	8.71104	8.5704	-0.188129	0.00434383	2.36213	-0.211611	0.0198754	1.70168
sp|O43678|NDUA2_HUMAN	O43678	NDUFA2	MIM	+	-	-	-	-	-	-	NADH dehydrogenase [ubiquinone] 1 alpha subcomplex subunit 2 OS=Homo sapiens OX=9606 GN=NDUFA2 PE=1 SV=3	1938	5	10.262	10.6238	9.47994	9.29401	9.16748	8.73717	8.03844	8.16526	8.41981	8.6196	9.1924	10.1219	8.52709	8.74394	-0.247357	0.0125928	1.89988	-0.211127	0.0281358	1.55074
sp|Q9BX68|HINT2_HUMAN	Q9BX68	HINT2	Matrix	+	-	-	-	-	-	-	Histidine triad nucleotide-binding protein 2, mitochondrial OS=Homo sapiens OX=9606 GN=HINT2 PE=1 SV=1	984	9	9.85492	10.3922	9.91789	9.19946	8.06259	9.15487	8.98405	8.37091	8.18073	8.46403	9.41835	10.055	8.64311	8.6877	-0.218292	0.00836815	2.07737	-0.210867	0.0291894	1.53477
sp|Q9H6Y2|WDR55_HUMAN	Q9H6Y2	WDR55		-	-	-	-	-	-	-	WD repeat-containing protein 55 OS=Homo sapiens OX=9606 GN=WDR55 PE=1 SV=2	1701	2	10.5141	10.4773	9.90845	9.25907	8.4012	8.9392	9.30536	8.42738	8.03662	9.40939	7.32195	10.3	8.76829	8.25599	-0.232271	0.00404888	2.39267	-0.319125	0.03359	1.47379
sp|Q96BP2|CHCH1_HUMAN	Q96BP2	CHCHD1	MIM	+	-	-	-	-	-	-	Coiled-coil-helix-coiled-coil-helix domain-containing protein 1 OS=Homo sapiens OX=9606 GN=CHCHD1 PE=1 SV=1	4765	1	9.99264	10.2519	9.40942	8.53115	8.88842	8.81653	9.42575	9.05896	7.54962	8.42624	9.64936	9.88465	9.04742	8.54174	-0.127685	0.0245444	1.61005	-0.21066	0.110783	0.955525
tr|A0A3F2YNX7|A0A3F2YNX7_HUMAN	A0A3F2YNX7	ENOSF1		-	-	-	-	-	-	-	L-fuconate dehydratase OS=Homo sapiens OX=9606 GN=ENOSF1 PE=1 SV=1	6212	2	10.1738	11.7733	8.8707	8.01487	8.06257	8.77282	7.74326	10.4066	9.17105	8.97439	8.03668	10.2726	8.74631	8.72737	-0.232055	0.185022	0.732778	-0.235182	0.164517	0.78379
sp|Q01581|HMCS1_HUMAN	Q01581	HMGCS1		-	-	-	-	-	-	-	Hydroxymethylglutaryl-CoA synthase, cytoplasmic OS=Homo sapiens OX=9606 GN=HMGCS1 PE=1 SV=2	2694	25	9.6518	10.7576	10.1403	9.93371	7.76	8.98479	9.33546	8.61564	8.1941	8.29836	8.32824	10.1832	8.67397	8.27357	-0.231431	0.0258229	1.58799	-0.299614	0.00407497	2.38988
sp|P82675|RT05_HUMAN	P82675	MRPS5	Matrix	+	-	-	-	-	-	-	28S ribosomal protein S5, mitochondrial OS=Homo sapiens OX=9606 GN=MRPS5 PE=1 SV=2	4541	7	9.73002	10.3022	9.74678	9.89694	8.57234	8.51756	8.64393	8.8511	8.10094	8.84804	8.7901	9.92633	8.64623	8.57969	-0.199189	0.000840512	3.07546	-0.210335	0.0115321	1.93809
sp|Q9UJS0|CMC2_HUMAN	Q9UJS0	SLC25A13	MIM	+	-	-	-	-	-	-	Calcium-binding mitochondrial carrier protein Aralar2 OS=Homo sapiens OX=9606 GN=SLC25A13 PE=1 SV=2	1521	20	10.1379	10.2975	9.48533	11.0777	7.91418	8.42397	8.03705	8.75265	6.95255	9.18166	9.73946	9.97358	8.28196	8.62456	-0.268138	0.00268899	2.57041	-0.209661	0.202882	0.692758
tr|M0R226|M0R226_HUMAN	M0R226	MRPL34	Matrix	+	-	-	-	-	-	-	39S ribosomal protein L34, mitochondrial OS=Homo sapiens OX=9606 GN=MRPL34 PE=1 SV=1	5613	2	9.23527	10.4587	9.96963	9.98907	8.50599	8.43316	8.57126	9.17351	8.46873	8.5332	8.66144	9.88787	8.67098	8.55446	-0.189464	0.0194681	1.71068	-0.208983	0.020767	1.68263
sp|Q8WXD2|SCG3_HUMAN	Q8WXD2	SCG3		-	-	-	-	-	-	-	Secretogranin-3 OS=Homo sapiens OX=9606 GN=SCG3 PE=1 SV=3	1585	10	10.1541	10.4344	10.1763	9.79244	9.00167	9.03541	8.51623	8.42762	8.16114	8.20185	8.09886	10.2549	8.74523	8.15395	-0.229749	0.000686646	3.16327	-0.330747	2.4553e-05	4.6099
sp|Q16540|RM23_HUMAN	Q16540	MRPL23	Matrix	+	-	-	-	-	-	-	39S ribosomal protein L23, mitochondrial OS=Homo sapiens OX=9606 GN=MRPL23 PE=1 SV=1	3659	4	10.071	10.7228	9.8798	8.82389	8.77464	8.74396	8.45054	7.99083	7.29205	9.61403	9.63653	10.2245	8.48999	8.84754	-0.2682	0.00227581	2.64286	-0.208687	0.167818	0.775162
sp|Q9NRX2|RM17_HUMAN	Q9NRX2	MRPL17	Matrix	+	-	-	-	-	-	-	39S ribosomal protein L17, mitochondrial OS=Homo sapiens OX=9606 GN=MRPL17 PE=1 SV=1	5610	6	10.1316	10.259	9.73847	9.27493	8.86205	8.52056	8.72649	8.40972	8.04592	8.99537	9.03588	10.043	8.6297	8.69239	-0.21881	0.000507642	3.29444	-0.208369	0.0198063	1.7032
sp|Q9NW81|DMAC2_HUMAN	Q9NW81	DMAC2	MIM	+	-	-	-	-	-	-	Distal membrane-arm assembly complex protein 2 OS=Homo sapiens OX=9606 GN=DMAC2 PE=1 SV=3	4234	2	9.5336	10.3909	9.89513	8.9785	8.33547	9.34181	9.44162	8.26641	8.25172	9.07173	8.4931	9.93988	8.84633	8.60552	-0.168149	0.0508276	1.2939	-0.207966	0.0185079	1.73264
sp|P10515|ODP2_HUMAN	P10515	DLAT	Matrix	+	-	-	-	-	-	-	Dihydrolipoyllysine-residue acetyltransferase component of pyruvate dehydrogenase complex, mitochondrial OS=Homo sapiens OX=9606 GN=DLAT PE=1 SV=3	2610	18	9.76736	10.2732	9.83089	9.5086	8.59477	8.78668	8.63895	8.72542	8.09671	8.90255	8.87485	9.95715	8.68646	8.6247	-0.196965	0.000295457	3.52951	-0.207258	0.0124325	1.90544
sp|P10606|COX5B_HUMAN	P10606	COX5B	MIM	+	-	-	-	-	-	-	Cytochrome c oxidase subunit 5B, mitochondrial OS=Homo sapiens OX=9606 GN=COX5B PE=1 SV=2	4508	6	9.57541	10.5746	9.69741	9.70718	8.45185	8.78499	8.24793	9.09949	8.20064	8.95507	8.70539	9.94914	8.64607	8.62037	-0.202528	0.0128104	1.89244	-0.206823	0.0260368	1.58441
sp|Q96HY7|DHTK1_HUMAN	Q96HY7	DHTKD1	Matrix	+	-	-	-	-	-	-	Probable 2-oxoglutarate dehydrogenase E1 component DHKTD1, mitochondrial OS=Homo sapiens OX=9606 GN=DHTKD1 PE=1 SV=2	4878	13	10.1558	10.1163	9.69717	10.3435	8.45895	8.50206	8.13833	8.61322	7.85868	8.76939	9.34662	9.98976	8.42814	8.65823	-0.245235	0.000271846	3.56568	-0.206377	0.0436017	1.3605
sp|Q96CM8|ACSF2_HUMAN	Q96CM8	ACSF2	Matrix	+	-	-	-	-	-	-	Medium-chain acyl-CoA ligase ACSF2, mitochondrial OS=Homo sapiens OX=9606 GN=ACSF2 PE=1 SV=2	445	16	10.3135	10.0911	9.67387	9.50809	8.44243	8.75166	8.33804	8.79606	8.00137	8.95951	9.12438	10.0262	8.58205	8.69509	-0.224375	0.000914957	3.0386	-0.205496	0.0285265	1.54475
tr|E7ETU7|E7ETU7_HUMAN	E7ETU7	MRPL3	Matrix	+	-	-	-	-	-	-	39S ribosomal protein L3, mitochondrial OS=Homo sapiens OX=9606 GN=MRPL3 PE=1 SV=1	3653	16	10.1555	10.216	9.51405	9.63593	8.70171	8.76302	8.59206	8.49989	8.17196	8.69508	9.05477	9.96185	8.63917	8.6406	-0.205521	0.00119422	2.92292	-0.205282	0.0178832	1.74756
sp|P82909|RT36_HUMAN	P82909	MRPS36	Matrix	+	-	-	-	-	-	-	28S ribosomal protein S36, mitochondrial OS=Homo sapiens OX=9606 GN=MRPS36 PE=1 SV=2	6331	5	10.1933	10.1381	9.88378	9.61938	9.34801	8.02084	8.14746	8.43365	8.64027	8.57627	8.99884	10.0717	8.48749	8.73846	-0.246901	0.00728516	2.13756	-0.20486	0.00119979	2.92089
tr|Q5SX86|Q5SX86_HUMAN	Q5SX86	GDI2		-	-	-	-	-	-	-	Rab GDP dissociation inhibitor (Fragment) OS=Homo sapiens OX=9606 GN=GDI2 PE=1 SV=1	3950	1	10.3922	10.2808	9.74567	7.76969	9.01396	9.40353	9.59548	6.64314	9.11448	9.87018	8.17087	10.1396	8.66403	9.05184	-0.226885	0.134403	0.871592	-0.163711	0.10965	0.95999
sp|Q9NNX1|TUFT1_HUMAN	Q9NNX1	TUFT1		-	-	-	-	-	-	-	Tuftelin OS=Homo sapiens OX=9606 GN=TUFT1 PE=1 SV=1	5783	1	9.90119	10.9525	9.32201	8.03011	8.2222	9.10543	8.40753	8.64876	10.1177	9.11746	8.17505	10.0586	8.59598	9.13674	-0.226691	0.0243158	1.61411	-0.138674	0.278858	0.554616
tr|F5H5P2|F5H5P2_HUMAN	F5H5P2			-	-	-	-	-	-	-	2-oxoisovalerate dehydrogenase subunit alpha OS=Homo sapiens OX=9606 PE=3 SV=1	2857	13	10.4732	10.1529	9.47841	9.41757	8.81875	8.31433	8.47009	8.71319	7.96959	8.79537	9.39667	10.0348	8.57909	8.72054	-0.226121	0.00348207	2.45816	-0.202527	0.0605425	1.21794
sp|Q9HC36|MRM3_HUMAN	Q9HC36	MRM3	Matrix	+	-	-	-	-	-	-	rRNA methyltransferase 3, mitochondrial OS=Homo sapiens OX=9606 GN=MRM3 PE=1 SV=2	2455	5	10.1732	10.452	9.6896	9.05656	8.90114	8.57943	8.36111	8.47337	8.29786	9.18013	8.83557	10.1049	8.57876	8.77119	-0.236218	0.00121047	2.91705	-0.204216	0.0171841	1.76487
sp|O75879|GATB_HUMAN	O75879	GATB	Matrix	+	-	-	-	-	-	-	Glutamyl-tRNA(Gln) amidotransferase subunit B, mitochondrial OS=Homo sapiens OX=9606 GN=GATB PE=1 SV=1	1650	7	10.1723	10.1351	9.75092	9.66162	8.71093	8.66027	8.14414	8.67193	7.91056	8.75613	9.426	10.0194	8.54682	8.69756	-0.229343	0.000647635	3.18867	-0.204119	0.0449237	1.34752
sp|P49411|EFTU_HUMAN	P49411	TUFM	Matrix	+	-	-	-	-	-	-	Elongation factor Tu, mitochondrial OS=Homo sapiens OX=9606 GN=TUFM PE=1 SV=2	670	44	10.265	10.3789	9.45486	9.56787	8.61588	8.58197	8.38469	8.62266	7.9358	8.97156	9.22071	10.0329	8.5513	8.70936	-0.230526	0.00203255	2.69196	-0.204103	0.0538065	1.26917
sp|Q9NX00|TM160_HUMAN	Q9NX00	TMEM160		-	-	-	-	-	-	-	Transmembrane protein 160 OS=Homo sapiens OX=9606 GN=TMEM160 PE=1 SV=1	1357	2	9.94454	10.7106	9.55133	10.1035	7.57817	8.94	8.1881	9.74372	6.93074	9.0881	9.22117	10.0688	8.6125	8.41334	-0.225392	0.066729	1.17569	-0.259145	0.112562	0.948607
tr|A0A087WZN1|A0A087WZN1_HUMAN	A0A087WZN1	IDH3B	Matrix	+	-	-	-	-	-	-	Isocitrate dehydrogenase [NAD] subunit, mitochondrial OS=Homo sapiens OX=9606 GN=IDH3B PE=1 SV=1	4043	13	10.3548	10.1354	9.67059	9.57557	8.95329	8.4988	7.84963	8.77778	8.35042	8.70645	9.12732	10.0536	8.51988	8.72806	-0.238808	0.00578009	2.23807	-0.203978	0.011767	1.92933
sp|P08910|ABHD2_HUMAN	P08910	ABHD2		-	-	-	-	-	-	-	Monoacylglycerol lipase ABHD2 OS=Homo sapiens OX=9606 GN=ABHD2 PE=1 SV=1	5137	4	9.74634	9.88691	10.3674	10.0865	8.34613	8.46886	8.50873	8.90259	8.68073	8.30411	8.70167	10.0002	8.55658	8.56217	-0.224925	0.00104593	2.9805	-0.223983	0.00323698	2.48986
sp|Q5T9A4|ATD3B_HUMAN	Q5T9A4	ATAD3B	MIM	+	-	-	-	-	-	-	ATPase family AAA domain-containing protein 3B OS=Homo sapiens OX=9606 GN=ATAD3B PE=1 SV=1	1334	12	10.1561	10.3665	9.36136	10.282	8.28689	8.83649	7.90866	8.85469	7.26594	9.03315	9.64827	9.96132	8.47168	8.64912	-0.233688	0.0103963	1.98312	-0.203784	0.166465	0.778677
sp|Q92552|RT27_HUMAN	Q92552	MRPS27	Matrix	+	-	-	-	-	-	-	28S ribosomal protein S27, mitochondrial OS=Homo sapiens OX=9606 GN=MRPS27 PE=1 SV=3	2132	12	10.3964	10.1292	9.4005	9.70525	8.63946	8.54116	8.57432	8.62469	8.1541	8.84476	8.99013	9.97537	8.59491	8.663	-0.214888	0.00268881	2.57044	-0.203504	0.029034	1.53709
sp|Q8N6N3|CA052_HUMAN	Q8N6N3	C1orf52		-	-	-	-	-	-	-	UPF0690 protein C1orf52 OS=Homo sapiens OX=9606 GN=C1orf52 PE=1 SV=1	2377	2	9.94788	9.90477	9.99879	9.76139	9.02605	8.16218	8.67628	8.19959	8.53803	8.80726	8.97777	9.95048	8.51603	8.77435	-0.224586	0.00206886	2.68427	-0.181473	0.000848192	3.07151
tr|E7ES52|E7ES52_HUMAN	E7ES52	CDKN1B		-	-	-	-	-	-	-	Cyclin-dependent kinase inhibitor 1B OS=Homo sapiens OX=9606 GN=CDKN1B PE=1 SV=1	6441	3	9.79777	10.3841	9.78561	10.8053	8.4777	8.31692	8.9793	8.42481	8.44496	7.90877	8.67477	9.98916	8.54968	8.34283	-0.224493	0.00184788	2.73333	-0.259826	0.00542621	2.2655
sp|P51553|IDH3G_HUMAN	P51553	IDH3G	Matrix	+	-	-	-	-	-	-	Isocitrate dehydrogenase [NAD] subunit gamma, mitochondrial OS=Homo sapiens OX=9606 GN=IDH3G PE=1 SV=1	5770	3	10.2191	10.5397	9.20974	9.55302	8.80256	8.62987	7.87487	9.14086	8.06147	8.69379	9.275	9.98951	8.61204	8.67675	-0.214059	0.0305614	1.51483	-0.203259	0.0692373	1.15966
sp|P24539|AT5F1_HUMAN	P24539	ATP5PB	MIM	+	-	-	-	-	-	-	ATP synthase F(0) complex subunit B1, mitochondrial OS=Homo sapiens OX=9606 GN=ATP5PB PE=1 SV=2	2484	14	10.145	10.2118	9.69314	11.0736	7.66885	8.26251	7.83387	9.00453	6.865	9.03726	10.2045	10.0166	8.19244	8.70225	-0.290035	0.00478679	2.31996	-0.202939	0.255771	0.592148
sp|P03923|NU6M_HUMAN	P03923	MT-ND6	MIM	+	-	-	-	-	-	-	NADH-ubiquinone oxidoreductase chain 6 OS=Homo sapiens OX=9606 GN=MT-ND6 PE=1 SV=2	4505	1	10.1757	9.74283	9.3154	10.4502	8.9916	8.01921	8.84737	9.05688	8.59742	8.02464	8.77878	9.74464	8.72876	8.46695	-0.158832	0.0344716	1.46254	-0.202768	0.0191789	1.71718
tr|A0A5F9ZA98|A0A5F9ZA98_HUMAN	A0A5F9ZA98	ABCB7	MIM	+	-	-	-	-	-	-	ATP-binding cassette sub-family B member 7, mitochondrial OS=Homo sapiens OX=9606 GN=ABCB7 PE=1 SV=1	790	3	9.7403	9.95679	9.41839	10.7695	8.0762	8.71931	8.64851	9.36479	6.86027	9.56511	8.88087	9.70516	8.7022	8.43542	-0.157371	0.0313425	1.50387	-0.202293	0.199445	0.700177
tr|G3V325|G3V325_HUMAN	G3V325	ATP5MF-PTCD1	unknown	+	-	-	-	-	-	-	ATP5MF-PTCD1 readthrough OS=Homo sapiens OX=9606 GN=ATP5MF-PTCD1 PE=4 SV=1	3544	8	9.99962	10.2346	9.41786	10.7413	7.73065	8.43614	8.08505	9.58095	7.2989	8.78536	9.68956	9.88403	8.4582	8.59127	-0.224749	0.0397108	1.40109	-0.202227	0.154701	0.810506
tr|K7ELE3|K7ELE3_HUMAN	K7ELE3	TLE5		-	-	-	-	-	-	-	TLE family member 5 (Fragment) OS=Homo sapiens OX=9606 GN=TLE5 PE=1 SV=1	3630	3	9.64907	10.2304	9.94044	9.92936	8.33591	8.59724	8.82088	8.34934	8.73967	8.21969	9.18799	9.93997	8.52584	8.71578	-0.221399	0.000792152	3.10119	-0.189611	0.0199072	1.70099
sp|P12429|ANXA3_HUMAN	P12429	ANXA3		-	-	-	-	-	-	-	Annexin A3 OS=Homo sapiens OX=9606 GN=ANXA3 PE=1 SV=3	6459	2	11.323	10.5734	8.42954	8.21634	9.41279	8.99484	8.17607	8.09943	9.43788	9.04545	8.2913	10.1086	8.67078	8.92488	-0.221356	0.139161	0.856482	-0.179686	0.272005	0.565423
sp|Q9HD33|RM47_HUMAN	Q9HD33	MRPL47	Matrix	+	-	-	-	-	-	-	39S ribosomal protein L47, mitochondrial OS=Homo sapiens OX=9606 GN=MRPL47 PE=1 SV=2	5203	7	10.2405	10.2465	9.40453	9.69946	8.88824	8.63568	8.0623	8.83265	8.07181	8.80459	9.11381	9.96384	8.60472	8.6634	-0.211575	0.0084742	2.0719	-0.201768	0.03551	1.44965
tr|A0A7I2PIU1|A0A7I2PIU1_HUMAN	A0A7I2PIU1	CILK1		-	-	-	-	-	-	-	Serine/threonine-protein kinase ICK OS=Homo sapiens OX=9606 GN=CILK1 PE=4 SV=1	3962	2	9.52906	9.66221	8.58793	10.8598	8.13921	7.52947	8.19161	7.91839	7.69107	10.5324	11.3588	9.25973	7.94467	9.86076	-0.220983	0.0110247	1.95763	0.0907277	0.632019	0.19927
sp|Q8WWC4|MAIP1_HUMAN	Q8WWC4	MAIP1	Matrix	+	-	-	-	-	-	-	m-AAA protease-interacting protein 1, mitochondrial OS=Homo sapiens OX=9606 GN=MAIP1 PE=1 SV=1	4660	7	10.4836	10.3074	9.14629	9.9666	8.7007	8.25748	8.15978	8.94407	7.90849	8.91282	9.21284	9.9791	8.51551	8.67805	-0.228817	0.0166008	1.77987	-0.201538	0.0867207	1.06188
sp|Q86UW9|DTX2_HUMAN	Q86UW9	DTX2		-	-	-	-	-	-	-	Probable E3 ubiquitin-protein ligase DTX2 OS=Homo sapiens OX=9606 GN=DTX2 PE=1 SV=3	1696	2	9.43959	9.90426	9.9374	9.32285	9.03081	7.93258	9.02982	7.50448	8.44126	8.53958	10.9174	9.76042	8.37442	9.29941	-0.220953	0.034068	1.46765	-0.069803	0.606228	0.217364
sp|Q5TFE4|NT5D1_HUMAN	Q5TFE4	NT5DC1		-	-	-	-	-	-	-	5'-nucleotidase domain-containing protein 1 OS=Homo sapiens OX=9606 GN=NT5DC1 PE=1 SV=1	6385	3	9.64758	10.035	10.3169	9.47707	8.49999	8.70664	8.6144	8.50731	8.83547	8.49531	8.86435	9.99983	8.58208	8.73171	-0.220575	0.000432986	3.36353	-0.195639	0.0050634	2.29556
sp|L0R6Q1|S35U4_HUMAN	L0R6Q1	SLC35A4		-	-	-	-	-	-	-	SLC35A4 upstream open reading frame protein OS=Homo sapiens OX=9606 GN=SLC35A4 PE=3 SV=1	6595	2	9.9706	9.3236	10.0288	9.44223	7.79236	8.87985	8.50487	8.38416	8.51009	9.47559	9.68783	9.77433	8.39031	9.2245	-0.220274	0.00823327	2.08443	-0.0835271	0.267419	0.572808
sp|P41247|PLPL4_HUMAN	P41247	PNPLA4		-	-	-	-	-	-	-	Patatin-like phospholipase domain-containing protein 4 OS=Homo sapiens OX=9606 GN=PNPLA4 PE=1 SV=3	4940	4	10.3212	9.51607	9.7897	9.66317	8.25179	8.65101	8.46034	8.5531	8.18433	9.0958	9.51345	9.87566	8.47906	8.93119	-0.219972	0.00149059	2.82664	-0.145024	0.108243	0.9656
sp|Q9H3K2|GHITM_HUMAN	Q9H3K2	GHITM	MIM	+	-	-	-	-	-	-	Growth hormone-inducible transmembrane protein OS=Homo sapiens OX=9606 GN=GHITM PE=1 SV=2	1152	7	10.0321	10.188	9.74207	10.4076	7.99643	8.45205	8.02914	9.09291	7.325	9.05987	9.67484	9.98739	8.39263	8.68657	-0.250984	0.00424156	2.37247	-0.201321	0.143234	0.843955
sp|Q02127|PYRD_HUMAN	Q02127	DHODH	MIM	+	-	-	-	-	-	-	Dihydroorotate dehydrogenase (quinone), mitochondrial OS=Homo sapiens OX=9606 GN=DHODH PE=1 SV=3	4928	8	9.46846	9.93563	10.0144	9.79072	8.63949	8.94685	8.78652	8.82949	7.45327	8.99821	9.13698	9.80616	8.80059	8.52949	-0.156089	0.00154711	2.81048	-0.20123	0.087047	1.06025
sp|Q7L592|NDUF7_HUMAN	Q7L592	NDUFAF7	MIM	+	-	-	-	-	-	-	Protein arginine methyltransferase NDUFAF7, mitochondrial OS=Homo sapiens OX=9606 GN=NDUFAF7 PE=1 SV=1	3952	4	9.9939	10.1061	9.78397	9.69953	8.15473	8.69142	8.42536	9.14833	7.76244	8.99701	9.23724	9.96132	8.60496	8.66556	-0.211169	0.00357056	2.44726	-0.201044	0.0499424	1.30153
sp|Q9UKU7|ACAD8_HUMAN	Q9UKU7	ACAD8	Matrix	+	-	-	-	-	-	-	Isobutyryl-CoA dehydrogenase, mitochondrial OS=Homo sapiens OX=9606 GN=ACAD8 PE=1 SV=1	2935	12	10.2432	10.3118	9.48515	9.64284	8.89478	8.57223	7.92454	8.78202	8.39656	8.65642	9.09053	10.0134	8.54339	8.7145	-0.229049	0.00745655	2.12746	-0.200439	0.0175953	1.7546
sp|O95363|SYFM_HUMAN	O95363	FARS2	Matrix	+	-	-	-	-	-	-	Phenylalanine--tRNA ligase, mitochondrial OS=Homo sapiens OX=9606 GN=FARS2 PE=1 SV=1	2401	5	10.052	9.98597	9.85023	9.78672	8.52541	8.79442	8.29769	8.69013	7.94467	9.12783	8.94494	9.96273	8.57691	8.67248	-0.216083	0.000164291	3.78439	-0.200097	0.025725	1.58964
sp|Q969Z0|FAKD4_HUMAN	Q969Z0	TBRG4	Matrix	+	-	-	-	-	-	-	FAST kinase domain-containing protein 4 OS=Homo sapiens OX=9606 GN=TBRG4 PE=1 SV=1	2711	8	10.3766	9.9719	9.3825	9.67217	8.74961	8.55597	8.44944	8.95191	8.1276	8.83075	8.93152	9.91033	8.67673	8.62996	-0.191782	0.00646033	2.18974	-0.19958	0.0289221	1.53877
sp|Q16891|MIC60_HUMAN	Q16891	IMMT	MIM	+	-	-	-	-	-	-	MICOS complex subunit MIC60 OS=Homo sapiens OX=9606 GN=IMMT PE=1 SV=1	348	54	10.0561	10.4668	9.43138	9.85772	8.32888	8.77262	8.22567	8.77396	7.50741	9.02762	9.55184	9.98476	8.52528	8.69562	-0.22798	0.00491761	2.30825	-0.199438	0.132133	0.878987
sp|Q969Y2|GTPB3_HUMAN	Q969Y2	GTPBP3	Matrix	+	-	-	-	-	-	-	tRNA modification GTPase GTPBP3, mitochondrial OS=Homo sapiens OX=9606 GN=GTPBP3 PE=1 SV=2	3907	4	9.63056	10.2736	9.7962	9.76334	8.94976	8.70656	8.36582	8.61397	8.04848	8.89302	8.95868	9.90012	8.65903	8.63339	-0.193241	0.00221191	2.65523	-0.197518	0.0225337	1.64717
sp|Q9BRQ0|PYGO2_HUMAN	Q9BRQ0	PYGO2		-	-	-	-	-	-	-	Pygopus homolog 2 OS=Homo sapiens OX=9606 GN=PYGO2 PE=1 SV=2	1424	2	10.213	9.76341	11.1625	9.02391	8.93449	9.66365	9.9536	7.15066	7.72674	6.69643	9.71169	10.3796	8.9256	8.04495	-0.217735	0.136623	0.864476	-0.3676	0.0750432	1.12469
sp|O60925|PFD1_HUMAN	O60925	PFDN1		-	-	-	-	-	-	-	Prefoldin subunit 1 OS=Homo sapiens OX=9606 GN=PFDN1 PE=1 SV=2	1308	10	9.55514	9.6314	10.2253	9.17363	8.32337	8.34871	9.02007	8.03598	8.33041	9.51123	9.84471	9.80395	8.43203	9.22878	-0.217482	0.00629891	2.20073	-0.0872222	0.319038	0.496158
sp|P35754|GLRX1_HUMAN	P35754	GLRX		-	-	-	-	-	-	-	Glutaredoxin-1 OS=Homo sapiens OX=9606 GN=GLRX PE=1 SV=2	2512	3	8.62389	8.70342	10.3199	11.9616	7.77566	8.19573	8.79681	6.95411	7.75364	8.18559	12.7296	9.21574	7.93058	9.55628	-0.216674	0.105274	0.977677	0.0523491	0.849678	0.0707456
sp|O75323|NIPS2_HUMAN	O75323	NIPSNAP2	Matrix	+	-	-	-	-	-	-	Protein NipSnap homolog 2 OS=Homo sapiens OX=9606 GN=NIPSNAP2 PE=1 SV=1	3493	8	10.0903	10.441	9.33319	9.3391	8.32127	9.18533	8.48889	8.75662	7.49084	9.39209	9.1614	9.95483	8.68803	8.68144	-0.196368	0.0157092	1.80385	-0.197462	0.135452	0.868214
sp|Q9NVV4|PAPD1_HUMAN	Q9NVV4	MTPAP	Matrix	+	-	-	-	-	-	-	Poly(A) RNA polymerase, mitochondrial OS=Homo sapiens OX=9606 GN=MTPAP PE=1 SV=1	4655	3	10.2215	10.0526	9.49614	9.85697	9.22825	8.27803	8.33516	8.56758	7.94046	8.66548	9.3578	9.92341	8.60225	8.65458	-0.206122	0.00868297	2.06133	-0.197373	0.0522507	1.28191
sp|Q8NI60|COQ8A_HUMAN	Q8NI60	COQ8A	MIM	+	-	-	-	-	-	-	Atypical kinase COQ8A, mitochondrial OS=Homo sapiens OX=9606 GN=COQ8A PE=1 SV=1	2130	9	9.88935	10.1104	9.41024	9.45511	8.83375	9.07441	8.74253	8.83032	8.21094	8.55927	8.88366	9.80333	8.87025	8.55129	-0.144297	0.00467006	2.33068	-0.19713	0.0115577	1.93713
sp|P30049|ATPD_HUMAN	P30049	ATP5F1D	MIM	+	-	-	-	-	-	-	ATP synthase subunit delta, mitochondrial OS=Homo sapiens OX=9606 GN=ATP5F1D PE=1 SV=2	2481	6	10.28	10.1138	9.60741	9.07764	9.12047	8.37005	8.82561	8.43202	8.65393	9.03027	8.4888	10.0004	8.68704	8.72433	-0.203122	0.0045096	2.34586	-0.196941	0.00778755	2.1086
sp|O43741|AAKB2_HUMAN	O43741	PRKAB2		-	-	-	-	-	-	-	5'-AMP-activated protein kinase subunit beta-2 OS=Homo sapiens OX=9606 GN=PRKAB2 PE=1 SV=1	5902	3	9.13319	9.32686	10.7062	9.78409	8.16758	8.20133	8.54511	8.60676	8.66706	8.60478	10.257	9.72208	8.3802	9.17628	-0.214282	0.0274761	1.56104	-0.0833561	0.497974	0.302794
sp|Q9BUR5|MIC26_HUMAN	Q9BUR5	APOO	MIM	+	-	-	-	-	-	-	MICOS complex subunit MIC26 OS=Homo sapiens OX=9606 GN=APOO PE=1 SV=1	5721	5	9.81929	10.4941	9.45845	10.4975	7.60988	8.76168	8.27728	9.10243	7.12252	9.23068	9.62618	9.92395	8.43782	8.65979	-0.234044	0.023115	1.63611	-0.196581	0.204266	0.689804
sp|Q9UK76|JUPI1_HUMAN	Q9UK76	JPT1		-	-	-	-	-	-	-	Jupiter microtubule associated homolog 1 OS=Homo sapiens OX=9606 GN=JPT1 PE=1 SV=3	4495	11	9.63945	10.555	9.61851	10.3329	8.63496	8.663	8.90617	8.09998	8.95597	7.93895	8.65514	9.93765	8.57603	8.51669	-0.212596	0.00882897	2.05409	-0.222613	0.0301556	1.52063
sp|Q96CP2|FWCH2_HUMAN	Q96CP2	FLYWCH2		-	-	-	-	-	-	-	FLYWCH family member 2 OS=Homo sapiens OX=9606 GN=FLYWCH2 PE=1 SV=1	1652	7	9.98379	10.2693	9.74403	10.0101	8.68347	8.07845	9.21581	8.53833	8.51683	8.14547	8.81444	9.99904	8.62902	8.49225	-0.212594	0.00644064	2.19107	-0.235643	0.0035968	2.44408
sp|Q6PI48|SYDM_HUMAN	Q6PI48	DARS2	Matrix	+	-	-	-	-	-	-	Aspartate--tRNA ligase, mitochondrial OS=Homo sapiens OX=9606 GN=DARS2 PE=1 SV=1	1638	10	10.4339	10.0395	9.45893	9.76695	8.57862	8.45797	8.37667	8.74295	7.96799	9.04376	9.13277	9.97744	8.53905	8.71484	-0.224594	0.00242718	2.6149	-0.195196	0.0546496	1.26241
sp|Q9NZE8|RM35_HUMAN	Q9NZE8	MRPL35	Matrix	+	-	-	-	-	-	-	39S ribosomal protein L35, mitochondrial OS=Homo sapiens OX=9606 GN=MRPL35 PE=1 SV=3	6404	2	9.84433	10.2731	9.1773	10.0909	8.83686	8.6067	8.31346	9.26728	8.06188	8.53287	8.99529	9.76491	8.75607	8.53001	-0.157322	0.0370501	1.43121	-0.195059	0.0416235	1.38066
sp|P30038|AL4A1_HUMAN	P30038	ALDH4A1	Matrix	+	-	-	-	-	-	-	Delta-1-pyrroline-5-carboxylate dehydrogenase, mitochondrial OS=Homo sapiens OX=9606 GN=ALDH4A1 PE=1 SV=3	119	22	10.1966	10.3603	9.54494	9.56996	8.57559	8.55796	8.44757	8.45034	8.1481	8.85881	9.28982	10.0339	8.50787	8.76558	-0.23802	0.00081017	3.09142	-0.194968	0.0379877	1.42036
sp|Q9Y2R0|COA3_HUMAN	Q9Y2R0	COA3	MIM	+	-	-	-	-	-	-	Cytochrome c oxidase assembly factor 3 homolog, mitochondrial OS=Homo sapiens OX=9606 GN=COA3 PE=1 SV=1	5267	3	10.2618	10.3055	9.28348	10.3848	8.49048	8.20272	8.24616	8.72835	7.30671	9.26696	9.52296	9.95026	8.41693	8.69888	-0.241441	0.00454229	2.34273	-0.193905	0.181874	0.74023
sp|Q6PI78|TMM65_HUMAN	Q6PI78	TMEM65	MIM	+	-	-	-	-	-	-	Transmembrane protein 65 OS=Homo sapiens OX=9606 GN=TMEM65 PE=1 SV=2	5202	1	10.6544	9.92131	8.95185	10.6507	8.27782	8.64736	8.13296	8.94507	7.71865	8.90599	9.19396	9.84252	8.5008	8.6062	-0.211429	0.0346569	1.46021	-0.193651	0.138107	0.859784
sp|Q9Y3D9|RT23_HUMAN	Q9Y3D9	MRPS23	Matrix	+	-	-	-	-	-	-	28S ribosomal protein S23, mitochondrial OS=Homo sapiens OX=9606 GN=MRPS23 PE=1 SV=2	1187	12	9.80945	10.1322	9.59956	8.97234	9.16186	8.66555	8.78505	9.03986	8.24233	8.82147	8.77037	9.84707	8.91308	8.61139	-0.14377	0.00411989	2.38511	-0.193448	0.00688993	2.16179
sp|Q3ZCQ8|TIM50_HUMAN	Q3ZCQ8	TIMM50	MIM	+	-	-	-	-	-	-	Mitochondrial import inner membrane translocase subunit TIM50 OS=Homo sapiens OX=9606 GN=TIMM50 PE=1 SV=2	2371	9	9.75881	10.4099	9.67551	10.0911	8.2871	8.5156	8.03901	9.11973	7.44894	9.17598	9.47828	9.94807	8.49036	8.70107	-0.228591	0.00740045	2.13074	-0.193225	0.137702	0.861061
sp|Q8N300|SVBP_HUMAN	Q8N300	SVBP		-	-	-	-	-	-	-	Small vasohibin-binding protein OS=Homo sapiens OX=9606 GN=SVBP PE=1 SV=1	6605	2	9.79644	10.2184	10.0125	9.23526	8.55752	8.52603	8.74237	8.76672	8.70406	8.16847	9.27224	10.0091	8.64816	8.71492	-0.210849	0.000115967	3.93567	-0.199754	0.0192123	1.71642
tr|E7ENQ6|E7ENQ6_HUMAN	E7ENQ6			-	-	-	-	-	-	-	Complex I-B16.6 OS=Homo sapiens OX=9606 PE=3 SV=1	4946	9	9.94341	10.2166	9.23342	10.5307	8.22525	8.22988	8.17372	9.23602	7.65851	9.0964	9.45617	9.79781	8.46622	8.73703	-0.210742	0.0190476	1.72016	-0.165317	0.163545	0.786363
tr|J3KNA0|J3KNA0_HUMAN	J3KNA0	OXA1L	MIM	+	-	-	-	-	-	-	Mitochondrial inner membrane protein OXA1L OS=Homo sapiens OX=9606 GN=OXA1L PE=1 SV=1	4077	6	9.94744	9.92219	9.72442	9.99082	8.56419	8.57712	8.27775	9.11058	7.76247	8.82711	9.29592	9.86468	8.63241	8.6285	-0.192509	0.00221026	2.65556	-0.193163	0.0545153	1.26348
sp|P38646|GRP75_HUMAN	P38646	HSPA9	Matrix	+	-	-	-	-	-	-	Stress-70 protein, mitochondrial OS=Homo sapiens OX=9606 GN=HSPA9 PE=1 SV=2	42	63	10.1174	10.449	9.25633	9.679	8.68015	8.65109	8.36544	8.70785	7.94636	8.87796	9.26941	9.94091	8.60113	8.69791	-0.208851	0.00774425	2.11102	-0.192709	0.0787057	1.10399
sp|Q9NWS6|F118A_HUMAN	Q9NWS6	FAM118A		-	-	-	-	-	-	-	Protein FAM118A OS=Homo sapiens OX=9606 GN=FAM118A PE=1 SV=2	3978	5	9.4331	9.84387	10.7352	9.80462	8.15007	8.50631	8.92105	9.04965	8.31983	8.66033	8.57594	10.0041	8.65677	8.5187	-0.208684	0.0204207	1.68993	-0.23188	0.0202151	1.69433
sp|P26440|IVD_HUMAN	P26440	IVD	Matrix	+	-	-	-	-	-	-	Isovaleryl-CoA dehydrogenase, mitochondrial OS=Homo sapiens OX=9606 GN=IVD PE=1 SV=2	580	12	10.4492	10.1044	9.97242	9.82762	8.34123	8.37867	8.17971	8.0361	7.75567	8.56252	10.3925	10.1753	8.23393	8.90356	-0.305424	5.08786e-05	4.29346	-0.192622	0.183988	0.73521
sp|Q9C0H6|KLHL4_HUMAN	Q9C0H6	KLHL4		-	-	-	-	-	-	-	Kelch-like protein 4 OS=Homo sapiens OX=9606 GN=KLHL4 PE=1 SV=2	6921	1	9.54952	10.8685	10.6242	7.57459	8.96624	8.51117	9.2834	9.06077	9.97302	8.07179	7.51689	10.3474	8.95539	8.52057	-0.20844	0.0159913	1.79612	-0.280248	0.0971981	1.01234
sp|P55957|BID_HUMAN	P55957	BID	MOM	+	-	-	-	-	-	-	BH3-interacting domain death agonist OS=Homo sapiens OX=9606 GN=BID PE=1 SV=1	3913	3	9.29551	9.60511	9.90479	10.1007	8.9767	8.49428	9.17118	9.23972	8.7968	8.68125	7.73397	9.6018	8.97047	8.40401	-0.0981218	0.0512362	1.29042	-0.192228	0.034404	1.46339
sp|Q5H9E4|S2553_HUMAN	Q5H9E4	SLC25A53	MIM	+	-	-	-	-	-	-	Solute carrier family 25 member 53 OS=Homo sapiens OX=9606 GN=SLC25A53 PE=2 SV=1	6854	1	8.83992	9.939	10.0147	10.3992	8.66204	9.11329	8.93986	8.88292	7.47794	8.45021	9.28096	9.59787	8.89953	8.40304	-0.108986	0.0923642	1.0345	-0.191804	0.137433	0.861909
sp|P17568|NDUB7_HUMAN	P17568	NDUFB7	MIM	+	-	-	-	-	-	-	NADH dehydrogenase [ubiquinone] 1 beta subcomplex subunit 7 OS=Homo sapiens OX=9606 GN=NDUFB7 PE=1 SV=4	4190	5	9.5869	10.2143	9.55345	11.6295	8.99708	8.11509	7.51059	8.69258	7.06693	9.19784	9.43579	9.78488	8.32883	8.56685	-0.23244	0.0192341	1.71593	-0.191789	0.194862	0.710274
sp|P16083|NQO2_HUMAN	P16083	NQO2		-	-	-	-	-	-	-	Ribosyldihydronicotinamide dehydrogenase [quinone] OS=Homo sapiens OX=9606 GN=NQO2 PE=1 SV=5	6461	1	9.96251	11.2598	8.76507	10.0056	7.99637	9.206	9.42947	7.99046	9.88225	7.91028	7.59222	9.99579	8.65558	8.46158	-0.207691	0.13625	0.865664	-0.240393	0.205486	0.687219
sp|Q9Y3B8|ORN_HUMAN	Q9Y3B8	REXO2	Matrix	+	-	-	-	-	-	-	Oligoribonuclease, mitochondrial OS=Homo sapiens OX=9606 GN=REXO2 PE=1 SV=3	1882	6	9.88848	10.2428	9.64738	8.86777	8.52922	9.05328	9.13958	8.55538	8.63248	8.56907	8.8746	9.92622	8.81936	8.69205	-0.17057	0.00569991	2.24413	-0.191548	0.0032741	2.48491
sp|Q6TFL4|KLH24_HUMAN	Q6TFL4	KLHL24		-	-	-	-	-	-	-	Kelch-like protein 24 OS=Homo sapiens OX=9606 GN=KLHL24 PE=1 SV=1	275	2	9.6968	10.4625	9.94502	9.18438	8.78188	8.9791	8.3532	8.66457	8.45044	8.85696	8.62516	10.0348	8.69469	8.64419	-0.206802	0.00274316	2.56175	-0.215206	0.00545034	2.26358
sp|Q9Y4L5|RN115_HUMAN	Q9Y4L5	RNF115		-	-	-	-	-	-	-	E3 ubiquitin-protein ligase RNF115 OS=Homo sapiens OX=9606 GN=RNF115 PE=1 SV=2	4527	1	9.153	9.53778	10.4195	8.86345	7.69024	6.61617	9.17822	10.1521	8.94508	9.12872	10.3158	9.70343	8.40918	9.4632	-0.206529	0.243139	0.614145	-0.0361662	0.695163	0.157914
sp|Q7Z7L8|CK096_HUMAN	Q7Z7L8	C11orf96		-	-	-	-	-	-	-	Uncharacterized protein C11orf96 OS=Homo sapiens OX=9606 GN=C11orf96 PE=1 SV=3	5002	2	9.54532	10.6485	9.57569	9.19572	9.15492	7.94167	8.88612	8.41908	9.04579	8.37498	9.21223	9.92317	8.60045	8.87767	-0.206389	0.0294555	1.53083	-0.160621	0.0780841	1.10744
sp|Q8N5Z0|AADAT_HUMAN	Q8N5Z0	AADAT	Matrix	+	-	-	-	-	-	-	Kynurenine/alpha-aminoadipate aminotransferase, mitochondrial OS=Homo sapiens OX=9606 GN=AADAT PE=1 SV=2	4782	4	10.4385	10.0386	9.61365	9.24631	8.71087	8.70543	8.57396	8.31141	8.06374	9.0464	9.25113	10.0303	8.57542	8.78709	-0.226079	0.00139697	2.85481	-0.1909	0.0466593	1.33106
sp|Q9BT17|MTG1_HUMAN	Q9BT17	MTG1	Matrix	+	-	-	-	-	-	-	Mitochondrial ribosome-associated GTPase 1 OS=Homo sapiens OX=9606 GN=MTG1 PE=1 SV=2	5900	6	9.90481	9.74094	10.1289	9.5763	8.84084	8.78383	8.59026	8.33112	8.37062	8.9682	8.76419	9.92488	8.63651	8.701	-0.200601	0.000559722	3.25203	-0.189868	0.00419393	2.37738
sp|P82921|RT21_HUMAN	P82921	MRPS21	Matrix	+	-	-	-	-	-	-	28S ribosomal protein S21, mitochondrial OS=Homo sapiens OX=9606 GN=MRPS21 PE=1 SV=3	5999	2	9.68365	10.4199	9.72304	9.15853	9.65254	8.19742	8.48583	8.52462	8.35301	8.76629	9.0352	9.9422	8.7151	8.71817	-0.190047	0.0354373	1.45054	-0.18954	0.0169674	1.77039
sp|Q9Y291|RT33_HUMAN	Q9Y291	MRPS33	Matrix	+	-	-	-	-	-	-	28S ribosomal protein S33, mitochondrial OS=Homo sapiens OX=9606 GN=MRPS33 PE=1 SV=1	6121	1	10.0388	12.4088	9.21742	7.91333	7.80482	8.27479	8.09266	8.48246	8.67192	9.2973	9.79771	10.555	8.16368	9.25564	-0.370636	0.0329292	1.48242	-0.189522	0.267941	0.571962
sp|P31949|S10AB_HUMAN	P31949	S100A11		-	-	-	-	-	-	-	Protein S100-A11 OS=Homo sapiens OX=9606 GN=S100A11 PE=1 SV=2	3229	9	9.43326	10.4222	10.3796	9.44424	8.28139	9.32274	9.06326	8.2991	8.10638	8.69189	8.55591	10.0784	8.74162	8.45139	-0.205287	0.023373	1.63129	-0.253999	0.0115104	1.93891
sp|Q13608|PEX6_HUMAN	Q13608	PEX6		-	+	-	-	-	-	-	Peroxisome assembly factor 2 OS=Homo sapiens OX=9606 GN=PEX6 PE=1 SV=2	2495	2	8.39025	9.3229	9.70305	10.5194	7.98362	7.96148	8.96122	6.80623	8.13409	9.45505	12.7627	9.13873	7.92814	10.1173	-0.205012	0.106167	0.97401	0.146755	0.531582	0.27443
sp|P48735|IDHP_HUMAN	P48735	IDH2	Matrix	+	-	-	-	-	-	-	Isocitrate dehydrogenase [NADP], mitochondrial OS=Homo sapiens OX=9606 GN=IDH2 PE=1 SV=2	2752	42	10.0781	10.243	9.47845	9.7348	8.66812	8.62372	8.40887	8.62666	8.3552	8.71917	9.06393	9.93318	8.58184	8.71277	-0.210969	0.00124303	2.90552	-0.189125	0.0169261	1.77144
sp|Q5JRX3|PREP_HUMAN	Q5JRX3	PITRM1	Matrix	+	-	-	-	-	-	-	Presequence protease, mitochondrial OS=Homo sapiens OX=9606 GN=PITRM1 PE=1 SV=3	4113	16	10.1872	9.96702	9.55764	9.2645	8.86665	8.68878	8.72672	8.67708	8.3602	8.76607	8.93819	9.90395	8.73981	8.68815	-0.180403	0.000828968	3.08146	-0.188955	0.00846553	2.07235
sp|P22033|MUTA_HUMAN	P22033	MMUT	Matrix	+	-	-	-	-	-	-	Methylmalonyl-CoA mutase, mitochondrial OS=Homo sapiens OX=9606 GN=MMUT PE=1 SV=4	545	10	9.88918	10.1786	9.74733	9.56164	8.5964	8.86938	8.40333	8.59888	8.11936	8.91224	9.12367	9.93837	8.617	8.71842	-0.205824	0.000368835	3.43317	-0.188942	0.0210955	1.67581
sp|P55199|ELL_HUMAN	P55199	ELL		-	-	-	-	-	-	-	RNA polymerase II elongation factor ELL OS=Homo sapiens OX=9606 GN=ELL PE=1 SV=1	6262	1	9.84563	10.4569	9.17133	7.95325	8.19633	9.05423	7.91031	8.94629	10.495	9.43402	8.5366	9.82462	8.52679	9.48854	-0.204399	0.0355874	1.4487	-0.0502155	0.645587	0.190045
sp|P13051|UNG_HUMAN	P13051	UNG	Matrix	+	-	-	-	-	-	-	Uracil-DNA glycosylase OS=Homo sapiens OX=9606 GN=UNG PE=1 SV=2	2359	2	10.4904	9.77047	9.81549	9.0899	8.69843	8.87257	8.6241	8.25187	8.41824	8.6786	9.28996	10.0255	8.61174	8.7956	-0.21929	0.00235108	2.62873	-0.188814	0.0240963	1.61805
sp|P30837|AL1B1_HUMAN	P30837	ALDH1B1	Matrix	+	-	-	-	-	-	-	Aldehyde dehydrogenase X, mitochondrial OS=Homo sapiens OX=9606 GN=ALDH1B1 PE=1 SV=3	205	16	10.2037	10.2215	9.36203	9.64467	8.94137	8.44506	8.45984	8.58024	8.2692	8.94357	8.92876	9.92908	8.60663	8.71384	-0.206212	0.00476128	2.32228	-0.18835	0.0279839	1.55309
sp|Q96RP9|EFGM_HUMAN	Q96RP9	GFM1	Matrix	+	-	-	-	-	-	-	Elongation factor G, mitochondrial OS=Homo sapiens OX=9606 GN=GFM1 PE=1 SV=2	1815	22	10.1938	9.95239	9.55931	9.73965	8.60671	8.663	8.32526	8.88963	8.40195	8.7761	8.89217	9.90183	8.62115	8.69007	-0.199815	0.00160314	2.79503	-0.188327	0.00689706	2.16134
sp|O95169|NDUB8_HUMAN	O95169	NDUFB8	MIM	+	-	-	-	-	-	-	NADH dehydrogenase [ubiquinone] 1 beta subcomplex subunit 8, mitochondrial OS=Homo sapiens OX=9606 GN=NDUFB8 PE=1 SV=1	4041	7	10.0421	10.2029	9.46197	11.0978	8.23892	8.12844	7.8273	8.92542	7.3486	9.12731	9.59914	9.90232	8.28002	8.69168	-0.258133	0.00458041	2.3391	-0.188131	0.16853	0.773324
sp|P36776|LONM_HUMAN	P36776	LONP1	Matrix	+	-	-	-	-	-	-	Lon protease homolog, mitochondrial OS=Homo sapiens OX=9606 GN=LONP1 PE=1 SV=2	1563	26	10.0805	10.0036	9.47395	9.56509	8.85812	8.57583	8.57811	8.91891	8.19718	8.75858	8.99005	9.85268	8.73274	8.6486	-0.174082	0.00210938	2.67584	-0.18805	0.0164717	1.78326
sp|Q9Y697|NFS1_HUMAN	Q9Y697	NFS1	Matrix	+	-	-	-	-	-	-	Cysteine desulfurase, mitochondrial OS=Homo sapiens OX=9606 GN=NFS1 PE=1 SV=3	3424	6	10.3023	10.105	9.34451	9.782	9.01786	8.582	8.01001	8.7347	8.37876	8.70858	9.03436	9.91727	8.58614	8.70723	-0.207933	0.0126322	1.89852	-0.187729	0.0254091	1.59501
sp|Q96GK7|FAH2A_HUMAN	Q96GK7	FAHD2A	Matrix	+	-	-	-	-	-	-	Fumarylacetoacetate hydrolase domain-containing protein 2A OS=Homo sapiens OX=9606 GN=FAHD2A PE=1 SV=1	1842	7	9.62134	10.144	9.44011	9.17658	8.89327	9.25372	8.764	9.06462	8.47897	8.55366	8.60971	9.73515	8.9939	8.54745	-0.114256	0.018838	1.72496	-0.18771	0.00519029	2.28481
sp|Q9UMS0|NFU1_HUMAN	Q9UMS0	NFU1	Matrix	+	-	-	-	-	-	-	NFU1 iron-sulfur cluster scaffold homolog, mitochondrial OS=Homo sapiens OX=9606 GN=NFU1 PE=1 SV=2	5492	4	9.74187	10.1586	9.4809	9.51719	9.13841	9.04931	8.36815	8.7477	8.61099	8.73933	8.44755	9.79379	8.82589	8.59929	-0.150125	0.0144769	1.83932	-0.18765	0.00510738	2.2918
sp|P30536|TSPO_HUMAN	P30536	TSPO	MOM	+	-	-	-	-	-	-	Translocator protein OS=Homo sapiens OX=9606 GN=TSPO PE=1 SV=3	4837	1	9.99598	10.0193	9.26546	9.24994	9.24461	8.97653	8.37337	9.16479	8.04819	8.03071	9.63116	9.76025	8.93983	8.57002	-0.126671	0.0464553	1.33296	-0.187619	0.111839	0.951407
sp|P54886|P5CS_HUMAN	P54886	ALDH18A1	Matrix	+	-	-	-	-	-	-	Delta-1-pyrroline-5-carboxylate synthase OS=Homo sapiens OX=9606 GN=ALDH18A1 PE=1 SV=2	1005	28	10.1467	9.97921	9.36991	9.31419	8.59454	8.70047	8.79556	9.17478	8.30468	8.71128	8.90867	9.83194	8.81634	8.64154	-0.157297	0.00934876	2.02925	-0.186187	0.0157547	1.80259
sp|A3KMH1|VWA8_HUMAN	A3KMH1	VWA8	Matrix	+	-	-	-	-	-	-	von Willebrand factor A domain-containing protein 8 OS=Homo sapiens OX=9606 GN=VWA8 PE=1 SV=2	3527	19	10.0139	10.2694	9.4066	9.58	8.66534	8.58161	8.49172	8.89551	8.14042	9.0088	8.94667	9.89663	8.65855	8.69863	-0.192813	0.00341909	2.46609	-0.18615	0.0341719	1.46633
sp|O95202|LETM1_HUMAN	O95202	LETM1	MIM	+	-	-	-	-	-	-	Mitochondrial proton/calcium exchanger protein OS=Homo sapiens OX=9606 GN=LETM1 PE=1 SV=1	1999	21	9.80121	10.35	9.38764	10.4884	8.31765	8.51828	8.13002	9.03857	7.57078	8.91988	9.47755	9.84628	8.50113	8.65607	-0.211925	0.00943639	2.02519	-0.185867	0.13229	0.878472
sp|P53597|SUCA_HUMAN	P53597	SUCLG1	Matrix	+	-	-	-	-	-	-	Succinate--CoA ligase [ADP/GDP-forming] subunit alpha, mitochondrial OS=Homo sapiens OX=9606 GN=SUCLG1 PE=1 SV=4	5530	12	9.95755	9.94981	9.54907	9.65457	9.05532	8.64508	8.52736	8.76517	8.23306	8.71763	8.94537	9.81881	8.74823	8.63202	-0.166557	0.00170219	2.76899	-0.18585	0.0089418	2.04858
sp|Q9NWF9|RN216_HUMAN	Q9NWF9	RNF216		-	-	-	-	-	-	-	E3 ubiquitin-protein ligase RNF216 OS=Homo sapiens OX=9606 GN=RNF216 PE=1 SV=3	6834	1	8.99236	9.54841	11.0491	10.1169	7.67603	8.85967	9.11527	8.65779	8.5598	9.1929	8.23181	9.86329	8.57719	8.6615	-0.201564	0.0985285	1.00644	-0.187452	0.150032	0.823817
sp|Q96AB6|NTAN1_HUMAN	Q96AB6	NTAN1		-	-	-	-	-	-	-	Protein N-terminal asparagine amidohydrolase OS=Homo sapiens OX=9606 GN=NTAN1 PE=1 SV=3	6513	1	10.4046	10.139	9.52671	9.81505	6.54822	11.8586	9.64678	6.81567	9.01864	8.7356	7.49106	10.0234	8.71732	8.4151	-0.201421	0.425645	0.370952	-0.252325	0.0400006	1.39793
tr|B4DSR2|B4DSR2_HUMAN	B4DSR2			-	-	-	-	-	-	-	cDNA FLJ52234 OS=Homo sapiens OX=9606 PE=1 SV=1	4379	1	10.2247	10.2027	9.45188	9.10874	7.52292	9.19746	8.80475	9.13359	8.72286	9.65664	7.97376	9.95976	8.66468	8.78442	-0.200965	0.0513825	1.28918	-0.181164	0.0990219	1.00427
sp|P54098|DPOG1_HUMAN	P54098	POLG	Matrix	+	-	-	-	-	-	-	DNA polymerase subunit gamma-1 OS=Homo sapiens OX=9606 GN=POLG PE=1 SV=1	5741	4	9.88726	9.55129	10.0009	9.76642	9.03928	8.77089	8.48478	8.61091	8.58359	8.29196	9.01272	9.81315	8.72646	8.62942	-0.169319	0.00184234	2.73463	-0.185452	0.0089537	2.048
sp|Q9Y305|ACOT9_HUMAN	Q9Y305	ACOT9	MIM	+	-	-	-	-	-	-	Acyl-coenzyme A thioesterase 9, mitochondrial OS=Homo sapiens OX=9606 GN=ACOT9 PE=1 SV=2	4779	11	10.5432	9.82938	9.62399	9.93017	8.34171	8.75639	8.41612	8.17185	8.0146	8.94872	9.42388	9.99886	8.42152	8.79573	-0.247683	0.00224244	2.64928	-0.184959	0.07345	1.13401
sp|O75390|CISY_HUMAN	O75390	CS	Matrix	+	-	-	-	-	-	-	Citrate synthase, mitochondrial OS=Homo sapiens OX=9606 GN=CS PE=1 SV=2	1980	23	10.35	9.80975	9.53497	10.2145	8.34967	8.62921	8.2771	8.70993	7.8163	9.02524	9.28332	9.89824	8.49148	8.70829	-0.221156	0.00189428	2.72256	-0.184783	0.0806251	1.09353
sp|O00193|SMAP_HUMAN	O00193	SMAP		-	-	-	-	-	-	-	Small acidic protein OS=Homo sapiens OX=9606 GN=SMAP PE=1 SV=1	5032	10	9.90658	10.2817	9.82019	9.99967	8.65407	8.51343	8.78435	8.87761	8.22364	8.4206	8.51818	10.0028	8.70736	8.38747	-0.200099	0.000356032	3.44851	-0.254099	0.000625077	3.20407
sp|Q9BSH5|HDHD3_HUMAN	Q9BSH5	HDHD3	Matrix	+	-	-	-	-	-	-	Haloacid dehalogenase-like hydrolase domain-containing protein 3 OS=Homo sapiens OX=9606 GN=HDHD3 PE=1 SV=1	3725	4	10.5625	10.1226	9.264	9.13734	8.70949	8.44187	8.89863	8.50523	8.43249	8.69578	9.2301	9.98303	8.6388	8.78612	-0.208646	0.0110399	1.95704	-0.184251	0.0556046	1.25489
sp|Q9Y244|POMP_HUMAN	Q9Y244	POMP		-	-	-	-	-	-	-	Proteasome maturation protein OS=Homo sapiens OX=9606 GN=POMP PE=1 SV=1	5575	2	9.69067	9.87726	9.99728	9.66421	8.27993	8.2939	8.82177	8.9215	8.99461	8.88692	8.57195	9.85507	8.57928	8.81783	-0.20001	0.00192342	2.71593	-0.160443	0.0025962	2.58566
tr|Q495G5|Q495G5_HUMAN	Q495G5	MMAA	Matrix	+	-	-	-	-	-	-	MMAA protein OS=Homo sapiens OX=9606 GN=MMAA PE=1 SV=1	4795	3	10.2961	9.7264	9.4961	9.81344	8.92278	8.78219	8.52376	8.45764	8.43556	8.48465	9.06138	9.83953	8.67159	8.66053	-0.182293	0.00438076	2.35845	-0.184135	0.0193117	1.71418
tr|B7ZM99|B7ZM99_HUMAN	B7ZM99	MTHFD1L	Matrix	+	-	-	-	-	-	-	Formyltetrahydrofolate synthetase OS=Homo sapiens OX=9606 GN=MTHFD1L PE=1 SV=1	143	20	10.1337	10.0465	9.62412	9.43786	8.55294	9.11566	8.38428	8.4669	7.99507	8.99962	9.2433	9.93477	8.62994	8.746	-0.203136	0.00265262	2.57632	-0.183864	0.0451288	1.34555
sp|P16260|GDC_HUMAN	P16260	SLC25A16	MIM	+	-	-	-	-	-	-	Graves disease carrier protein OS=Homo sapiens OX=9606 GN=SLC25A16 PE=1 SV=3	5594	2	9.59883	10.0321	9.45885	11.0582	7.92823	8.61385	8.77481	8.92416	7.87647	8.63082	9.10372	9.69659	8.56026	8.537	-0.179823	0.0124039	1.90644	-0.183748	0.0431563	1.36496
tr|C9J406|C9J406_HUMAN	C9J406	IMMT	MIM	+	-	-	-	-	-	-	MICOS complex subunit MIC60 OS=Homo sapiens OX=9606 GN=IMMT PE=1 SV=1	348	3	9.10907	8.72738	11.3536	8.93026	12.0036	8.88842	7.6666	7.61975	7.01373	8.55043	10.1372	9.73002	9.04459	8.56712	-0.105387	0.644531	0.190756	-0.183632	0.393867	0.404651
sp|Q9H061|T126A_HUMAN	Q9H061	TMEM126A	MIM	+	-	-	-	-	-	-	Transmembrane protein 126A OS=Homo sapiens OX=9606 GN=TMEM126A PE=1 SV=1	3183	6	9.87919	10.2077	9.46138	10.8868	7.99764	8.61935	8.06877	8.85147	7.19153	8.9733	9.8628	9.84942	8.38431	8.67588	-0.232348	0.00493311	2.30688	-0.18303	0.223066	0.651566
sp|Q9NRN5|OLFL3_HUMAN	Q9NRN5	OLFML3		-	-	-	-	-	-	-	Olfactomedin-like protein 3 OS=Homo sapiens OX=9606 GN=OLFML3 PE=2 SV=1	6378	1	11.1463	10.532	8.09065	10.1848	9.7969	8.54833	8.14508	8.08646	9.37952	8.76363	7.32623	9.92298	8.64419	8.48979	-0.199043	0.219617	0.658334	-0.225044	0.267654	0.572427
sp|Q4AE62|GTDC1_HUMAN	Q4AE62	GTDC1		-	-	-	-	-	-	-	Glycosyltransferase-like domain-containing protein 1 OS=Homo sapiens OX=9606 GN=GTDC1 PE=2 SV=1	3365	1	9.67928	9.88601	10.2705	8.95825	8.16166	9.09733	8.68769	8.75503	8.64242	9.3417	8.52009	9.94526	8.67543	8.83474	-0.197075	0.00538746	2.26862	-0.170822	0.022891	1.64033
sp|Q92947|GCDH_HUMAN	Q92947	GCDH	Matrix	+	-	-	-	-	-	-	Glutaryl-CoA dehydrogenase, mitochondrial OS=Homo sapiens OX=9606 GN=GCDH PE=1 SV=1	386	9	10.1434	10.2236	9.49603	9.43255	8.70272	8.58273	8.36921	8.74335	7.96391	9.05666	9.28587	9.95434	8.5995	8.76881	-0.211073	0.00153822	2.81298	-0.182945	0.0645928	1.18982
sp|O96000|NDUBA_HUMAN	O96000	NDUFB10	MIM	+	-	-	-	-	-	-	NADH dehydrogenase [ubiquinone] 1 beta subcomplex subunit 10 OS=Homo sapiens OX=9606 GN=NDUFB10 PE=1 SV=3	1188	8	10.0176	10.5119	9.46893	10.3097	7.88143	8.31369	8.1229	8.9376	7.35969	9.13844	9.93818	9.99948	8.31391	8.8121	-0.266326	0.00590419	2.22884	-0.182366	0.220901	0.655802
sp|Q6P3S6|FBX42_HUMAN	Q6P3S6	FBXO42		-	-	-	-	-	-	-	F-box only protein 42 OS=Homo sapiens OX=9606 GN=FBXO42 PE=1 SV=1	6773	1	11.0081	10.1271	9.28344	8.31319	8.67291	8.96498	8.84037	8.90503	8.40139	9.0199	8.46368	10.1395	8.84582	8.62832	-0.196925	0.028197	1.5498	-0.232841	0.0476809	1.32166
sp|O95551|TYDP2_HUMAN	O95551	TDP2		-	-	-	-	-	-	-	Tyrosyl-DNA phosphodiesterase 2 OS=Homo sapiens OX=9606 GN=TDP2 PE=1 SV=1	6589	3	9.75834	9.99922	9.96822	9.41657	8.34779	8.53597	8.71796	8.97651	8.5286	9.01404	8.73678	9.90859	8.64456	8.75981	-0.196888	0.000707078	3.15053	-0.177781	0.00197752	2.70388
sp|Q7Z7F0|KHDC4_HUMAN	Q7Z7F0	KHDC4		-	-	-	-	-	-	-	KH homology domain-containing protein 4 OS=Homo sapiens OX=9606 GN=KHDC4 PE=1 SV=1	4753	2	8.66685	10.368	10.082	9.8784	8.3189	8.05505	8.68468	8.81329	8.64294	9.33707	9.15283	9.70562	8.46798	9.04428	-0.196802	0.0512377	1.29041	-0.101814	0.307069	0.512765
sp|Q9BZE2|PUS3_HUMAN	Q9BZE2	PUS3		-	-	-	-	-	-	-	tRNA pseudouridine(38/39) synthase OS=Homo sapiens OX=9606 GN=PUS3 PE=1 SV=3	4536	3	10.2585	10.3706	9.51138	9.11195	8.25998	8.65669	9.19401	8.95828	8.6178	8.66093	8.39992	10.0468	8.76724	8.55955	-0.196545	0.0114529	1.94108	-0.231133	0.00615681	2.21064
sp|Q9NU23|LYRM2_HUMAN	Q9NU23	LYRM2	Matrix	+	-	-	-	-	-	-	LYR motif-containing protein 2 OS=Homo sapiens OX=9606 GN=LYRM2 PE=1 SV=1	6243	5	10.6242	10.2149	9.20562	9.25712	8.58613	8.5806	8.19798	8.85548	8.38122	9.09047	9.0063	10.0149	8.55505	8.826	-0.227301	0.0130287	1.8851	-0.182318	0.0673907	1.1714
sp|O43676|NDUB3_HUMAN	O43676	NDUFB3	MIM	+	-	-	-	-	-	-	NADH dehydrogenase [ubiquinone] 1 beta subcomplex subunit 3 OS=Homo sapiens OX=9606 GN=NDUFB3 PE=1 SV=3	5812	3	10.1228	9.44193	9.78999	10.5508	8.36923	8.53116	8.26468	9.05551	7.24008	8.94965	9.68416	9.78491	8.55514	8.62463	-0.193766	0.00562522	2.24986	-0.182096	0.196871	0.705819
sp|Q5BKX5|CS054_HUMAN	Q5BKX5	C19orf54		-	-	-	-	-	-	-	UPF0692 protein C19orf54 OS=Homo sapiens OX=9606 GN=C19orf54 PE=1 SV=2	6880	1	10.154	9.97415	9.9794	8.77109	9.93146	7.96306	7.6875	9.4571	8.59395	8.87747	8.61086	10.0358	8.75978	8.69409	-0.196196	0.108449	0.964773	-0.207055	0.000251926	3.59873
sp|P15923|TFE2_HUMAN	P15923	TCF3		-	-	-	-	-	-	-	Transcription factor E2-alpha OS=Homo sapiens OX=9606 GN=TCF3 PE=1 SV=1	1358	1	10.1102	8.63152	10.7678	9.71655	9.17775	8.92179	8.16711	8.0795	8.62919	8.99342	8.80515	9.83651	8.58654	8.80925	-0.19607	0.0996457	1.00154	-0.159126	0.183955	0.735288
sp|Q12849|GRSF1_HUMAN	Q12849	GRSF1	Matrix	+	-	-	-	-	-	-	G-rich sequence factor 1 OS=Homo sapiens OX=9606 GN=GRSF1 PE=1 SV=3	2775	19	9.82852	9.87645	9.80222	8.97592	8.76985	9.09549	8.9667	8.67165	8.24373	8.85769	8.91177	9.83573	8.87592	8.67106	-0.148135	0.000394779	3.40365	-0.181823	0.00565966	2.24721
sp|Q96A35|RM24_HUMAN	Q96A35	MRPL24	Matrix	+	-	-	-	-	-	-	39S ribosomal protein L24, mitochondrial OS=Homo sapiens OX=9606 GN=MRPL24 PE=1 SV=1	727	9	10.0191	10.0619	9.56339	9.21904	9.0959	8.70775	8.68147	8.51635	8.20345	8.77421	9.15742	9.88146	8.75037	8.71169	-0.175381	0.0022572	2.64643	-0.181772	0.021618	1.66519
sp|O75608|LYPA1_HUMAN	O75608	LYPLA1	unknown	+	-	-	-	-	-	-	Acyl-protein thioesterase 1 OS=Homo sapiens OX=9606 GN=LYPLA1 PE=1 SV=1	2008	6	9.41693	10.2548	9.68845	9.45794	8.59121	8.60918	9.16616	8.91457	8.6811	8.67338	8.54625	9.78673	8.82028	8.63358	-0.150002	0.0142885	1.84501	-0.180868	0.0100268	1.99884
sp|P08559|ODPA_HUMAN	P08559	PDHA1	Matrix	+	-	-	-	-	-	-	Pyruvate dehydrogenase E1 component subunit alpha, somatic form, mitochondrial OS=Homo sapiens OX=9606 GN=PDHA1 PE=1 SV=3	62	29	10.1025	10.2352	9.24253	9.97801	8.62054	8.53215	8.46144	8.70043	8.34772	8.94147	8.83801	9.86008	8.57864	8.70907	-0.20085	0.00492505	2.30759	-0.179081	0.0332759	1.47787
tr|I3L2C0|I3L2C0_HUMAN	I3L2C0	ABR		-	-	-	-	-	-	-	Active breakpoint cluster region-related protein OS=Homo sapiens OX=9606 GN=ABR PE=1 SV=1	193	1	10.1767	9.73793	9.8974	10.4955	8.21605	9.22985	8.71421	8.56879	8.63939	7.8222	8.50204	9.93734	8.68223	8.32121	-0.194795	0.00568135	2.24555	-0.256067	0.00466868	2.33081
sp|Q13907|IDI1_HUMAN	Q13907	IDI1	Matrix	+	-	-	-	-	-	-	Isopentenyl-diphosphate Delta-isomerase 1 OS=Homo sapiens OX=9606 GN=IDI1 PE=1 SV=2	1035	12	9.23699	10.2921	9.84738	9.90643	7.79197	9.09091	9.16807	8.71761	8.40602	8.62819	8.9143	9.79216	8.69214	8.6495	-0.171915	0.0594425	1.2259	-0.179009	0.0281239	1.55092
sp|O94889|KLH18_HUMAN	O94889	KLHL18		-	-	-	-	-	-	-	Kelch-like protein 18 OS=Homo sapiens OX=9606 GN=KLHL18 PE=1 SV=3	2239	2	10.0442	10.2835	9.14465	9.33659	8.22662	9.41819	9.42541	7.27344	9.16301	9.38268	8.30176	9.82412	8.58591	8.94915	-0.194356	0.128522	0.891022	-0.134577	0.141482	0.849299
sp|P51970|NDUA8_HUMAN	P51970	NDUFA8	MIM	+	-	-	-	-	-	-	NADH dehydrogenase [ubiquinone] 1 alpha subcomplex subunit 8 OS=Homo sapiens OX=9606 GN=NDUFA8 PE=1 SV=3	40	7	9.88232	10.4776	9.16476	9.99992	8.32449	8.854	8.31628	8.88818	7.47788	9.15509	9.4595	9.84156	8.59574	8.69749	-0.195266	0.0197887	1.70358	-0.178288	0.189027	0.723476
sp|Q9BXV9|GON7_HUMAN	Q9BXV9	GON7		-	-	-	-	-	-	-	EKC/KEOPS complex subunit GON7 OS=Homo sapiens OX=9606 GN=GON7 PE=1 SV=2	6776	2	9.25374	10.8989	8.82111	9.85281	6.58999	9.73537	9.52746	7.91272	7.69493	9.11245	10.6005	9.65792	8.44139	9.13596	-0.194232	0.287628	0.541169	-0.0801557	0.645458	0.190132
sp|P49753|ACOT2_HUMAN	P49753	ACOT2	Matrix	+	-	-	-	-	-	-	Acyl-coenzyme A thioesterase 2, mitochondrial OS=Homo sapiens OX=9606 GN=ACOT2 PE=1 SV=6	836	14	10.1215	9.96638	9.3161	9.6153	9.13323	8.74727	8.51212	8.59981	8.27672	8.85501	8.8566	9.80133	8.74811	8.66278	-0.164006	0.0102184	1.99062	-0.178148	0.0220695	1.65621
tr|I3L448|I3L448_HUMAN	I3L448	ATPAF1	Matrix	+	-	-	-	-	-	-	ATP synthase mitochondrial F1 complex assembly factor 1 OS=Homo sapiens OX=9606 GN=ATPAF1 PE=1 SV=1	2581	5	10.1794	9.89227	9.2853	9.52453	8.88664	9.00175	8.92938	8.34172	8.28182	8.72057	8.95663	9.78566	8.78987	8.65301	-0.154826	0.0171677	1.76529	-0.177467	0.026346	1.57929
sp|Q8N5G0|SIM20_HUMAN	Q8N5G0	SMIM20	MIM	+	-	-	-	-	-	-	Small integral membrane protein 20 OS=Homo sapiens OX=9606 GN=SMIM20 PE=1 SV=3	1453	2	9.8959	10.3975	9.26917	9.46195	8.60555	8.79589	8.35836	9.06418	8.32706	8.85103	8.97338	9.85419	8.70599	8.71716	-0.178728	0.0167273	1.77657	-0.17688	0.0408363	1.38895
sp|Q96GW9|SYMM_HUMAN	Q96GW9	MARS2	Matrix	+	-	-	-	-	-	-	Methionine--tRNA ligase, mitochondrial OS=Homo sapiens OX=9606 GN=MARS2 PE=1 SV=2	5932	6	9.8907	9.68272	10.075	9.73947	8.77899	8.90964	7.98918	8.694	8.04084	8.95005	9.24944	9.88281	8.59295	8.74678	-0.201767	0.00435889	2.36062	-0.176169	0.0405605	1.3919
sp|Q9NP92|RT30_HUMAN	Q9NP92	MRPS30	Matrix	+	-	-	-	-	-	-	39S ribosomal protein S30, mitochondrial OS=Homo sapiens OX=9606 GN=MRPS30 PE=1 SV=2	2852	6	10.2366	10.1433	9.70894	9.75421	8.32547	8.33376	8.32561	8.53724	7.77496	9.55704	9.30286	10.0296	8.38052	8.87829	-0.259154	0.000106363	3.97321	-0.175913	0.118018	0.928052
sp|O95571|ETHE1_HUMAN	O95571	ETHE1	Matrix	+	-	-	-	-	-	-	Persulfide dioxygenase ETHE1, mitochondrial OS=Homo sapiens OX=9606 GN=ETHE1 PE=1 SV=2	4449	8	9.94054	9.9201	9.80144	9.72611	8.50737	8.70861	8.76747	8.35418	8.25695	8.78713	9.23011	9.88736	8.58441	8.75806	-0.203867	0.000105678	3.97602	-0.174973	0.0165711	1.78065
sp|P42677|RS27_HUMAN	P42677	RPS27		-	-	-	-	-	-	-	40S ribosomal protein S27 OS=Homo sapiens OX=9606 GN=RPS27 PE=1 SV=3	3968	1	9.46443	8.43778	10.5637	8.53566	8.86514	8.30596	8.23687	7.80146	8.90347	8.5016	12.3839	9.48864	8.30236	9.92966	-0.19268	0.0940031	1.02686	0.065543	0.764788	0.116459
sp|O43181|NDUS4_HUMAN	O43181	NDUFS4	MIM	+	-	-	-	-	-	-	NADH dehydrogenase [ubiquinone] iron-sulfur protein 4, mitochondrial OS=Homo sapiens OX=9606 GN=NDUFS4 PE=1 SV=1	4473	5	10.124	9.8954	9.36043	9.57043	9.10178	8.17818	8.89945	8.84041	8.35509	8.72568	8.94913	9.79328	8.75496	8.67663	-0.161692	0.0187603	1.72676	-0.174656	0.0172681	1.76275
sp|P69905|HBA_HUMAN	P69905	HBA1		-	-	-	-	-	-	-	Hemoglobin subunit alpha OS=Homo sapiens OX=9606 GN=HBA1 PE=1 SV=2	6808	1	9.87634	11.5752	8.55885	8.3531	9.30335	7.56937	7.90821	10.2364	8.81981	8.28476	9.51461	10.0035	8.75433	8.87306	-0.19243	0.281672	0.550256	-0.172996	0.296732	0.527635
sp|P13796|PLSL_HUMAN	P13796	LCP1		-	-	-	-	-	-	-	Plastin-2 OS=Homo sapiens OX=9606 GN=LCP1 PE=1 SV=6	2300	1	9.08793	10.5178	10.2332	8.98305	8.64184	8.59739	8.71138	8.87391	9.25235	9.68751	7.41364	9.94631	8.70613	8.7845	-0.19213	0.0208105	1.68172	-0.179201	0.230669	0.637011
sp|O95167|NDUA3_HUMAN	O95167	NDUFA3	MIM	+	-	-	-	-	-	-	NADH dehydrogenase [ubiquinone] 1 alpha subcomplex subunit 3 OS=Homo sapiens OX=9606 GN=NDUFA3 PE=1 SV=1	2819	5	10.0155	10.5239	9.73868	10.4835	7.66332	8.23733	7.8114	8.69196	6.90406	9.75992	10.1704	10.0927	8.101	8.94479	-0.317139	0.00191675	2.71743	-0.174191	0.336785	0.472647
sp|Q7L8L6|FAKD5_HUMAN	Q7L8L6	FASTKD5	Matrix	+	-	-	-	-	-	-	FAST kinase domain-containing protein 5, mitochondrial OS=Homo sapiens OX=9606 GN=FASTKD5 PE=1 SV=1	537	8	9.91693	9.66304	9.94605	10.1378	8.54969	8.63991	8.00812	8.96353	8.1491	8.93813	9.08768	9.84201	8.54031	8.72497	-0.204664	0.00324303	2.48905	-0.173802	0.0214685	1.6682
sp|Q9BYG5|PAR6B_HUMAN	Q9BYG5	PARD6B		-	-	-	-	-	-	-	Partitioning defective 6 homolog beta OS=Homo sapiens OX=9606 GN=PARD6B PE=1 SV=1	3012	2	9.92468	9.9659	9.54662	9.00303	9.08698	7.90036	8.30539	9.08428	9.15402	8.77075	9.25797	9.8124	8.59425	9.06091	-0.191234	0.0210322	1.67712	-0.11495	0.0196179	1.70735
sp|O14548|COX7R_HUMAN	O14548	COX7A2L	MIM	+	-	-	-	-	-	-	Cytochrome c oxidase subunit 7A-related protein, mitochondrial OS=Homo sapiens OX=9606 GN=COX7A2L PE=1 SV=2	733	4	9.48419	9.86876	9.74616	10.4829	8.53341	8.8813	8.29631	8.90928	7.03764	8.97973	9.78029	9.6997	8.65508	8.59922	-0.164394	0.00326566	2.48603	-0.173735	0.251727	0.59907
sp|Q99757|THIOM_HUMAN	Q99757	TXN2	Matrix	+	-	-	-	-	-	-	Thioredoxin, mitochondrial OS=Homo sapiens OX=9606 GN=TXN2 PE=1 SV=2	3624	5	9.74911	10.1292	9.38555	9.40179	9.11134	8.68835	8.74601	8.84372	8.47121	8.79901	8.67471	9.75462	8.84736	8.64831	-0.140839	0.00772489	2.11211	-0.173667	0.00925421	2.03366
sp|Q99643|C560_HUMAN	Q99643	SDHC	MIM	+	-	-	-	-	-	-	Succinate dehydrogenase cytochrome b560 subunit, mitochondrial OS=Homo sapiens OX=9606 GN=SDHC PE=1 SV=1	5747	2	10.9412	9.42929	9.56486	11.5736	8.03771	7.1903	7.95974	8.76063	6.96979	9.1064	10.4665	9.97845	7.9871	8.84756	-0.321145	0.015694	1.80427	-0.173536	0.372218	0.429203
sp|P62942|FKB1A_HUMAN	P62942	FKBP1A		-	-	-	-	-	-	-	Peptidyl-prolyl cis-trans isomerase FKBP1A OS=Homo sapiens OX=9606 GN=FKBP1A PE=1 SV=2	5647	8	9.13608	9.18678	10.4938	9.63413	8.03596	8.53138	8.73084	8.3652	8.41971	8.37909	11.0871	9.60555	8.41584	9.2953	-0.190761	0.0338553	1.47037	-0.0473673	0.771887	0.112446
sp|Q9BXW7|HDHD5_HUMAN	Q9BXW7	HDHD5	Matrix	+	-	-	-	-	-	-	Haloacid dehalogenase-like hydrolase domain-containing 5 OS=Homo sapiens OX=9606 GN=HDHD5 PE=1 SV=1	2786	12	10.3544	9.76297	9.39631	9.49658	8.77515	8.62009	8.33471	9.09097	8.21032	8.99942	8.95909	9.83789	8.70523	8.72294	-0.176467	0.0127601	1.89415	-0.173534	0.0423504	1.37314
sp|P38117|ETFB_HUMAN	P38117	ETFB	Matrix	+	-	-	-	-	-	-	Electron transfer flavoprotein subunit beta OS=Homo sapiens OX=9606 GN=ETFB PE=1 SV=3	4736	24	10.0229	10.3065	9.33414	9.47597	8.87982	8.58592	8.44351	8.64778	8.2812	9.03485	8.98748	9.88785	8.63926	8.76784	-0.194749	0.00523165	2.28136	-0.173434	0.0413718	1.3833
sp|O75391|SPAG7_HUMAN	O75391	SPAG7		-	-	-	-	-	-	-	Sperm-associated antigen 7 OS=Homo sapiens OX=9606 GN=SPAG7 PE=1 SV=2	3458	6	9.91729	10.3067	9.58222	9.98182	8.51322	8.28773	9.34213	8.68838	8.39491	8.34625	8.63931	9.9354	8.70786	8.46016	-0.190259	0.0122343	1.91242	-0.231894	0.00294553	2.53084
sp|Q9BSH4|TACO1_HUMAN	Q9BSH4	TACO1	Matrix	+	-	-	-	-	-	-	Translational activator of cytochrome c oxidase 1 OS=Homo sapiens OX=9606 GN=TACO1 PE=1 SV=1	4265	3	10.0983	10.3459	9.01098	9.25186	8.88222	8.93103	8.38887	8.971	8.27019	9.29041	8.55918	9.81839	8.79328	8.70659	-0.159086	0.0425032	1.37158	-0.173379	0.0948146	1.02312
sp|Q9BU61|NDUF3_HUMAN	Q9BU61	NDUFAF3	MIM	+	-	-	-	-	-	-	NADH dehydrogenase [ubiquinone] 1 alpha subcomplex assembly factor 3 OS=Homo sapiens OX=9606 GN=NDUFAF3 PE=1 SV=1	4383	6	9.89432	10.0516	9.64662	9.4756	9.29298	8.46378	8.39115	8.52897	8.23768	9.19642	8.82087	9.86418	8.66922	8.75166	-0.186297	0.006559	2.18316	-0.172643	0.0213149	1.67132
sp|P43155|CACP_HUMAN	P43155	CRAT	MIM	+	-	-	-	-	-	-	Carnitine O-acetyltransferase OS=Homo sapiens OX=9606 GN=CRAT PE=1 SV=5	2058	18	10.3069	9.58037	9.64372	9.78874	8.60114	8.80328	8.39523	8.67922	8.09084	8.84434	9.26624	9.84366	8.61972	8.73381	-0.191555	0.0025409	2.59501	-0.172585	0.0555274	1.25549
sp|Q99766|ATP5S_HUMAN	Q99766	DMAC2L	MIM	+	-	-	-	-	-	-	ATP synthase subunit s, mitochondrial OS=Homo sapiens OX=9606 GN=DMAC2L PE=1 SV=3	3219	3	9.45039	9.98475	9.62189	9.93032	8.63016	9.04253	8.65164	8.90629	8.26752	8.515	8.99951	9.68568	8.80766	8.59401	-0.137095	0.00428259	2.36829	-0.172521	0.0148984	1.82686
sp|Q16822|PCKGM_HUMAN	Q16822	PCK2	Matrix	+	-	-	-	-	-	-	Phosphoenolpyruvate carboxykinase [GTP], mitochondrial OS=Homo sapiens OX=9606 GN=PCK2 PE=1 SV=4	1649	33	10.0893	9.96598	9.33567	9.94881	9.00685	8.63288	8.3491	8.5848	8.07517	8.75348	9.25796	9.79698	8.64341	8.69554	-0.180737	0.00606892	2.21689	-0.172063	0.0565872	1.24728
sp|Q8N183|NDUF2_HUMAN	Q8N183	NDUFAF2	MIM	+	-	-	-	-	-	-	NADH dehydrogenase [ubiquinone] 1 alpha subcomplex assembly factor 2 OS=Homo sapiens OX=9606 GN=NDUFAF2 PE=1 SV=1	4596	7	10.0692	10.363	9.34389	9.45189	8.516	8.81143	8.48177	8.52559	8.2289	9.00027	9.20813	9.92536	8.5837	8.81243	-0.209521	0.00415284	2.38165	-0.171579	0.0588035	1.2306
sp|Q5JTZ9|SYAM_HUMAN	Q5JTZ9	AARS2	Matrix	+	-	-	-	-	-	-	Alanine--tRNA ligase, mitochondrial OS=Homo sapiens OX=9606 GN=AARS2 PE=1 SV=1	1457	5	10.0261	9.73147	9.24054	9.79925	8.99124	8.60793	8.85923	8.99133	8.55118	8.22536	8.97641	9.66604	8.86243	8.58432	-0.125222	0.0145779	1.83631	-0.171221	0.0266692	1.57399
sp|Q9NPL8|TIDC1_HUMAN	Q9NPL8	TIMMDC1	MIM	+	-	-	-	-	-	-	Complex I assembly factor TIMMDC1, mitochondrial OS=Homo sapiens OX=9606 GN=TIMMDC1 PE=1 SV=2	5820	3	9.60525	9.34888	10.0214	10.4446	8.79092	8.55052	9.1898	8.31105	7.32922	8.51218	9.89628	9.65851	8.71057	8.57923	-0.149033	0.0184813	1.73327	-0.170953	0.232256	0.634032
sp|Q12983|BNIP3_HUMAN	Q12983	BNIP3	MOM	+	-	-	-	-	-	+	BCL2/adenovirus E1B 19 kDa protein-interacting protein 3 OS=Homo sapiens OX=9606 GN=BNIP3 PE=1 SV=3	5523	1	9.97859	10.1374	10.3882	10.0435	7.41181	8.63848	8.06954	8.23639	8.44694	8.76004	9.88907	10.1681	8.08906	9.03202	-0.330002	0.00125696	2.90068	-0.170925	0.0665613	1.17678
tr|A0A0D9SEI0|A0A0D9SEI0_HUMAN	A0A0D9SEI0	MTRES1	Matrix	+	-	-	-	-	-	-	Mitochondrial transcription rescue factor 1 OS=Homo sapiens OX=9606 GN=MTRES1 PE=1 SV=1	4407	5	10.1107	10.2267	9.47703	9.0955	8.92727	8.58521	8.46251	8.62957	8.58383	9.0009	8.90075	9.93814	8.65114	8.82849	-0.200086	0.00238258	2.62295	-0.170809	0.0137873	1.86052
sp|Q9HAC7|SUCHY_HUMAN	Q9HAC7	SUGCT	Matrix	+	-	-	-	-	-	-	Succinate--hydroxymethylglutarate CoA-transferase OS=Homo sapiens OX=9606 GN=SUGCT PE=1 SV=2	6635	2	9.46919	10.3952	9.20953	9.18411	9.00871	8.88224	9.07358	8.94848	8.48045	8.93959	8.40893	9.69131	8.97825	8.60966	-0.110257	0.0665156	1.17708	-0.170735	0.0525106	1.27975
sp|O60783|RT14_HUMAN	O60783	MRPS14	Matrix	+	-	-	-	-	-	-	28S ribosomal protein S14, mitochondrial OS=Homo sapiens OX=9606 GN=MRPS14 PE=1 SV=1	5891	3	10.1379	10.38	8.90887	9.18938	9.38002	8.84435	7.77151	9.24548	8.74325	8.98248	8.41673	9.80892	8.81034	8.71415	-0.154897	0.143225	0.843982	-0.170734	0.0865134	1.06292
sp|Q92567|F168A_HUMAN	Q92567	FAM168A		-	-	-	-	-	-	-	Protein FAM168A OS=Homo sapiens OX=9606 GN=FAM168A PE=1 SV=2	6920	1	9.22288	10.5001	9.53822	9.91873	7.61359	8.80477	9.00625	8.83989	8.61943	8.98834	8.94782	9.75373	8.56612	8.85186	-0.187312	0.0624669	1.20435	-0.139973	0.0880053	1.05549
sp|Q86UW6|N4BP2_HUMAN	Q86UW6	N4BP2		-	-	-	-	-	-	-	NEDD4-binding protein 2 OS=Homo sapiens OX=9606 GN=N4BP2 PE=1 SV=2	1236	2	9.68567	9.06241	10.4584	9.35394	8.78328	8.54182	8.12206	8.76644	9.41146	9.42988	8.38468	9.73549	8.5534	9.07534	-0.186756	0.0274684	1.56117	-0.101302	0.281924	0.549868
sp|Q6P4I2|WDR73_HUMAN	Q6P4I2	WDR73		-	-	-	-	-	-	-	WD repeat-containing protein 73 OS=Homo sapiens OX=9606 GN=WDR73 PE=1 SV=1	3013	5	9.71311	10.2922	9.98939	9.39934	8.56503	8.81012	8.82016	8.94186	8.007	8.47636	8.98544	9.99823	8.78429	8.4896	-0.186747	0.000797343	3.09836	-0.235977	0.0100677	1.99707
sp|Q9H2W6|RM46_HUMAN	Q9H2W6	MRPL46	Matrix	+	-	-	-	-	-	-	39S ribosomal protein L46, mitochondrial OS=Homo sapiens OX=9606 GN=MRPL46 PE=1 SV=1	2050	5	9.42177	10.0792	9.70944	9.38951	8.89027	9.07967	8.57452	8.90469	8.64668	8.96637	8.33789	9.7368	8.86229	8.65031	-0.135769	0.00751004	2.12436	-0.170696	0.0144646	1.83969
sp|P03928|ATP8_HUMAN	P03928	MT-ATP8	MIM	+	-	-	-	-	-	-	ATP synthase protein 8 OS=Homo sapiens OX=9606 GN=MT-ATP8 PE=1 SV=1	6377	1	10.3418	9.78601	9.33076	10.7553	6.73216	8.52642	8.32917	10.0191	7.1132	8.62722	10.4388	9.81952	8.40171	8.72641	-0.22497	0.149186	0.826272	-0.170265	0.337789	0.471354
sp|P30084|ECHM_HUMAN	P30084	ECHS1	Matrix	+	-	-	-	-	-	-	Enoyl-CoA hydratase, mitochondrial OS=Homo sapiens OX=9606 GN=ECHS1 PE=1 SV=4	1166	28	10.177	10.1808	9.42937	9.68202	8.81931	8.2794	8.37798	8.57487	8.14336	8.72677	9.60912	9.92906	8.51289	8.82642	-0.222008	0.00247636	2.60619	-0.169829	0.0893635	1.04884
sp|Q9BRJ2|RM45_HUMAN	Q9BRJ2	MRPL45	Matrix	+	-	-	-	-	-	-	39S ribosomal protein L45, mitochondrial OS=Homo sapiens OX=9606 GN=MRPL45 PE=1 SV=2	4298	11	9.87611	9.99682	9.45778	9.42257	8.81691	8.86453	8.63326	8.85564	8.23802	8.92609	8.91228	9.7769	8.79259	8.69213	-0.15309	0.00126609	2.89753	-0.169668	0.0178708	1.74786
sp|Q8WZ82|OVCA2_HUMAN	Q8WZ82	OVCA2		-	-	-	-	-	-	-	Esterase OVCA2 OS=Homo sapiens OX=9606 GN=OVCA2 PE=1 SV=1	1050	3	9.53793	9.58933	9.82013	9.65383	8.2993	8.59979	8.62325	8.41256	8.92317	8.89527	9.64544	9.64913	8.48372	9.15463	-0.185701	0.000173718	3.76015	-0.0758978	0.130411	0.884685
sp|Q5RI15|COX20_HUMAN	Q5RI15	COX20	MIM	+	-	-	-	-	-	-	Cytochrome c oxidase assembly protein COX20, mitochondrial OS=Homo sapiens OX=9606 GN=COX20 PE=1 SV=2	5897	1	10.6423	9.08928	9.26363	10.0661	8.00682	9.50386	8.24143	9.40624	7.51787	9.35036	8.91215	9.66507	8.78959	8.59346	-0.136985	0.214432	0.66871	-0.169541	0.220774	0.656052
sp|Q8WWL2|SPIR2_HUMAN	Q8WWL2	SPIRE2		-	-	-	-	-	-	-	Protein spire homolog 2 OS=Homo sapiens OX=9606 GN=SPIRE2 PE=1 SV=3	3492	1	9.30614	10.1563	10.6976	9.57536	9.67117	8.60649	8.83572	8.25132	10.1833	7.6882	7.0284	10.0533	8.84117	8.29997	-0.185366	0.0570092	1.24405	-0.276498	0.167912	0.774919
sp|Q9BWD1|THIC_HUMAN	Q9BWD1	ACAT2		-	-	-	-	-	-	-	Acetyl-CoA acetyltransferase, cytosolic OS=Homo sapiens OX=9606 GN=ACAT2 PE=1 SV=2	2404	14	9.36512	10.3624	9.87705	9.54987	7.94593	9.28044	8.98638	8.50194	8.6082	8.38295	9.13971	9.86819	8.67867	8.71029	-0.185311	0.0369981	1.43182	-0.180065	0.0337838	1.47129
sp|P42704|LPPRC_HUMAN	P42704	LRPPRC	Matrix	+	-	-	-	-	-	-	Leucine-rich PPR motif-containing protein, mitochondrial OS=Homo sapiens OX=9606 GN=LRPPRC PE=1 SV=3	671	91	10.0663	9.7466	9.63405	9.98094	8.40079	8.6552	8.51297	8.81996	7.90857	8.97757	9.29704	9.81565	8.59723	8.72773	-0.191212	0.00049527	3.30516	-0.169478	0.0684855	1.1644
sp|Q9BVS5|TR61B_HUMAN	Q9BVS5	TRMT61B	Matrix	+	-	-	-	-	-	-	tRNA (adenine(58)-N(1))-methyltransferase, mitochondrial OS=Homo sapiens OX=9606 GN=TRMT61B PE=1 SV=2	3887	1	9.27141	9.50482	9.81138	8.9449	8.47149	9.58136	9.98567	9.00704	8.30733	8.60046	8.51414	9.5292	9.26139	8.47398	-0.0411269	0.545321	0.263347	-0.169316	0.00413397	2.38363
sp|P46199|IF2M_HUMAN	P46199	MTIF2	Matrix	+	-	-	-	-	-	-	Translation initiation factor IF-2, mitochondrial OS=Homo sapiens OX=9606 GN=MTIF2 PE=1 SV=2	870	6	9.90371	10.1204	9.35796	9.24464	8.62578	8.94419	8.92692	8.74399	8.68076	8.7497	8.70192	9.79402	8.81022	8.71079	-0.152724	0.00543067	2.26515	-0.169098	0.00892885	2.0492
sp|Q9P2W1|HOP2_HUMAN	Q9P2W1	PSMC3IP		-	-	-	-	-	-	-	Homologous-pairing protein 2 homolog OS=Homo sapiens OX=9606 GN=PSMC3IP PE=1 SV=1	5974	1	8.36888	11.2686	10.2045	8.66273	9.85121	8.15481	9.46118	7.55228	8.19725	9.33448	8.94406	9.94733	8.75487	8.82526	-0.184223	0.266888	0.573671	-0.17267	0.28518	0.54488
sp|Q02252|MMSA_HUMAN	Q02252	ALDH6A1	MIM	+	-	-	-	-	-	-	Methylmalonate-semialdehyde dehydrogenase [acylating], mitochondrial OS=Homo sapiens OX=9606 GN=ALDH6A1 PE=1 SV=2	1053	26	10.0456	10.1106	9.34558	9.64552	8.78862	8.57812	8.43459	8.81174	8.19866	8.96175	9.0793	9.83393	8.65327	8.74657	-0.184523	0.00372379	2.42901	-0.16905	0.0421112	1.3756
sp|Q15118|PDK1_HUMAN	Q15118	PDK1	Matrix	+	-	-	-	-	-	-	[Pyruvate dehydrogenase (acetyl-transferring)] kinase isozyme 1, mitochondrial OS=Homo sapiens OX=9606 GN=PDK1 PE=1 SV=1	393	6	10.5561	9.43243	9.31371	9.90533	8.5945	8.62284	7.98783	9.51212	8.23507	8.45137	9.38871	9.76741	8.67932	8.69172	-0.170394	0.080425	1.09461	-0.168335	0.112783	0.947756
sp|Q9H9J2|RM44_HUMAN	Q9H9J2	MRPL44	Matrix	+	-	-	-	-	-	-	39S ribosomal protein L44, mitochondrial OS=Homo sapiens OX=9606 GN=MRPL44 PE=1 SV=1	3340	7	9.77818	10.2322	9.43897	9.65902	8.62564	8.74196	8.78301	8.53052	8.02338	9.16206	9.02509	9.81645	8.67028	8.73684	-0.179122	0.00246391	2.60837	-0.168089	0.06444	1.19084
tr|J3KQ42|J3KQ42_HUMAN	J3KQ42	TSPAN4		-	-	-	-	-	-	-	Tetraspanin OS=Homo sapiens OX=9606 GN=TSPAN4 PE=1 SV=1	2366	1	10.5753	8.64096	9.55134	9.13505	7.5817	8.95244	8.18835	9.05143	9.55897	8.80147	9.96299	9.5892	8.44348	9.44114	-0.183573	0.124526	0.904741	-0.0224489	0.832066	0.0798424
sp|Q96DV4|RM38_HUMAN	Q96DV4	MRPL38	Matrix	+	-	-	-	-	-	-	39S ribosomal protein L38, mitochondrial OS=Homo sapiens OX=9606 GN=MRPL38 PE=1 SV=2	1094	13	9.77243	10.1239	9.53032	9.01153	8.70171	9.21203	8.79233	8.64895	8.32249	8.76796	9.11634	9.80888	8.83876	8.7356	-0.150246	0.00562531	2.24985	-0.167183	0.0201677	1.69534
sp|P82932|RT06_HUMAN	P82932	MRPS6	Matrix	+	-	-	-	-	-	-	28S ribosomal protein S6, mitochondrial OS=Homo sapiens OX=9606 GN=MRPS6 PE=1 SV=3	2279	4	9.67683	10.1855	9.44839	9.18086	8.92103	8.75584	8.94672	8.77968	8.47081	8.73931	8.89503	9.77024	8.85082	8.70172	-0.142583	0.00483371	2.31572	-0.167094	0.0130166	1.8855
sp|O96015|DNAL4_HUMAN	O96015	DNAL4		-	-	-	-	-	-	-	Dynein light chain 4, axonemal OS=Homo sapiens OX=9606 GN=DNAL4 PE=1 SV=1	6270	1	10.3204	9.31126	9.50174	9.5091	8.94683	8.96129	7.78291	8.51695	8.6129	9.25127	9.28535	9.71113	8.55199	9.04984	-0.183379	0.0389417	1.40959	-0.101747	0.155965	0.806973
sp|Q5VWG9|TAF3_HUMAN	Q5VWG9	TAF3		-	-	-	-	-	-	-	Transcription initiation factor TFIID subunit 3 OS=Homo sapiens OX=9606 GN=TAF3 PE=1 SV=1	4792	1	10.4854	8.93008	9.79589	7.38056	7.8649	8.42982	9.60384	8.41705	8.88648	9.67845	10.5275	9.73712	8.5789	9.69748	-0.182703	0.0996183	1.00166	-0.00588622	0.954528	0.0202114
tr|K7ER88|K7ER88_HUMAN	K7ER88	ACAA2	Matrix	+	-	-	-	-	-	-	3-ketoacyl-CoA thiolase, mitochondrial (Fragment) OS=Homo sapiens OX=9606 GN=ACAA2 PE=1 SV=1	361	1	9.01434	9.77652	9.90765	9.56314	9.12071	9.48579	8.00656	9.56142	9.31784	8.07978	8.16624	9.56617	9.04362	8.52129	-0.0810411	0.329878	0.481646	-0.16687	0.0982922	1.00748
sp|Q9BPX7|CG025_HUMAN	Q9BPX7	C7orf25		-	-	-	-	-	-	-	UPF0415 protein C7orf25 OS=Homo sapiens OX=9606 GN=C7orf25 PE=1 SV=1	882	2	9.9083	9.94336	9.24797	9.85158	8.64172	9.06884	8.73546	7.74252	10.5536	8.18682	8.11985	9.69988	8.54714	8.95342	-0.182525	0.0303209	1.51826	-0.115527	0.420172	0.376573
sp|Q7Z2W9|RM21_HUMAN	Q7Z2W9	MRPL21	Matrix	+	-	-	-	-	-	-	39S ribosomal protein L21, mitochondrial OS=Homo sapiens OX=9606 GN=MRPL21 PE=1 SV=2	5912	7	10.0408	9.95949	9.53789	9.6374	8.47202	8.64523	8.81314	8.57334	8.08632	9.12228	9.11212	9.84606	8.62593	8.77357	-0.190866	0.000542003	3.266	-0.166382	0.0467599	1.33013
sp|Q969S9|RRF2M_HUMAN	Q969S9	GFM2	Matrix	+	-	-	-	-	-	-	Ribosome-releasing factor 2, mitochondrial OS=Homo sapiens OX=9606 GN=GFM2 PE=1 SV=1	5618	4	9.70686	10.2062	9.54474	9.06573	8.46016	9.16989	8.82276	8.76843	8.34863	8.8792	9.02745	9.81927	8.80531	8.75176	-0.157241	0.00821174	2.08557	-0.166042	0.0203662	1.69109
sp|Q9P0P0|RN181_HUMAN	Q9P0P0	RNF181		-	-	-	-	-	-	-	E3 ubiquitin-protein ligase RNF181 OS=Homo sapiens OX=9606 GN=RNF181 PE=1 SV=1	5668	2	9.94836	9.72566	9.98418	10.3972	8.57912	7.81113	9.56583	8.8961	8.2045	8.44882	8.43913	9.88607	8.71304	8.36415	-0.18222	0.0433618	1.36289	-0.241178	0.000179924	3.74491
sp|Q99622|C10_HUMAN	Q99622	C12orf57		-	-	-	-	-	-	-	Protein C10 OS=Homo sapiens OX=9606 GN=C12orf57 PE=1 SV=1	3080	3	9.22003	10.1358	10.3746	9.78306	8.4244	8.85803	9.05879	8.60921	8.07973	8.80875	8.64761	9.91014	8.73761	8.51203	-0.181668	0.0177288	1.75132	-0.219403	0.0281921	1.54987
sp|Q86WA6|BPHL_HUMAN	Q86WA6	BPHL	Matrix	+	-	-	-	-	-	-	Valacyclovir hydrolase OS=Homo sapiens OX=9606 GN=BPHL PE=1 SV=1	3523	11	9.87294	9.96984	9.78608	9.5474	8.96955	8.6023	8.19123	8.65021	8.38165	9.08556	8.94325	9.87629	8.60332	8.80349	-0.199075	0.00123646	2.90782	-0.165894	0.0083584	2.07788
sp|P03905|NU4M_HUMAN	P03905	MT-ND4	MIM	+	-	-	-	-	-	-	NADH-ubiquinone oxidoreductase chain 4 OS=Homo sapiens OX=9606 GN=MT-ND4 PE=1 SV=1	6302	1	10.4849	10.258	8.61883	12.302	8.42838	7.1421	7.39458	9.19718	6.54547	9.07541	10.5532	9.78724	8.04056	8.72469	-0.283607	0.0665901	1.17659	-0.165798	0.462653	0.334745
sp|P05141|ADT2_HUMAN	P05141	SLC25A5	MIM	+	-	-	-	-	-	-	ADP/ATP translocase 2 OS=Homo sapiens OX=9606 GN=SLC25A5 PE=1 SV=7	560	6	9.8764	9.8043	9.34551	11.4434	8.50831	8.14057	7.64184	9.35938	7.44541	8.86032	9.57458	9.6754	8.41253	8.62677	-0.201783	0.037843	1.42201	-0.165501	0.180569	0.743356
sp|O60936|NOL3_HUMAN	O60936	NOL3		-	-	-	-	-	-	-	Nucleolar protein 3 OS=Homo sapiens OX=9606 GN=NOL3 PE=1 SV=2	6204	2	9.2547	11.1392	8.94437	8.75542	8.75227	7.95926	9.03069	8.7828	9.8612	9.05236	8.46768	9.77942	8.63125	9.12708	-0.180179	0.131006	0.88271	-0.099596	0.458467	0.338692
sp|O43325|LYRM1_HUMAN	O43325	LYRM1	unknown	+	-	-	-	-	-	-	LYR motif-containing protein 1 OS=Homo sapiens OX=9606 GN=LYRM1 PE=2 SV=1	6450	2	9.74589	10.9482	9.19825	9.12671	9.332	7.59367	8.59113	8.78746	8.80404	9.06814	8.80448	9.96411	8.57606	8.89222	-0.216426	0.0717701	1.14406	-0.164198	0.110361	0.957183
sp|Q9BV20|MTNA_HUMAN	Q9BV20	MRI1		-	-	-	-	-	-	-	Methylthioribose-1-phosphate isomerase OS=Homo sapiens OX=9606 GN=MRI1 PE=1 SV=1	3901	7	10.286	10.1055	9.44045	9.17988	8.395	8.76855	8.78102	9.16916	8.65364	8.65695	8.56383	9.94398	8.77843	8.62481	-0.179861	0.00945513	2.02433	-0.205332	0.00700595	2.15453
sp|Q8NCN5|PDPR_HUMAN	Q8NCN5	PDPR	Matrix	+	-	-	-	-	-	-	Pyruvate dehydrogenase phosphatase regulatory subunit, mitochondrial OS=Homo sapiens OX=9606 GN=PDPR PE=1 SV=2	3499	19	10.0521	10.0903	9.42543	9.42111	8.69022	8.68486	8.58567	8.65845	8.40645	9.06449	8.92092	9.85594	8.6548	8.79729	-0.187493	0.00121769	2.91446	-0.163935	0.0227097	1.64379
sp|Q14934|NFAC4_HUMAN	Q14934	NFATC4		-	-	-	-	-	-	-	Nuclear factor of activated T-cells, cytoplasmic 4 OS=Homo sapiens OX=9606 GN=NFATC4 PE=1 SV=2	5295	3	9.79459	9.98546	9.78663	9.8486	8.62349	8.96489	8.60117	8.6236	8.5629	8.58349	8.62518	9.85556	8.70329	8.59052	-0.179377	0.00018239	3.739	-0.198192	4.77911e-05	4.32065
sp|Q9UPX6|MNAR1_HUMAN	Q9UPX6	MINAR1		-	-	-	-	-	-	-	Major intrinsically disordered Notch2-binding receptor 1 OS=Homo sapiens OX=9606 GN=MINAR1 PE=1 SV=3	3637	1	7.77312	10.754	11.5494	8.71978	8.65647	9.36057	6.99917	10.4007	9.23405	9.00485	7.54779	10.0255	8.85423	8.59556	-0.179237	0.402306	0.395443	-0.222011	0.321452	0.492884
sp|Q9BZE1|RM37_HUMAN	Q9BZE1	MRPL37	Matrix	+	-	-	-	-	-	-	39S ribosomal protein L37, mitochondrial OS=Homo sapiens OX=9606 GN=MRPL37 PE=1 SV=2	4106	15	9.88011	9.93805	9.68424	9.69111	8.58256	8.63517	8.56763	8.68735	8.14622	8.96672	9.22083	9.83413	8.61818	8.77792	-0.190415	1.31955e-05	4.87957	-0.163918	0.0338693	1.47019
sp|Q8WZA2|RPGF4_HUMAN	Q8WZA2	RAPGEF4		-	-	-	-	-	-	-	Rap guanine nucleotide exchange factor 4 OS=Homo sapiens OX=9606 GN=RAPGEF4 PE=1 SV=1	5266	2	9.93708	10.0946	10.0058	7.70903	7.17601	9.72671	8.89359	9.58284	9.63901	9.2954	7.93999	10.0125	8.84479	8.95813	-0.178902	0.153035	0.815208	-0.160531	0.11284	0.947536
sp|P11177|ODPB_HUMAN	P11177	PDHB	Matrix	+	-	-	-	-	-	-	Pyruvate dehydrogenase E1 component subunit beta, mitochondrial OS=Homo sapiens OX=9606 GN=PDHB PE=1 SV=3	3495	23	10.0574	10.2146	9.371	9.67346	8.77475	8.59535	8.18307	8.67006	8.21944	8.94533	9.29551	9.881	8.55581	8.82009	-0.207753	0.00413232	2.38381	-0.163863	0.0605425	1.21794
sp|P23786|CPT2_HUMAN	P23786	CPT2	MIM	+	-	-	-	-	-	-	Carnitine O-palmitoyltransferase 2, mitochondrial OS=Homo sapiens OX=9606 GN=CPT2 PE=1 SV=2	1467	24	10.1007	10.121	9.40966	9.44546	8.88281	8.52826	8.19945	8.85357	8.00467	9.10785	9.34656	9.87712	8.61602	8.81969	-0.197068	0.00570107	2.24404	-0.163362	0.0899215	1.04614
sp|Q9Y5N5|N6MT1_HUMAN	Q9Y5N5	N6AMT1		-	-	-	-	-	-	-	Methyltransferase N6AMT1 OS=Homo sapiens OX=9606 GN=N6AMT1 PE=1 SV=4	5215	3	9.52123	10.5127	9.33837	9.77723	8.36357	8.52355	9.15158	8.5751	8.77049	8.69606	8.7701	9.79077	8.65345	8.74555	-0.178146	0.0268523	1.57102	-0.162873	0.0459962	1.33728
sp|Q9NWZ3|IRAK4_HUMAN	Q9NWZ3	IRAK4		-	-	-	-	-	-	-	Interleukin-1 receptor-associated kinase 4 OS=Homo sapiens OX=9606 GN=IRAK4 PE=1 SV=1	5158	1	9.96668	9.48174	10.382	9.35735	8.855	7.43599	8.85398	10.0091	8.56792	7.81647	9.27377	9.94347	8.78852	8.55272	-0.17813	0.140542	0.852193	-0.217367	0.0482472	1.31653
tr|A0A3B3ITA3|A0A3B3ITA3_HUMAN	A0A3B3ITA3	C8orf33		-	-	-	-	-	-	-	UPF0488 protein C8orf33 OS=Homo sapiens OX=9606 GN=C8orf33 PE=1 SV=1	79	2	9.3168	11.0955	9.08571	8.17782	8.80122	7.65439	8.94272	9.38139	8.92432	8.67506	9.94507	9.83267	8.69493	9.18148	-0.177409	0.158604	0.799685	-0.098856	0.431055	0.365468
sp|Q02218|ODO1_HUMAN	Q02218	OGDH	Matrix	+	-	-	-	-	-	-	2-oxoglutarate dehydrogenase, mitochondrial OS=Homo sapiens OX=9606 GN=OGDH PE=1 SV=3	1097	45	10.057	9.89535	9.61234	9.7851	8.82661	8.35523	8.32879	8.73492	8.08356	8.94521	9.37586	9.8549	8.56139	8.80154	-0.202996	0.000958265	3.01851	-0.163084	0.058588	1.23219
sp|Q5VUJ9|DRC8_HUMAN	Q5VUJ9	EFCAB2		-	-	-	-	-	-	-	Dynein regulatory complex protein 8 OS=Homo sapiens OX=9606 GN=EFCAB2 PE=1 SV=1	1207	2	9.61244	12.2146	8.2242	8.90031	8.48183	7.87788	8.4995	10.5776	8.85031	8.08583	8.67553	10.0171	8.8592	8.53722	-0.177213	0.379835	0.420405	-0.230623	0.282323	0.549253
sp|P62072|TIM10_HUMAN	P62072	TIMM10	MIM	+	-	-	-	-	-	-	Mitochondrial import inner membrane translocase subunit Tim10 OS=Homo sapiens OX=9606 GN=TIMM10 PE=1 SV=1	3433	5	9.01211	8.84973	10.051	8.96875	10.3133	9.25619	9.30774	9.30673	8.85967	8.10931	7.96539	9.30428	9.54599	8.31146	0.0370003	0.603947	0.219001	-0.162793	0.100867	0.996252
sp|Q9H1E3|NUCKS_HUMAN	Q9H1E3	NUCKS1		-	-	-	-	-	-	-	Nuclear ubiquitous casein and cyclin-dependent kinase substrate 1 OS=Homo sapiens OX=9606 GN=NUCKS1 PE=1 SV=1	2845	12	9.91503	9.68563	9.60159	9.26767	9.17447	8.21107	8.78042	8.27801	8.68848	8.69405	9.70359	9.73408	8.61099	9.02871	-0.176866	0.0101408	1.99393	-0.108526	0.114253	0.942134
sp|O14559|RHG33_HUMAN	O14559	ARHGAP33		-	-	-	-	-	-	-	Rho GTPase-activating protein 33 OS=Homo sapiens OX=9606 GN=ARHGAP33 PE=1 SV=2	1113	2	10.3944	9.54464	9.66065	9.69757	8.97674	7.8677	8.3718	9.69749	9.58922	7.98257	8.21721	9.86656	8.72843	8.59633	-0.176825	0.0790666	1.10201	-0.198826	0.0887087	1.05203
tr|M0R054|M0R054_HUMAN	M0R054	SAE1		-	-	-	-	-	-	-	SUMO-activating enzyme subunit 1 (Fragment) OS=Homo sapiens OX=9606 GN=SAE1 PE=1 SV=1	2568	2	10.2037	9.3474	10.5365	8.41225	7.4631	9.78275	9.85352	8.39016	10.3038	8.57881	7.12797	10.0292	8.87238	8.67019	-0.176813	0.181386	0.741396	-0.21007	0.239341	0.620983
sp|O75368|SH3L1_HUMAN	O75368	SH3BGRL		-	-	-	-	-	-	-	SH3 domain-binding glutamic acid-rich-like protein OS=Homo sapiens OX=9606 GN=SH3BGRL PE=1 SV=1	3839	13	9.61129	10.6375	9.6222	8.90476	8.32226	9.2254	9.16038	8.52673	8.66866	8.71509	8.60567	9.957	8.80869	8.66314	-0.176783	0.0322795	1.49107	-0.200821	0.0193341	1.71368
sp|Q6UVK1|CSPG4_HUMAN	Q6UVK1	CSPG4		-	-	-	-	-	-	-	Chondroitin sulfate proteoglycan 4 OS=Homo sapiens OX=9606 GN=CSPG4 PE=1 SV=2	5423	1	8.57611	12.3862	9.24558	7.63069	9.50728	8.22083	8.16576	9.74124	8.7901	8.78937	8.94684	10.0693	8.90878	8.8421	-0.176664	0.33931	0.469404	-0.187501	0.355481	0.449184
sp|Q9H857|NT5D2_HUMAN	Q9H857	NT5DC2	Matrix	+	-	-	-	-	-	-	5'-nucleotidase domain-containing protein 2 OS=Homo sapiens OX=9606 GN=NT5DC2 PE=1 SV=1	1969	30	10.555	9.76692	9.31166	9.65688	9.02428	8.37013	8.06445	8.77248	8.36556	8.75074	9.3619	9.87786	8.55784	8.82607	-0.206953	0.0204091	1.69018	-0.162428	0.0864062	1.06346
sp|Q9Y3Z3|SAMH1_HUMAN	Q9Y3Z3	SAMHD1		-	-	-	-	-	-	-	Deoxynucleoside triphosphate triphosphohydrolase SAMHD1 OS=Homo sapiens OX=9606 GN=SAMHD1 PE=1 SV=2	5519	9	9.68678	10.2393	9.74284	10.1346	8.21485	8.71076	9.35076	8.73777	8.27926	8.04457	8.85856	9.88964	8.75353	8.39413	-0.176052	0.0148661	1.8278	-0.236537	0.00747255	2.12653
sp|Q92871|PMM1_HUMAN	Q92871	PMM1		-	-	-	-	-	-	-	Phosphomannomutase 1 OS=Homo sapiens OX=9606 GN=PMM1 PE=1 SV=2	5799	1	9.13404	10.3977	9.96342	9.19973	8.29955	8.84651	9.0886	8.57598	8.55766	9.13978	8.79706	9.83172	8.70266	8.8315	-0.175987	0.0283414	1.54758	-0.154785	0.0700386	1.15466
sp|P49748|ACADV_HUMAN	P49748	ACADVL	MIM	+	-	-	-	-	-	-	Very long-chain specific acyl-CoA dehydrogenase, mitochondrial OS=Homo sapiens OX=9606 GN=ACADVL PE=1 SV=1	1942	29	10.2011	9.978	9.42762	9.43032	8.64102	8.80878	8.4524	8.60241	8.30856	8.97842	9.17133	9.86891	8.62615	8.81944	-0.194173	0.00200202	2.69853	-0.162204	0.0393656	1.40488
sp|Q9H814|PHAX_HUMAN	Q9H814	PHAX		-	-	-	-	-	-	-	Phosphorylated adapter RNA export protein OS=Homo sapiens OX=9606 GN=PHAX PE=1 SV=1	1284	8	9.66714	9.97313	9.94608	9.58091	8.28481	8.68353	9.32469	8.63646	8.39102	8.49805	9.01418	9.86212	8.73237	8.63442	-0.175524	0.0084882	2.07118	-0.191799	0.00471543	2.32648
tr|E7EMB3|E7EMB3_HUMAN	E7EMB3	CALM2		-	-	-	-	-	-	-	Calmodulin-2 OS=Homo sapiens OX=9606 GN=CALM2 PE=1 SV=1	3752	32	8.90582	10.8868	10.2172	9.49206	8.89235	9.33642	8.93166	8.2721	9.68116	8.13045	7.25395	10.0033	8.85813	8.35519	-0.175398	0.0926016	1.03338	-0.259728	0.146915	0.832934
sp|P48047|ATPO_HUMAN	P48047	ATP5PO	MIM	+	-	-	-	-	-	-	ATP synthase subunit O, mitochondrial OS=Homo sapiens OX=9606 GN=ATP5PO PE=1 SV=1	5378	15	10.2216	10.1589	9.11504	9.09308	9.3335	8.73758	8.35486	8.62543	8.41503	9.10607	8.83892	9.83185	8.76284	8.78667	-0.166063	0.0397557	1.4006	-0.162145	0.063949	1.19417
sp|O00330|ODPX_HUMAN	O00330	PDHX	Matrix	+	-	-	-	-	-	-	Pyruvate dehydrogenase protein X component, mitochondrial OS=Homo sapiens OX=9606 GN=PDHX PE=1 SV=3	76	14	10.034	10.163	9.62441	9.34873	8.87855	8.2354	8.45524	8.60251	8.47876	8.99294	9.18639	9.94047	8.54293	8.88603	-0.218584	0.0011461	2.94078	-0.161775	0.0166951	1.77741
sp|Q9H2X8|I27L2_HUMAN	Q9H2X8	IFI27L2		-	-	-	-	-	-	-	Interferon alpha-inducible protein 27-like protein 2 OS=Homo sapiens OX=9606 GN=IFI27L2 PE=2 SV=1	4962	1	10.456	9.42837	9.40238	9.88374	8.29259	9.86312	8.34922	8.09827	7.809	8.78286	9.63449	9.76225	8.6508	8.74212	-0.17438	0.105346	0.977381	-0.159231	0.181396	0.741373
sp|P67936|TPM4_HUMAN	P67936	TPM4		-	-	-	-	-	-	-	Tropomyosin alpha-4 chain OS=Homo sapiens OX=9606 GN=TPM4 PE=1 SV=3	981	11	10.0602	10.1377	9.46522	9.75276	9.2074	9.03744	6.33391	10.4698	6.14764	9.71282	9.67515	9.88771	8.76214	8.51187	-0.174353	0.330566	0.480742	-0.21616	0.315885	0.500471
sp|P51397|DAP1_HUMAN	P51397	DAP		-	-	-	-	-	-	-	Death-associated protein 1 OS=Homo sapiens OX=9606 GN=DAP PE=1 SV=3	1439	5	9.55017	9.94719	9.49904	10.0773	8.94836	8.64072	8.44823	8.22858	9.29802	8.07551	9.28687	9.66547	8.56647	8.8868	-0.174138	0.00380784	2.41932	-0.121175	0.144172	0.841118
sp|P16219|ACADS_HUMAN	P16219	ACADS	Matrix	+	-	-	-	-	-	-	Short-chain specific acyl-CoA dehydrogenase, mitochondrial OS=Homo sapiens OX=9606 GN=ACADS PE=1 SV=1	980	7	10.0477	9.66321	9.5876	9.69607	8.83747	8.3654	8.46143	9.14766	8.42574	9.03774	8.72998	9.76617	8.70299	8.73115	-0.166282	0.00729631	2.1369	-0.161621	0.0103336	1.98575
sp|Q5T1C6|THEM4_HUMAN	Q5T1C6	THEM4	MIM	+	-	-	-	-	-	-	Acyl-coenzyme A thioesterase THEM4 OS=Homo sapiens OX=9606 GN=THEM4 PE=1 SV=1	3562	7	10.1061	9.68183	9.57641	9.65446	8.66447	8.49903	8.89901	8.6635	8.40381	8.79265	9.05874	9.78811	8.6815	8.75173	-0.173086	0.00117191	2.93111	-0.161462	0.0142614	1.84584
tr|G3V4T6|G3V4T6_HUMAN	G3V4T6	GSTZ1	Matrix	+	-	-	-	-	-	-	Maleylacetoacetate isomerase OS=Homo sapiens OX=9606 GN=GSTZ1 PE=1 SV=1	3718	8	9.53634	10.0144	9.60845	9.83458	8.36014	8.66473	9.107	8.79239	8.44397	8.67575	8.96224	9.71973	8.73106	8.69399	-0.154759	0.006599	2.18052	-0.160898	0.00829958	2.08094
sp|Q00613|HSF1_HUMAN	Q00613	HSF1		-	-	-	-	-	-	-	Heat shock factor protein 1 OS=Homo sapiens OX=9606 GN=HSF1 PE=1 SV=1	3287	5	9.33384	11.3112	9.21589	9.43598	8.45507	8.68461	8.90995	9.25576	8.76591	8.62051	8.01131	9.95364	8.82635	8.46591	-0.173408	0.120683	0.918354	-0.23356	0.106933	0.970888
sp|Q4G0N4|NAKD2_HUMAN	Q4G0N4	NADK2	Matrix	+	-	-	-	-	-	-	NAD kinase 2, mitochondrial OS=Homo sapiens OX=9606 GN=NADK2 PE=1 SV=2	2735	10	10.2078	10.0758	9.26865	9.30367	8.94115	8.6535	8.42691	8.67642	8.15061	8.92476	9.37072	9.85075	8.6745	8.81536	-0.183454	0.00792364	2.10108	-0.160214	0.0883935	1.05358
sp|A0A0B4J2F0|PIOS1_HUMAN	A0A0B4J2F0	PIGBOS1	MOM	+	-	-	-	-	-	-	Protein PIGBOS1 OS=Homo sapiens OX=9606 GN=PIGBOS1 PE=1 SV=1	6394	1	10.5882	9.40864	10.1109	10.7907	7.92015	7.81265	8.21459	8.20898	6.37716	10.2815	10.2865	10.0359	8.03909	8.98172	-0.320067	0.00136105	2.86613	-0.160108	0.47746	0.321063
sp|Q9P015|RM15_HUMAN	Q9P015	MRPL15	Matrix	+	-	-	-	-	-	-	39S ribosomal protein L15, mitochondrial OS=Homo sapiens OX=9606 GN=MRPL15 PE=1 SV=1	4357	8	9.6742	10.0742	9.3562	9.74823	8.9423	8.63801	8.79957	8.71754	8.17221	9.45345	8.42408	9.70153	8.77435	8.68325	-0.14492	0.004557	2.34132	-0.159978	0.0833266	1.07922
sp|Q5U5X0|LYRM7_HUMAN	Q5U5X0	LYRM7	Matrix	+	-	-	-	-	-	-	Complex III assembly factor LYRM7 OS=Homo sapiens OX=9606 GN=LYRM7 PE=1 SV=1	3975	3	9.75599	9.62144	9.99006	8.83379	9.0266	8.97867	8.71158	8.79496	7.93631	8.80109	9.54951	9.78916	8.87795	8.7623	-0.140959	0.000793078	3.10068	-0.159875	0.0983606	1.00718
tr|B0YIW2|B0YIW2_HUMAN	B0YIW2	APOC3		-	-	-	-	-	-	-	Apolipoprotein C-III OS=Homo sapiens OX=9606 GN=APOC3 PE=1 SV=1	3503	1	9.47258	9.27489	9.63545	9.13318	7.42049	8.47521	9.45412	8.22119	11.5487	9.53378	7.83045	9.46097	8.39275	9.63764	-0.172845	0.087344	1.05877	0.0266918	0.877954	0.056528
sp|P53602|MVD1_HUMAN	P53602	MVD		-	-	-	-	-	-	-	Diphosphomevalonate decarboxylase OS=Homo sapiens OX=9606 GN=MVD PE=1 SV=1	2715	8	9.53622	10.1724	9.85938	9.46597	7.73868	9.29219	9.16668	8.79445	8.58579	8.68876	8.69952	9.856	8.748	8.65802	-0.172049	0.055037	1.25935	-0.186965	0.00306195	2.514
sp|Q96BU1|S1PBP_HUMAN	Q96BU1	S100PBP		-	-	-	-	-	-	-	S100P-binding protein OS=Homo sapiens OX=9606 GN=S100PBP PE=1 SV=1	6846	1	9.963	12.3931	8.06469	9.11635	8.18037	7.84081	7.0181	12.9633	7.84723	8.20535	8.40774	10.1403	9.00065	8.15344	-0.171995	0.575517	0.239942	-0.314614	0.190893	0.71921
sp|Q8IXM3|RM41_HUMAN	Q8IXM3	MRPL41	Matrix	+	-	-	-	-	-	-	39S ribosomal protein L41, mitochondrial OS=Homo sapiens OX=9606 GN=MRPL41 PE=1 SV=1	3812	4	10.0448	10.5881	9.33455	9.18683	8.83802	8.53902	8.54709	8.09512	8.26115	8.98576	9.57957	9.98915	8.50481	8.94216	-0.232082	0.00851508	2.06981	-0.159739	0.117568	0.929711
sp|Q9NZJ6|COQ3_HUMAN	Q9NZJ6	COQ3	MIM	+	-	-	-	-	-	-	Ubiquinone biosynthesis O-methyltransferase, mitochondrial OS=Homo sapiens OX=9606 GN=COQ3 PE=1 SV=3	6851	1	9.52728	10.5942	8.74877	10.1673	9.14711	8.75329	9.17947	8.0367	7.71053	9.43243	8.7029	9.62342	8.77914	8.61529	-0.132469	0.183337	0.736749	-0.15965	0.240227	0.619379
sp|P52655|TF2AA_HUMAN	P52655	GTF2A1		-	-	-	-	-	-	-	Transcription initiation factor IIA subunit 1 OS=Homo sapiens OX=9606 GN=GTF2A1 PE=1 SV=1	1686	3	9.62064	9.93898	9.46695	9.89568	8.58489	8.75073	8.53886	8.48583	8.42001	9.07986	9.21756	9.67552	8.59008	8.90581	-0.171669	0.000474481	3.32378	-0.119593	0.0528215	1.27719
tr|F5GXJ1|F5GXJ1_HUMAN	F5GXJ1	NDUFS7	MIM	+	-	-	-	-	-	-	Complex I-20kD OS=Homo sapiens OX=9606 GN=NDUFS7 PE=1 SV=1	5489	6	9.88954	9.98043	9.50044	9.37775	8.67981	8.82903	8.61687	8.83218	7.97792	9.32586	8.99018	9.79014	8.73947	8.76465	-0.163783	0.000639034	3.19448	-0.159632	0.0760652	1.11881
sp|Q96EQ0|SGTB_HUMAN	Q96EQ0	SGTB		-	-	-	-	-	-	-	Small glutamine-rich tetratricopeptide repeat-containing protein beta OS=Homo sapiens OX=9606 GN=SGTB PE=1 SV=1	1630	7	9.47252	9.67137	10.068	9.23648	8.14156	8.91076	8.80374	8.73121	8.74995	8.33662	9.87779	9.7373	8.64682	8.98812	-0.171352	0.00741139	2.1301	-0.115502	0.203009	0.692484
sp|Q9H0U6|RM18_HUMAN	Q9H0U6	MRPL18	Matrix	+	-	-	-	-	-	-	39S ribosomal protein L18, mitochondrial OS=Homo sapiens OX=9606 GN=MRPL18 PE=1 SV=1	6267	3	9.45474	10.2058	9.85197	9.00032	9.23897	7.95326	9.11523	8.75793	8.93565	8.61664	8.86948	9.8375	8.76635	8.80726	-0.166316	0.039713	1.40107	-0.1596	0.0123113	1.9097
tr|A0A494C0S1|A0A494C0S1_HUMAN	A0A494C0S1	RIT1		-	-	-	-	-	-	-	GTP-binding protein Rit1 OS=Homo sapiens OX=9606 GN=RIT1 PE=1 SV=1	5338	1	9.56582	10.6101	9.58747	9.41728	7.87374	8.86066	9.4607	9.053	8.98316	8.95692	7.63109	9.92113	8.81203	8.52372	-0.171031	0.0738298	1.13177	-0.219021	0.0683442	1.1653
sp|Q9GZT6|CC90B_HUMAN	Q9GZT6	CCDC90B	MIM	+	-	-	-	-	-	-	Coiled-coil domain-containing protein 90B, mitochondrial OS=Homo sapiens OX=9606 GN=CCDC90B PE=1 SV=2	4057	6	9.79871	10.207	10.0333	9.53411	8.34233	8.33852	8.32449	8.52467	8.2347	9.25285	9.40931	10.013	8.3825	8.96562	-0.256422	2.99135e-05	4.52413	-0.1594	0.053649	1.27044
tr|A0A7I2YQT9|A0A7I2YQT9_HUMAN	A0A7I2YQT9	EIF3I		-	-	-	-	-	-	-	Eukaryotic translation initiation factor 3 subunit I OS=Homo sapiens OX=9606 GN=EIF3I PE=4 SV=1	4056	1	9.66449	8.03858	12.6254	9.30116	7.61963	8.21352	9.30304	10.7941	7.86146	8.64421	7.93446	10.1095	8.98257	8.14671	-0.17051	0.455502	0.34151	-0.311421	0.224022	0.64971
sp|Q16775|GLO2_HUMAN	Q16775	HAGH	Matrix	+	-	-	-	-	-	-	Hydroxyacylglutathione hydrolase, mitochondrial OS=Homo sapiens OX=9606 GN=HAGH PE=1 SV=2	4380	13	9.80439	10.1747	9.33701	9.15811	8.66139	8.81868	9.03995	8.74424	8.63422	8.99934	8.62801	9.77203	8.81607	8.75386	-0.148524	0.00801516	2.09609	-0.15874	0.0199857	1.69928
sp|Q9NYK5|RM39_HUMAN	Q9NYK5	MRPL39	Matrix	+	-	-	-	-	-	-	39S ribosomal protein L39, mitochondrial OS=Homo sapiens OX=9606 GN=MRPL39 PE=1 SV=3	1580	13	9.92177	9.86718	9.27369	9.31956	8.95516	9.02637	8.80482	8.77733	8.15761	8.99216	8.90436	9.68755	8.89092	8.68471	-0.123799	0.00809421	2.09183	-0.157654	0.0406972	1.39044
sp|Q13506|NAB1_HUMAN	Q13506	NAB1		-	-	-	-	-	-	-	NGFI-A-binding protein 1 OS=Homo sapiens OX=9606 GN=NAB1 PE=1 SV=2	3318	1	9.37777	10.2547	10.3773	9.49687	8.19318	8.62853	9.83778	8.91728	8.24961	9.20411	7.46291	10.0033	8.89419	8.30554	-0.169534	0.0724996	1.13966	-0.268323	0.0459526	1.33769
sp|Q96Q11|TRNT1_HUMAN	Q96Q11	TRNT1	Matrix	+	-	-	-	-	-	-	CCA tRNA nucleotidyltransferase 1, mitochondrial OS=Homo sapiens OX=9606 GN=TRNT1 PE=1 SV=2	2756	19	9.43183	9.94858	9.4803	9.51431	8.53577	9.11493	9.21137	8.87412	8.48696	8.69253	8.70929	9.62024	8.93405	8.62959	-0.106758	0.0285246	1.54478	-0.15678	0.00527356	2.2779
sp|Q9BQ65|USB1_HUMAN	Q9BQ65	USB1		-	-	-	-	-	-	-	U6 snRNA phosphodiesterase OS=Homo sapiens OX=9606 GN=USB1 PE=1 SV=1	5207	2	10.6651	8.72589	9.62897	10.0964	7.9747	8.89545	8.42752	9.12222	8.44451	8.48913	9.53004	9.67332	8.60497	8.82123	-0.168841	0.113454	0.945182	-0.133032	0.26812	0.571671
sp|P34897|GLYM_HUMAN	P34897	SHMT2	Matrix	+	-	-	-	-	-	-	Serine hydroxymethyltransferase, mitochondrial OS=Homo sapiens OX=9606 GN=SHMT2 PE=1 SV=3	295	33	10.1659	10.0175	9.30204	9.49468	8.96969	8.78969	8.14794	8.66021	8.14423	8.79216	9.51598	9.82848	8.64188	8.81746	-0.185623	0.011604	1.93539	-0.156606	0.101691	0.992716
sp|Q9NX55|HYPK_HUMAN	Q9NX55	HYPK		-	-	-	-	-	-	-	Huntingtin-interacting protein K OS=Homo sapiens OX=9606 GN=HYPK PE=1 SV=2	4494	4	9.69765	10.2428	9.29328	9.62668	8.54606	8.72265	8.43329	8.98072	9.08232	8.84054	8.53399	9.74458	8.67068	8.81895	-0.168454	0.0105564	1.97648	-0.143993	0.0434751	1.36176
sp|Q9NPH3|IL1AP_HUMAN	Q9NPH3	IL1RAP		-	-	-	-	-	-	-	Interleukin-1 receptor accessory protein OS=Homo sapiens OX=9606 GN=IL1RAP PE=1 SV=2	3331	3	8.86621	9.31583	11.3215	8.53609	7.84489	8.63839	9.4516	9.06964	8.19757	9.04821	9.71011	9.83451	8.75113	8.9853	-0.168384	0.209102	0.679642	-0.130288	0.385514	0.41396
sp|Q9BQ52|RNZ2_HUMAN	Q9BQ52	ELAC2	Matrix	+	-	-	-	-	-	-	Zinc phosphodiesterase ELAC protein 2 OS=Homo sapiens OX=9606 GN=ELAC2 PE=1 SV=2	1958	19	9.09091	9.5607	10.0039	9.70802	8.64966	9.09432	9.19666	8.98685	8.37492	8.50625	8.82777	9.55184	8.98187	8.56965	-0.0887619	0.0811406	1.09076	-0.156542	0.0294071	1.53155
sp|Q5HYK3|COQ5_HUMAN	Q5HYK3	COQ5	MIM	+	-	-	-	-	-	-	2-methoxy-6-polyprenyl-1,4-benzoquinol methylase, mitochondrial OS=Homo sapiens OX=9606 GN=COQ5 PE=1 SV=2	1867	9	10.2817	9.7305	9.55594	9.67006	8.23091	8.52349	8.81046	8.66789	8.40902	8.76931	9.35067	9.85605	8.55819	8.843	-0.203704	0.00263708	2.57888	-0.156473	0.044673	1.34995
sp|P82673|RT35_HUMAN	P82673	MRPS35	Matrix	+	-	-	-	-	-	-	28S ribosomal protein S35, mitochondrial OS=Homo sapiens OX=9606 GN=MRPS35 PE=1 SV=1	4573	9	10.0412	9.56167	9.84655	9.18138	8.89226	9.14799	8.74381	8.16106	8.33031	8.89081	9.20294	9.81647	8.73628	8.80802	-0.168186	0.0108539	1.96441	-0.156387	0.0256309	1.59124
tr|A0A1P0AYU5|A0A1P0AYU5_HUMAN	A0A1P0AYU5	SFXN3	MIM	+	-	-	-	-	-	-	Sidoreflexin OS=Homo sapiens OX=9606 GN=SFXN3 PE=1 SV=1	2321	2	9.8626	9.95932	9.26297	9.30607	8.2526	9.385	8.45598	9.41564	7.82098	8.37829	9.90054	9.69496	8.8773	8.69994	-0.127114	0.0989621	1.00453	-0.156231	0.205326	0.687556
tr|Q5JSK9|Q5JSK9_HUMAN	Q5JSK9	HMGN5		-	-	-	-	-	-	-	High mobility group nucleosome-binding domain-containing protein 5 (Fragment) OS=Homo sapiens OX=9606 GN=HMGN5 PE=1 SV=1	243	1	10.7555	9.32129	10.2637	8.17656	8.25282	9.46477	9.66361	8.62389	8.96384	8.71634	7.79768	10.1135	9.00127	8.49262	-0.168081	0.0904535	1.04357	-0.252	0.042173	1.37497
tr|A0A5F9ZHL1|A0A5F9ZHL1_HUMAN	A0A5F9ZHL1	ACAT1	Matrix	+	-	-	-	-	-	-	Acetyl-CoA acetyltransferase, mitochondrial OS=Homo sapiens OX=9606 GN=ACAT1 PE=1 SV=1	550	23	10.2908	9.98588	9.22653	9.60915	8.76721	8.66412	8.27739	8.70004	8.13991	8.98626	9.35268	9.8344	8.60219	8.82628	-0.193134	0.00870272	2.06034	-0.156031	0.102926	0.987475
sp|O75493|CAH11_HUMAN	O75493	CA11		-	-	-	-	-	-	-	Carbonic anhydrase-related protein 11 OS=Homo sapiens OX=9606 GN=CA11 PE=1 SV=2	6839	1	11.3486	10.2059	7.77074	7.82399	9.81285	8.18091	7.65692	9.15418	8.63663	9.16721	10.242	9.77508	8.70121	9.34861	-0.167892	0.354067	0.450915	-0.0643561	0.73087	0.13616
sp|P22492|H1T_HUMAN	P22492	H1-6		-	-	-	-	-	-	-	Histone H1t OS=Homo sapiens OX=9606 GN=H1-6 PE=2 SV=4	216	1	9.06799	11.6784	9.16765	8.82351	8.45829	8.27478	9.06243	9.70871	8.75621	8.34884	8.65318	9.97135	8.87605	8.58608	-0.16787	0.234835	0.629237	-0.215789	0.183613	0.736096
tr|K7EK21|K7EK21_HUMAN	K7EK21	PSMD8		-	-	-	-	-	-	-	26S proteasome non-ATPase regulatory subunit 8 (Fragment) OS=Homo sapiens OX=9606 GN=PSMD8 PE=1 SV=1	6917	1	10.6243	10.0253	9.95321	8.36422	7.30572	9.95336	10.4298	8.63472	8.45614	10.0389	6.21435	10.2009	9.0809	8.23646	-0.167794	0.24507	0.61071	-0.308605	0.157036	0.804002
sp|O75380|NDUS6_HUMAN	O75380	NDUFS6	MIM	+	-	-	-	-	-	-	NADH dehydrogenase [ubiquinone] iron-sulfur protein 6, mitochondrial OS=Homo sapiens OX=9606 GN=NDUFS6 PE=1 SV=1	6725	9	10.157	9.71744	9.60692	9.48278	9.15905	8.37062	8.40613	8.64044	8.46908	8.82751	9.16307	9.82712	8.64406	8.81989	-0.18506	0.00581858	2.23518	-0.156009	0.0182711	1.73824
sp|O00628|PEX7_HUMAN	O00628	PEX7		-	-	-	-	-	-	-	Peroxisomal targeting signal 2 receptor OS=Homo sapiens OX=9606 GN=PEX7 PE=1 SV=1	242	1	9.94696	10.1337	9.27336	9.10683	8.90263	9.06784	8.28693	8.59077	8.67411	9.22071	8.79618	9.78467	8.71204	8.897	-0.167513	0.0158155	1.80092	-0.137205	0.0454978	1.34201
sp|P56181|NDUV3_HUMAN	P56181	NDUFV3	MIM	+	-	-	-	-	-	-	NADH dehydrogenase [ubiquinone] flavoprotein 3, mitochondrial OS=Homo sapiens OX=9606 GN=NDUFV3 PE=1 SV=2	6007	2	9.86009	9.77035	8.74958	10.1348	9.62545	8.70387	8.78951	8.89388	8.08593	8.65978	8.72671	9.46001	9.00318	8.49081	-0.0714069	0.292874	0.533319	-0.15594	0.0773937	1.11129
sp|Q6P1R4|DUS1L_HUMAN	Q6P1R4	DUS1L		-	-	-	-	-	-	-	tRNA-dihydrouridine(16/17) synthase [NAD(P)(+)]-like OS=Homo sapiens OX=9606 GN=DUS1L PE=1 SV=1	6367	2	9.52264	10.3372	9.40121	10.6049	8.90116	7.95241	8.81805	9.07722	8.52805	8.35917	8.49801	9.75368	8.68721	8.46174	-0.167054	0.0394918	1.40349	-0.204992	0.0123575	1.90807
sp|Q9Y2S6|TMA7_HUMAN	Q9Y2S6	TMA7		-	-	-	-	-	-	-	Translation machinery-associated protein 7 OS=Homo sapiens OX=9606 GN=TMA7 PE=1 SV=1	4907	5	9.63645	10.0015	9.51987	9.66175	8.79783	8.5969	8.60428	8.62926	9.20971	8.29994	9.04247	9.71927	8.65707	8.85071	-0.16697	0.000509562	3.2928	-0.135056	0.0509786	1.29261
sp|Q96JK9|MAML3_HUMAN	Q96JK9	MAML3		-	-	-	-	-	-	-	Mastermind-like protein 3 OS=Homo sapiens OX=9606 GN=MAML3 PE=1 SV=4	2556	4	9.66466	9.90046	9.92106	9.35336	8.28909	8.77236	9.25936	8.70319	8.83234	8.62839	8.67573	9.82873	8.756	8.71215	-0.166733	0.00717977	2.14389	-0.173975	0.000407399	3.38998
tr|E5RJD8|E5RJD8_HUMAN	E5RJD8	TBCA		-	-	-	-	-	-	-	Tubulin-specific chaperone A OS=Homo sapiens OX=9606 GN=TBCA PE=1 SV=1	911	13	9.61416	10.1901	9.3308	9.33301	8.62875	8.81836	8.82299	8.34041	8.7659	8.39172	9.76378	9.71169	8.65263	8.9738	-0.166584	0.00827041	2.08247	-0.114003	0.19998	0.699013
tr|H3BRN4|H3BRN4_HUMAN	H3BRN4	ABAT	Matrix	+	-	-	-	-	-	-	(S)-3-amino-2-methylpropionate transaminase OS=Homo sapiens OX=9606 GN=ABAT PE=1 SV=1	2068	12	9.71752	9.79521	9.68532	9.47787	8.71012	8.88732	8.74067	8.7608	8.28773	9.00054	8.9369	9.73268	8.77473	8.74172	-0.149483	1.00302e-05	4.99869	-0.15492	0.0125723	1.90058
sp|Q9UHG2|PCS1N_HUMAN	Q9UHG2	PCSK1N		-	-	-	-	-	-	-	ProSAAS OS=Homo sapiens OX=9606 GN=PCSK1N PE=1 SV=1	891	6	9.71619	9.61874	10.8691	10.2182	8.9343	9.23336	8.83735	8.87797	7.74388	7.70826	8.24267	10.068	8.97075	7.89827	-0.166479	0.0264232	1.57801	-0.35017	0.00767953	2.11467
sp|Q9UKA2|FBXL4_HUMAN	Q9UKA2	FBXL4	IMS	+	-	-	-	-	-	-	F-box/LRR-repeat protein 4 OS=Homo sapiens OX=9606 GN=FBXL4 PE=1 SV=2	6117	2	10.18	9.76836	9.45815	8.97455	8.09519	8.75261	8.87184	9.45	9.00513	8.32129	9.12284	9.80217	8.79241	8.81642	-0.156843	0.0421998	1.37469	-0.152908	0.0389503	1.40949
sp|A6NMB9|FIGL2_HUMAN	A6NMB9	FIGNL2		-	-	-	-	-	-	-	Fidgetin-like protein 2 OS=Homo sapiens OX=9606 GN=FIGNL2 PE=2 SV=2	4807	9	9.52462	10.1042	9.88716	9.65744	8.51863	8.67269	9.0153	8.86353	8.66651	8.53053	8.55933	9.83866	8.76754	8.58546	-0.16629	0.00249855	2.60231	-0.196567	0.00197175	2.70515
sp|Q5VUM1|SDHF4_HUMAN	Q5VUM1	SDHAF4	Matrix	+	-	-	-	-	-	-	Succinate dehydrogenase assembly factor 4, mitochondrial OS=Homo sapiens OX=9606 GN=SDHAF4 PE=1 SV=1	5337	1	10.4069	10.4335	9.52534	9.27632	8.58836	8.69858	7.89637	7.85964	10.0235	7.1385	10.1529	10.1219	8.26074	9.10497	-0.29314	0.00366675	2.43572	-0.152756	0.378622	0.421794
sp|Q86V21|AACS_HUMAN	Q86V21	AACS		-	-	-	-	-	-	-	Acetoacetyl-CoA synthetase OS=Homo sapiens OX=9606 GN=AACS PE=1 SV=1	2905	8	9.28527	9.61697	10.4526	9.9476	8.06424	8.96325	8.82611	9.02582	8.60723	8.5444	8.66648	9.78495	8.71986	8.60604	-0.16626	0.0419474	1.37729	-0.185215	0.0278557	1.55509
sp|P27144|KAD4_HUMAN	P27144	AK4	Matrix	+	-	-	-	-	-	-	Adenylate kinase 4, mitochondrial OS=Homo sapiens OX=9606 GN=AK4 PE=1 SV=1	2938	4	9.78615	10.3468	8.46877	9.93728	8.82859	8.48853	8.63944	9.77456	8.5774	8.72395	8.42849	9.53391	8.93278	8.57661	-0.0939583	0.345851	0.46111	-0.152659	0.164355	0.784216
sp|Q9NPJ3|ACO13_HUMAN	Q9NPJ3	ACOT13	Matrix	+	-	-	-	-	-	-	Acyl-coenzyme A thioesterase 13 OS=Homo sapiens OX=9606 GN=ACOT13 PE=1 SV=1	5968	3	9.84099	10.0199	9.38891	9.46792	8.94304	8.78188	8.77384	8.46155	8.67619	9.02035	8.62546	9.74993	8.74008	8.774	-0.157746	0.0037004	2.43175	-0.152158	0.0122828	1.9107
sp|P30039|PBLD_HUMAN	P30039	PBLD		-	-	-	-	-	-	-	Phenazine biosynthesis-like domain-containing protein OS=Homo sapiens OX=9606 GN=PBLD PE=1 SV=2	5512	4	9.1374	10.753	9.53581	9.74364	8.30469	8.68321	9.02181	8.96434	8.62427	8.76572	8.46612	9.80874	8.74351	8.6187	-0.165854	0.0643689	1.19132	-0.186596	0.0734742	1.13387
sp|P05413|FABPH_HUMAN	P05413	FABP3		-	-	-	-	-	-	-	Fatty acid-binding protein, heart OS=Homo sapiens OX=9606 GN=FABP3 PE=1 SV=4	6149	13	9.4693	10.2527	9.60514	10.276	7.57615	9.32548	9.14129	8.8173	8.65196	8.52898	8.3557	9.77571	8.71505	8.51221	-0.165692	0.091162	1.04019	-0.199668	0.00789772	2.1025
sp|Q15120|PDK3_HUMAN	Q15120	PDK3	Matrix	+	-	-	-	-	-	-	[Pyruvate dehydrogenase (acetyl-transferring)] kinase isozyme 3, mitochondrial OS=Homo sapiens OX=9606 GN=PDK3 PE=1 SV=1	393	8	9.98912	9.33045	9.6521	9.9277	8.51081	9.12218	8.86735	8.52659	7.51496	8.98083	9.57794	9.65722	8.75673	8.69124	-0.141216	0.0123675	1.90772	-0.152046	0.206692	0.684676
sp|O60930|RNH1_HUMAN	O60930	RNASEH1	Matrix	+	-	-	-	-	-	-	Ribonuclease H1 OS=Homo sapiens OX=9606 GN=RNASEH1 PE=1 SV=2	5162	1	9.73331	9.6631	9.19825	10.1853	8.1466	8.33951	9.41539	9.58298	8.78974	9.004	7.9418	9.53155	8.87112	8.57851	-0.103595	0.206903	0.684233	-0.151984	0.0594359	1.22595
sp|Q53H12|AGK_HUMAN	Q53H12	AGK	MIM	+	-	-	-	-	-	-	Acylglycerol kinase, mitochondrial OS=Homo sapiens OX=9606 GN=AGK PE=1 SV=2	87	18	10.0753	9.98545	9.24565	10.1976	8.7232	8.59583	7.96549	8.83222	7.46923	9.40363	9.50638	9.7688	8.52919	8.79308	-0.195773	0.0114163	1.94247	-0.151813	0.242893	0.614585
sp|Q9H936|GHC1_HUMAN	Q9H936	SLC25A22	MIM	+	-	-	-	-	-	-	Mitochondrial glutamate carrier 1 OS=Homo sapiens OX=9606 GN=SLC25A22 PE=1 SV=1	4919	12	9.94704	9.87274	9.35953	10.4662	8.18422	8.87735	8.16161	8.86091	7.53846	9.31677	9.41519	9.72644	8.52102	8.75681	-0.190885	0.00809837	2.0916	-0.151507	0.202731	0.69308
sp|Q6NVY1|HIBCH_HUMAN	Q6NVY1	HIBCH	Matrix	+	-	-	-	-	-	-	3-hydroxyisobutyryl-CoA hydrolase, mitochondrial OS=Homo sapiens OX=9606 GN=HIBCH PE=1 SV=2	1176	20	9.99111	9.9531	9.49433	9.49776	9.00566	8.5468	8.36546	8.63738	8.25798	8.99234	9.25809	9.81285	8.63883	8.83614	-0.183837	0.00242006	2.61617	-0.151256	0.0449691	1.34709
sp|Q2NL98|VMAC_HUMAN	Q2NL98	VMAC		-	-	-	-	-	-	-	Vimentin-type intermediate filament-associated coiled-coil protein OS=Homo sapiens OX=9606 GN=VMAC PE=1 SV=1	291	1	9.19051	9.96864	10.4014	9.03012	7.54599	8.88886	9.96584	8.78129	9.18962	7.58405	9.45368	9.85352	8.7955	8.74245	-0.163874	0.167902	0.774945	-0.172601	0.179228	0.746594
sp|Q6P587|FAHD1_HUMAN	Q6P587	FAHD1	Matrix	+	-	-	-	-	-	-	Acylpyruvase FAHD1, mitochondrial OS=Homo sapiens OX=9606 GN=FAHD1 PE=1 SV=2	4317	6	9.72581	10.054	9.3392	9.8338	8.81547	8.97329	8.44339	8.59418	8.34307	9.02564	8.85214	9.70634	8.70658	8.74028	-0.15682	0.0063326	2.19842	-0.151247	0.0293553	1.53231
sp|P55809|SCOT1_HUMAN	P55809	OXCT1	Matrix	+	-	-	-	-	-	-	Succinyl-CoA:3-ketoacid coenzyme A transferase 1, mitochondrial OS=Homo sapiens OX=9606 GN=OXCT1 PE=1 SV=1	1414	25	9.9607	10.0297	9.21467	9.24469	9.07245	8.59561	8.80334	8.77921	8.49789	8.94602	8.85575	9.73502	8.81265	8.76655	-0.143608	0.013581	1.86707	-0.151175	0.0303019	1.51853
sp|Q9P2H5|UBP35_HUMAN	Q9P2H5	USP35		-	-	-	-	-	-	-	Ubiquitin carboxyl-terminal hydrolase 35 OS=Homo sapiens OX=9606 GN=USP35 PE=1 SV=3	5725	3	9.25729	8.92583	10.516	9.95292	7.43313	8.94498	8.98274	8.80101	9.93384	9.16167	8.09059	9.56637	8.54046	9.06203	-0.163657	0.146674	0.833646	-0.0781373	0.522922	0.281563
sp|Q9NX08|COMD8_HUMAN	Q9NX08	COMMD8		-	-	-	-	-	-	-	COMM domain-containing protein 8 OS=Homo sapiens OX=9606 GN=COMMD8 PE=1 SV=1	5852	2	9.50996	9.79132	10.0496	9.49778	8.7189	8.27694	9.30184	8.64222	8.56287	8.73687	8.91165	9.78363	8.73498	8.73713	-0.163566	0.0138892	1.85732	-0.16321	0.00486281	2.31311
tr|E9PQK7|E9PQK7_HUMAN	E9PQK7	HSPA8		-	-	-	-	-	-	+	Heat shock cognate 71 kDa protein (Fragment) OS=Homo sapiens OX=9606 GN=HSPA8 PE=1 SV=1	42	1	10.2356	9.95138	10.0787	7.85126	7.17794	10.1571	9.68199	9.01485	9.01124	9.44019	7.39981	10.0886	9.00797	8.61708	-0.163446	0.222632	0.652413	-0.227449	0.0786303	1.10441
sp|Q96PE7|MCEE_HUMAN	Q96PE7	MCEE	Matrix	+	-	-	-	-	-	-	Methylmalonyl-CoA epimerase, mitochondrial OS=Homo sapiens OX=9606 GN=MCEE PE=1 SV=1	3543	4	9.99396	9.97537	8.90681	8.9349	9.70589	8.63345	8.94832	8.89201	8.74854	8.64914	8.61162	9.62538	9.04492	8.66977	-0.0897362	0.212287	0.673077	-0.15085	0.0574332	1.24084
sp|P35716|SOX11_HUMAN	P35716	SOX11		-	-	-	-	-	-	-	Transcription factor SOX-11 OS=Homo sapiens OX=9606 GN=SOX11 PE=1 SV=2	2354	2	9.68114	9.51977	9.68659	9.32525	8.59019	8.73034	8.76216	8.31428	8.93694	8.91631	9.53704	9.62917	8.59924	9.1301	-0.163201	0.000500393	3.30069	-0.0767808	0.0770165	1.11342
sp|Q99576|T22D3_HUMAN	Q99576	TSC22D3		-	-	-	-	-	-	-	TSC22 domain family protein 3 OS=Homo sapiens OX=9606 GN=TSC22D3 PE=1 SV=2	494	1	9.75063	9.70328	11.023	12.387	10.6446	8.24999	7.98385	9.41405	6.55548	7.2595	7.02855	10.159	9.07312	6.94784	-0.163083	0.235835	0.627392	-0.548117	0.00258313	2.58785
sp|Q9H469|FXL15_HUMAN	Q9H469	FBXL15		-	-	-	-	-	-	-	F-box/LRR-repeat protein 15 OS=Homo sapiens OX=9606 GN=FBXL15 PE=1 SV=2	6282	1	9.51633	10.0332	9.97185	8.42909	8.94228	7.00179	9.38459	9.82655	9.38705	9.60439	7.90287	9.84046	8.7888	8.96477	-0.163059	0.219247	0.659066	-0.134459	0.192255	0.716123
sp|P51649|SSDH_HUMAN	P51649	ALDH5A1	Matrix	+	-	-	-	-	-	-	Succinate-semialdehyde dehydrogenase, mitochondrial OS=Homo sapiens OX=9606 GN=ALDH5A1 PE=1 SV=2	559	12	10.1097	10.1526	9.40947	9.58433	9.19992	8.02891	8.10901	8.67774	8.1762	8.90695	9.64516	9.89059	8.50389	8.90944	-0.217933	0.0149121	1.82646	-0.150722	0.11456	0.940967
sp|Q9UDR5|AASS_HUMAN	Q9UDR5	AASS	Matrix	+	-	-	-	-	-	-	Alpha-aminoadipic semialdehyde synthase, mitochondrial OS=Homo sapiens OX=9606 GN=AASS PE=1 SV=1	2503	19	9.95271	9.7496	9.55161	10.1131	8.5802	8.46097	8.43042	8.80654	8.29226	8.72482	9.33781	9.75131	8.56953	8.78496	-0.186379	0.000382202	3.41771	-0.150559	0.0408843	1.38844
sp|Q9HAV7|GRPE1_HUMAN	Q9HAV7	GRPEL1	Matrix	+	-	-	-	-	-	-	GrpE protein homolog 1, mitochondrial OS=Homo sapiens OX=9606 GN=GRPEL1 PE=1 SV=2	803	11	9.79815	9.75412	9.56778	9.29855	8.81879	8.94895	8.79028	8.78716	8.53411	9.00349	8.69862	9.70668	8.83629	8.74541	-0.135537	8.01777e-05	4.09595	-0.150453	0.00340317	2.46812
sp|Q9H0R6|GATA_HUMAN	Q9H0R6	QRSL1	Matrix	+	-	-	-	-	-	-	Glutamyl-tRNA(Gln) amidotransferase subunit A, mitochondrial OS=Homo sapiens OX=9606 GN=QRSL1 PE=1 SV=2	3139	5	9.31559	9.64099	10.0956	9.28472	8.4487	9.22194	9.00012	8.80933	8.48557	9.02586	8.6716	9.68406	8.87002	8.72768	-0.126674	0.0299231	1.52399	-0.150014	0.0257507	1.58921
sp|Q9NQ88|TIGAR_HUMAN	Q9NQ88	TIGAR		-	-	-	-	-	-	-	Fructose-2,6-bisphosphatase TIGAR OS=Homo sapiens OX=9606 GN=TIGAR PE=1 SV=1	3379	5	9.16827	10.0821	9.88611	9.20614	8.52973	8.24255	9.33775	8.6007	9.02226	8.67229	9.25205	9.71216	8.67768	8.9822	-0.162482	0.0351091	1.45458	-0.112723	0.0879707	1.05566
sp|Q9Y6M9|NDUB9_HUMAN	Q9Y6M9	NDUFB9	MIM	+	-	-	-	-	-	-	NADH dehydrogenase [ubiquinone] 1 beta subcomplex subunit 9 OS=Homo sapiens OX=9606 GN=NDUFB9 PE=1 SV=3	2291	4	9.68918	10.1098	9.42957	11.5436	8.38695	7.84553	7.63252	9.01237	6.73004	8.98247	10.638	9.74285	8.21934	8.7835	-0.245321	0.0126106	1.89927	-0.149547	0.45098	0.345843
sp|Q9BS92|NPS3B_HUMAN	Q9BS92	NIPSNAP3B	Matrix	+	-	-	-	-	-	-	Protein NipSnap homolog 3B OS=Homo sapiens OX=9606 GN=NIPSNAP3B PE=2 SV=1	2931	4	9.64405	10.067	9.30331	9.4392	8.46791	8.90621	8.95469	9.0593	8.58953	8.67308	8.89573	9.67145	8.84703	8.71945	-0.12854	0.0187358	1.72733	-0.149496	0.0163653	1.78608
sp|Q9NV35|NUD15_HUMAN	Q9NV35	NUDT15		-	-	-	-	-	-	-	Nucleotide triphosphate diphosphatase NUDT15 OS=Homo sapiens OX=9606 GN=NUDT15 PE=1 SV=1	4963	4	9.53289	10.1661	9.82241	9.81432	8.39509	8.5561	9.34574	8.88076	8.50474	8.54993	8.43188	9.84047	8.79442	8.49552	-0.162138	0.0157455	1.80284	-0.212025	0.00194917	2.71015
sp|Q9NVS9|PNPO_HUMAN	Q9NVS9	PNPO	Matrix	+	-	-	-	-	-	-	Pyridoxine-5'-phosphate oxidase OS=Homo sapiens OX=9606 GN=PNPO PE=1 SV=1	5220	3	9.14876	10.3927	9.63474	9.03508	8.56545	9.17649	8.79384	8.94697	8.60916	9.02951	8.66734	9.7254	8.87069	8.76867	-0.132712	0.0530417	1.27538	-0.1494	0.0678885	1.1682
sp|Q92561|PHYIP_HUMAN	Q92561	PHYHIP		-	-	-	-	-	-	-	Phytanoyl-CoA hydroxylase-interacting protein OS=Homo sapiens OX=9606 GN=PHYHIP PE=1 SV=1	5350	1	11.2122	9.15579	9.49205	8.74705	8.69218	9.40379	8.69763	8.8035	9.03186	8.34146	8.42248	9.95335	8.89927	8.5986	-0.161494	0.123457	0.908484	-0.21108	0.11445	0.941384
sp|Q9NWU1|OXSM_HUMAN	Q9NWU1	OXSM	Matrix	+	-	-	-	-	-	-	3-oxoacyl-[acyl-carrier-protein] synthase, mitochondrial OS=Homo sapiens OX=9606 GN=OXSM PE=1 SV=1	2156	4	9.96064	9.99244	9.2444	9.77535	8.5702	8.2385	8.9574	8.93288	8.08589	8.66654	9.57576	9.73249	8.67474	8.77606	-0.165988	0.0141963	1.84783	-0.149236	0.126973	0.896288
sp|Q15768|EFNB3_HUMAN	Q15768	EFNB3		-	-	-	-	-	-	-	Ephrin-B3 OS=Homo sapiens OX=9606 GN=EFNB3 PE=1 SV=1	49	2	8.14567	10.4069	10.312	8.67046	8.74729	7.86829	9.00585	8.7921	9.87227	9.81495	8.36413	9.62152	8.60338	9.35045	-0.161361	0.197731	0.703926	-0.0412295	0.775422	0.110462
tr|B4DLN1|B4DLN1_HUMAN	B4DLN1			-	-	-	-	-	-	-	cDNA FLJ60124, highly similar to Mitochondrial dicarboxylate carrier OS=Homo sapiens OX=9606 PE=2 SV=1	298	9	9.59681	9.69194	9.89086	10.0751	8.45365	8.43145	8.84247	9.0672	7.84389	8.97125	9.13532	9.72654	8.69869	8.65015	-0.161128	0.00342401	2.46547	-0.1692	0.0604664	1.21849
sp|Q8N130|NPT2C_HUMAN	Q8N130	SLC34A3		-	-	-	-	-	-	-	Sodium-dependent phosphate transport protein 2C OS=Homo sapiens OX=9606 GN=SLC34A3 PE=1 SV=2	6784	1	10.9573	9.79526	9.33666	9.89819	8.35392	7.34985	9.24221	10.9382	8.13916	8.32681	7.66243	10.0297	8.97105	8.0428	-0.160936	0.3324	0.478339	-0.318514	0.0189121	1.72326
tr|Q6XYD6|Q6XYD6_HUMAN	Q6XYD6	BRD3OS		-	-	-	-	-	-	-	LP2477 OS=Homo sapiens OX=9606 GN=BRD3OS PE=2 SV=1	4405	1	9.71911	10.854	9.02913	9.30539	8.22928	8.75165	9.02076	9.31057	8.20825	8.86579	8.70606	9.86741	8.82807	8.59337	-0.160575	0.102928	0.987468	-0.199448	0.0881848	1.05461
sp|P54852|EMP3_HUMAN	P54852	EMP3		-	-	-	-	-	-	-	Epithelial membrane protein 3 OS=Homo sapiens OX=9606 GN=EMP3 PE=1 SV=1	6699	1	9.11447	8.71179	10.8288	8.46758	7.78425	8.51661	9.72874	8.15461	10.6378	8.57727	9.47809	9.55169	8.54605	9.56439	-0.160497	0.230831	0.636706	0.00191694	0.989194	0.00471838
sp|Q16740|CLPP_HUMAN	Q16740	CLPP	Matrix	+	-	-	-	-	-	-	ATP-dependent Clp protease proteolytic subunit, mitochondrial OS=Homo sapiens OX=9606 GN=CLPP PE=1 SV=1	2097	9	10.0061	9.96235	9.63745	9.43139	8.92876	8.58385	8.3201	8.43248	8.33125	9.06411	9.30212	9.86863	8.5663	8.89916	-0.204179	0.00087908	3.05597	-0.149181	0.0368175	1.43395
sp|Q9NR48|ASH1L_HUMAN	Q9NR48	ASH1L		-	-	-	-	-	-	-	Histone-lysine N-methyltransferase ASH1L OS=Homo sapiens OX=9606 GN=ASH1L PE=1 SV=2	5567	1	9.28288	10.1996	9.90499	8.75854	8.95725	8.85824	9.22568	8.02144	9.82625	7.97666	8.98846	9.79582	8.76565	8.93046	-0.160305	0.0428408	1.36814	-0.133433	0.222124	0.653405
tr|M0R346|M0R346_HUMAN	M0R346	PRKD2		-	-	-	-	-	-	-	Serine/threonine-protein kinase D2 (Fragment) OS=Homo sapiens OX=9606 GN=PRKD2 PE=1 SV=8	4665	1	10.0685	10.3332	9.10335	8.35048	8.76405	8.87535	8.5063	9.06058	8.56049	9.18444	9.19325	9.83502	8.80157	8.97939	-0.160167	0.029185	1.53484	-0.13131	0.116498	0.933682
sp|Q9Y276|BCS1_HUMAN	Q9Y276	BCS1L	MIM	+	-	-	-	-	-	-	Mitochondrial chaperone BCS1 OS=Homo sapiens OX=9606 GN=BCS1L PE=1 SV=1	3914	4	9.94637	10.2109	9.02752	10.2343	8.11314	8.61157	8.54737	8.98452	7.878	9.36666	9.07971	9.72826	8.56415	8.77479	-0.183872	0.0247496	1.60643	-0.148818	0.175594	0.75549
sp|P13804|ETFA_HUMAN	P13804	ETFA	Matrix	+	-	-	-	-	-	-	Electron transfer flavoprotein subunit alpha, mitochondrial OS=Homo sapiens OX=9606 GN=ETFA PE=1 SV=1	512	20	10.0137	10.223	9.18404	9.58347	8.83469	8.59065	8.34574	8.66356	8.37212	8.91952	9.26945	9.80691	8.60866	8.8537	-0.18801	0.0092346	2.03458	-0.147519	0.0811447	1.09074
sp|P0CG12|DERPC_HUMAN	P0CG12	DERPC		-	-	-	-	-	-	-	Decreased expression in renal and prostate cancer protein OS=Homo sapiens OX=9606 GN=DERPC PE=1 SV=1	1429	3	9.73395	10.0731	9.4819	9.56533	8.55578	8.35902	8.97698	9.06927	8.8333	9.20201	8.14933	9.76298	8.74026	8.72821	-0.159645	0.00887988	2.05159	-0.161636	0.0426723	1.36985
sp|Q08J23|NSUN2_HUMAN	Q08J23	NSUN2	Matrix	+	-	-	-	-	-	-	RNA cytosine C(5)-methyltransferase NSUN2 OS=Homo sapiens OX=9606 GN=NSUN2 PE=1 SV=2	3448	38	9.29993	9.9209	9.56814	9.55541	8.84214	9.01924	8.95783	8.84383	8.4528	8.62037	8.91939	9.59632	8.91576	8.66419	-0.106124	0.0078889	2.10298	-0.147417	0.0145008	1.83861
sp|P82663|RT25_HUMAN	P82663	MRPS25	Matrix	+	-	-	-	-	-	-	28S ribosomal protein S25, mitochondrial OS=Homo sapiens OX=9606 GN=MRPS25 PE=1 SV=1	4459	4	9.72243	9.45561	9.69864	9.1541	9.23037	8.20006	8.99612	9.46773	8.21584	9.2097	8.64939	9.62556	8.97357	8.69164	-0.101188	0.10787	0.967099	-0.147242	0.0357824	1.44633
sp|Q9UHN1|DPOG2_HUMAN	Q9UHN1	POLG2	Matrix	+	-	-	-	-	-	-	DNA polymerase subunit gamma-2, mitochondrial OS=Homo sapiens OX=9606 GN=POLG2 PE=1 SV=1	5007	4	9.8536	9.11534	9.9176	9.65473	8.41178	8.68007	9.01438	9.26592	8.06836	8.56278	9.45544	9.62885	8.84304	8.69553	-0.122821	0.0516905	1.28659	-0.14709	0.124109	0.906198
tr|A0A1B0GV05|A0A1B0GV05_HUMAN	A0A1B0GV05	RAP1GAP2		-	-	-	-	-	-	-	Rap1 GTPase-activating protein 2 OS=Homo sapiens OX=9606 GN=RAP1GAP2 PE=1 SV=1	6248	3	9.93227	9.19021	9.56981	9.07119	8.66119	9.47134	8.43745	7.6877	9.15343	8.55254	10.2729	9.5641	8.56442	9.32629	-0.159273	0.0866482	1.06224	-0.0363254	0.686557	0.163323
sp|O00560|SDCB1_HUMAN	O00560	SDCBP		-	-	-	-	-	-	-	Syntenin-1 OS=Homo sapiens OX=9606 GN=SDCBP PE=1 SV=1	2346	1	10.925	9.11676	10.0886	9.81675	8.35534	9.25612	9.90281	8.46177	7.97599	8.60335	7.49752	10.0435	8.99401	8.02562	-0.159219	0.147724	0.83055	-0.323571	0.030134	1.52094
sp|P22570|ADRO_HUMAN	P22570	FDXR	Matrix	+	-	-	-	-	-	-	NADPH:adrenodoxin oxidoreductase, mitochondrial OS=Homo sapiens OX=9606 GN=FDXR PE=1 SV=3	1471	18	9.81602	10.1285	9.50106	9.2356	9.27354	8.54032	8.35549	8.55606	8.27404	9.07998	9.23933	9.81519	8.68135	8.86445	-0.177097	0.010341	1.98544	-0.146986	0.0529212	1.27637
sp|Q32P41|TRM5_HUMAN	Q32P41	TRMT5	Matrix	+	-	-	-	-	-	-	tRNA (guanine(37)-N1)-methyltransferase OS=Homo sapiens OX=9606 GN=TRMT5 PE=1 SV=2	1659	12	9.44232	9.81567	9.43676	9.64986	8.98707	8.6358	9.02571	9.07838	8.68511	8.7448	8.49852	9.56492	8.93174	8.64281	-0.0988111	0.0103742	1.98404	-0.146252	0.00318894	2.49635
sp|P31327|CPSM_HUMAN	P31327	CPS1	Matrix	+	-	-	-	-	-	-	Carbamoyl-phosphate synthase [ammonia], mitochondrial OS=Homo sapiens OX=9606 GN=CPS1 PE=1 SV=2	123	23	9.95854	9.91654	9.30288	9.76155	8.99278	8.46428	8.44675	8.78635	8.17487	9.06422	9.13124	9.72599	8.67254	8.79011	-0.16539	0.00667125	2.17579	-0.145963	0.0666187	1.1764
tr|Q5T7Y6|Q5T7Y6_HUMAN	Q5T7Y6	S100A1		-	-	-	-	-	-	-	Protein S100 OS=Homo sapiens OX=9606 GN=S100A1 PE=1 SV=1	4279	1	10.0258	9.42293	9.40535	10.002	8.57543	8.18536	9.14087	8.56429	8.76031	8.70267	9.21504	9.61803	8.61649	8.89267	-0.158641	0.0178857	1.74749	-0.113124	0.0495835	1.30466
sp|Q8TAE8|G45IP_HUMAN	Q8TAE8	GADD45GIP1	Matrix	+	-	-	-	-	-	-	Growth arrest and DNA damage-inducible proteins-interacting protein 1 OS=Homo sapiens OX=9606 GN=GADD45GIP1 PE=1 SV=1	5131	4	9.8019	9.47862	9.32114	8.73225	9.33731	8.99582	9.19586	9.28722	8.81655	8.54095	8.49239	9.53389	9.20405	8.61663	-0.0507953	0.0765829	1.11587	-0.145941	0.00618234	2.20885
sp|O14561|ACPM_HUMAN	O14561	NDUFAB1	MIM	+	-	-	-	-	-	-	Acyl carrier protein, mitochondrial OS=Homo sapiens OX=9606 GN=NDUFAB1 PE=1 SV=3	6228	1	9.66621	8.7085	9.9022	10.0235	11.2903	8.21111	7.74747	8.88206	7.73633	8.37428	9.45798	9.42564	9.03274	8.52286	-0.0614272	0.705265	0.151648	-0.145252	0.219737	0.658098
sp|Q86VZ4|LRP11_HUMAN	Q86VZ4	LRP11		-	-	-	-	-	-	-	Low-density lipoprotein receptor-related protein 11 OS=Homo sapiens OX=9606 GN=LRP11 PE=2 SV=2	4207	1	9.44767	9.88557	9.08588	9.32194	8.47388	8.1669	9.04294	8.27232	9.56586	9.41424	9.32279	9.47304	8.48901	9.4343	-0.158231	0.0223173	1.65136	-0.00591251	0.880477	0.0552821
sp|Q93088|BHMT1_HUMAN	Q93088	BHMT		-	-	-	-	-	-	-	Betaine--homocysteine S-methyltransferase 1 OS=Homo sapiens OX=9606 GN=BHMT PE=1 SV=2	1624	1	9.72052	10.6102	9.27046	9.10011	8.56953	10.4076	9.01682	7.37915	8.58182	9.40399	7.93983	9.86706	8.84328	8.64188	-0.15804	0.262041	0.581631	-0.191275	0.101526	0.993424
sp|Q9NYS0|KBRS1_HUMAN	Q9NYS0	NKIRAS1		-	-	-	-	-	-	-	NF-kappa-B inhibitor-interacting Ras-like protein 1 OS=Homo sapiens OX=9606 GN=NKIRAS1 PE=1 SV=1	6576	1	10.6632	9.49088	9.17262	8.47658	8.23609	9.13313	9.23276	8.44789	9.68846	8.56214	8.89629	9.77557	8.76247	9.04896	-0.157843	0.0880853	1.0551	-0.111428	0.266384	0.574492
sp|Q9H9B4|SFXN1_HUMAN	Q9H9B4	SFXN1	MIM	+	-	-	-	-	-	-	Sideroflexin-1 OS=Homo sapiens OX=9606 GN=SFXN1 PE=1 SV=4	2321	13	9.52666	9.6882	9.93288	9.98907	8.21347	8.90405	8.61389	8.77384	7.7157	9.21696	9.42529	9.71591	8.62631	8.78598	-0.171606	0.00301966	2.52004	-0.145146	0.166922	0.777487
sp|O43572|AKA10_HUMAN	O43572	AKAP10	MOM	+	-	-	-	-	-	-	A-kinase anchor protein 10, mitochondrial OS=Homo sapiens OX=9606 GN=AKAP10 PE=1 SV=2	6371	4	9.1637	9.65648	9.82503	8.79903	8.55826	9.56853	9.78079	8.74322	8.70956	9.05732	8.13807	9.5484	9.1627	8.63498	-0.0594867	0.371516	0.430022	-0.145066	0.051934	1.28455
sp|O43615|TIM44_HUMAN	O43615	TIMM44	MIM	+	-	-	-	-	-	-	Mitochondrial import inner membrane translocase subunit TIM44 OS=Homo sapiens OX=9606 GN=TIMM44 PE=1 SV=2	1991	12	10.0046	9.92586	9.52673	9.56761	8.7995	8.61042	8.369	8.54966	7.98841	8.91855	9.7397	9.81906	8.58215	8.88222	-0.194247	0.000618577	3.20861	-0.144665	0.150125	0.823547
sp|O43772|MCAT_HUMAN	O43772	SLC25A20	MIM	+	-	-	-	-	-	-	Mitochondrial carnitine/acylcarnitine carrier protein OS=Homo sapiens OX=9606 GN=SLC25A20 PE=1 SV=1	3276	10	9.85271	9.66785	9.57077	10.5713	8.26318	8.55814	8.12525	9.07118	7.74226	9.0668	9.51051	9.69711	8.50444	8.77319	-0.189339	0.00564897	2.24803	-0.144453	0.160777	0.793777
sp|Q9BYD2|RM09_HUMAN	Q9BYD2	MRPL9	Matrix	+	-	-	-	-	-	-	39S ribosomal protein L9, mitochondrial OS=Homo sapiens OX=9606 GN=MRPL9 PE=1 SV=2	1385	7	9.89617	10.2008	9.39874	8.93525	9.13392	8.52966	8.61579	8.60268	8.71393	8.90741	9.06564	9.8319	8.72051	8.89566	-0.173058	0.00737313	2.13235	-0.144369	0.0213403	1.6708
sp|Q96I99|SUCB2_HUMAN	Q96I99	SUCLG2	Matrix	+	-	-	-	-	-	-	Succinate--CoA ligase [GDP-forming] subunit beta, mitochondrial OS=Homo sapiens OX=9606 GN=SUCLG2 PE=1 SV=2	2031	13	9.74994	10.054	9.42677	9.70428	8.57539	8.55243	8.66931	8.81913	8.38231	9.02107	9.04533	9.74357	8.65406	8.81624	-0.171073	0.00128607	2.89073	-0.144288	0.0304916	1.51582
sp|P82650|RT22_HUMAN	P82650	MRPS22	Matrix	+	-	-	-	-	-	-	28S ribosomal protein S22, mitochondrial OS=Homo sapiens OX=9606 GN=MRPS22 PE=1 SV=1	4136	14	9.9995	9.85368	9.44545	9.19179	8.95517	8.52727	8.67736	8.83869	8.41835	9.01447	9.07826	9.76621	8.74962	8.83703	-0.158578	0.00226653	2.64464	-0.144238	0.0255562	1.5925
sp|Q96JS3|PGBD1_HUMAN	Q96JS3	PGBD1		-	-	-	-	-	-	-	PiggyBac transposable element-derived protein 1 OS=Homo sapiens OX=9606 GN=PGBD1 PE=1 SV=1	3039	1	10.648	9.32973	9.41313	9.79046	7.67794	9.1198	9.03086	9.31628	8.98504	7.99916	8.68956	9.79695	8.78622	8.55792	-0.157091	0.135565	0.867853	-0.195073	0.0745198	1.12773
sp|Q15031|SYLM_HUMAN	Q15031	LARS2	Matrix	+	-	-	-	-	-	-	Probable leucine--tRNA ligase, mitochondrial OS=Homo sapiens OX=9606 GN=LARS2 PE=1 SV=2	762	17	10.0584	9.49905	9.68416	10.0744	8.6162	8.49148	8.43084	8.67035	8.10579	8.95857	9.41076	9.7472	8.55222	8.82504	-0.18869	0.000540124	3.26751	-0.143386	0.0911878	1.04006
sp|P23368|MAOM_HUMAN	P23368	ME2	Matrix	+	-	-	-	-	-	-	NAD-dependent malic enzyme, mitochondrial OS=Homo sapiens OX=9606 GN=ME2 PE=1 SV=1	2178	29	9.81322	9.85477	9.37232	9.72077	8.86007	8.8095	8.69058	8.58352	8.2473	8.98548	9.06245	9.6801	8.73592	8.76508	-0.148063	0.00142291	2.84682	-0.143256	0.0388729	1.41035
sp|Q96KQ4|ASPP1_HUMAN	Q96KQ4	PPP1R13B		-	-	-	-	-	-	-	Apoptosis-stimulating of p53 protein 1 OS=Homo sapiens OX=9606 GN=PPP1R13B PE=1 SV=3	4329	2	9.79402	9.28639	9.82382	8.91758	7.71616	8.79199	8.82802	9.23421	9.70697	8.85962	9.04121	9.63474	8.6426	9.2026	-0.156782	0.0605382	1.21797	-0.0662047	0.237088	0.62509
sp|Q99447|PCY2_HUMAN	Q99447	PCYT2		-	-	-	-	-	-	-	Ethanolamine-phosphate cytidylyltransferase OS=Homo sapiens OX=9606 GN=PCYT2 PE=1 SV=1	4790	8	9.59279	10.3861	9.42115	9.51672	8.02308	9.44612	9.10043	8.59734	8.50982	8.72701	8.67945	9.80001	8.79174	8.63876	-0.156635	0.0718948	1.1433	-0.181959	0.0188657	1.72433
tr|H0YIV9|H0YIV9_HUMAN	H0YIV9			-	-	-	-	-	-	-	Uncharacterized protein (Fragment) OS=Homo sapiens OX=9606 PE=3 SV=1	5959	4	9.5515	10.2396	9.47615	9.69769	9.15285	8.99003	8.66139	8.2135	8.08852	9.25195	8.67679	9.75575	8.75444	8.67242	-0.156237	0.0255565	1.5925	-0.169818	0.0591934	1.22773
sp|Q9H9A7|RMI1_HUMAN	Q9H9A7	RMI1		-	-	-	-	-	-	-	RecQ-mediated genome instability protein 1 OS=Homo sapiens OX=9606 GN=RMI1 PE=1 SV=3	3929	1	10.0625	9.29777	10.5918	8.26084	8.4782	8.82506	8.60485	9.92997	7.52478	8.30098	10.1232	9.98402	8.95952	8.64965	-0.1562	0.0969844	1.0133	-0.206979	0.194377	0.711355
sp|Q8N5N7|RM50_HUMAN	Q8N5N7	MRPL50	Matrix	+	-	-	-	-	-	-	39S ribosomal protein L50, mitochondrial OS=Homo sapiens OX=9606 GN=MRPL50 PE=1 SV=2	3104	8	10.0951	10.1819	9.42588	9.29165	8.42986	8.8347	8.88661	7.95735	8.48465	9.08977	9.32249	9.90096	8.52713	8.96564	-0.215508	0.0081764	2.08744	-0.143162	0.0537157	1.2699
sp|P82664|RT10_HUMAN	P82664	MRPS10	Matrix	+	-	-	-	-	-	-	28S ribosomal protein S10, mitochondrial OS=Homo sapiens OX=9606 GN=MRPS10 PE=1 SV=2	4974	5	9.58329	9.63808	9.89878	9.46517	8.90825	8.8043	8.77739	8.54971	8.57547	9.24006	8.55951	9.70672	8.75991	8.79168	-0.148067	0.000544751	3.2638	-0.142845	0.0200637	1.69759
sp|O75880|SCO1_HUMAN	O75880	SCO1	MIM	+	-	-	-	-	-	-	Protein SCO1 homolog, mitochondrial OS=Homo sapiens OX=9606 GN=SCO1 PE=1 SV=1	5478	6	10.0546	10.089	9.39821	9.90128	8.26906	8.59529	8.16011	8.77104	7.80973	9.23951	9.7122	9.84727	8.44887	8.92048	-0.220965	0.00260776	2.58373	-0.142602	0.205976	0.686183
sp|O15540|FABP7_HUMAN	O15540	FABP7		-	-	-	-	-	-	-	Fatty acid-binding protein, brain OS=Homo sapiens OX=9606 GN=FABP7 PE=1 SV=3	1997	4	9.80863	10.4236	9.81807	8.82477	8.88863	9.7667	9.15606	8.15055	8.17877	9.09578	7.8884	10.0168	8.99048	8.38765	-0.155946	0.0631831	1.1994	-0.256078	0.0174226	1.75889
sp|Q96GC5|RM48_HUMAN	Q96GC5	MRPL48	Matrix	+	-	-	-	-	-	-	39S ribosomal protein L48, mitochondrial OS=Homo sapiens OX=9606 GN=MRPL48 PE=1 SV=2	2603	7	9.73835	9.94457	9.27662	9.37167	8.89362	8.50846	9.11676	8.9159	8.30779	8.91404	9.01223	9.65318	8.85868	8.74469	-0.123912	0.0162723	1.78855	-0.142598	0.0372573	1.42879
tr|A0A087WV05|A0A087WV05_HUMAN	A0A087WV05			-	-	-	-	-	-	-	Uncharacterized protein OS=Homo sapiens OX=9606 PE=3 SV=1	5742	7	10.0023	10.3326	10.3995	9.6407	9.17264	8.92798	9.75291	8.92959	7.47056	7.53906	7.83214	10.2448	9.19578	7.61392	-0.155848	0.00878832	2.05609	-0.428181	9.14009e-05	4.03905
sp|Q9H0R8|GBRL1_HUMAN	Q9H0R8	GABARAPL1		-	-	-	-	-	-	-	Gamma-aminobutyric acid receptor-associated protein-like 1 OS=Homo sapiens OX=9606 GN=GABARAPL1 PE=1 SV=1	1678	1	8.90687	10.7625	10.1675	8.45444	8.75338	8.54474	8.79642	9.62003	9.69016	8.64168	7.66229	9.94562	8.92864	8.66471	-0.155621	0.116636	0.933167	-0.19891	0.185165	0.732442
sp|Q9BYD6|RM01_HUMAN	Q9BYD6	MRPL1	Matrix	+	-	-	-	-	-	-	39S ribosomal protein L1, mitochondrial OS=Homo sapiens OX=9606 GN=MRPL1 PE=1 SV=2	4936	9	9.78204	9.79495	9.67714	9.39445	8.91702	8.62691	8.65704	8.64877	8.54494	8.986	8.97074	9.75138	8.71243	8.83389	-0.16253	7.19479e-05	4.14298	-0.142556	0.00355434	2.44924
sp|A1L020|MEX3A_HUMAN	A1L020	MEX3A		-	-	-	-	-	-	-	RNA-binding protein MEX3A OS=Homo sapiens OX=9606 GN=MEX3A PE=1 SV=1	1430	18	9.79946	10.4128	9.41926	8.58357	8.36284	9.11994	9.03398	8.96068	8.573	8.66123	9.07325	9.87717	8.86936	8.76916	-0.155268	0.0243606	1.61331	-0.17166	0.0278153	1.55572
sp|O15355|PPM1G_HUMAN	O15355	PPM1G		-	-	-	-	-	-	-	Protein phosphatase 1G OS=Homo sapiens OX=9606 GN=PPM1G PE=1 SV=1	1687	18	9.47439	10.0094	9.75091	9.82949	8.36027	8.78387	9.26685	8.59178	8.50602	8.60719	8.81982	9.7449	8.75069	8.64434	-0.15525	0.0126972	1.89629	-0.172891	0.00362557	2.44062
tr|S4R2Z7|S4R2Z7_HUMAN	S4R2Z7	MRPL42	Matrix	+	-	-	-	-	-	-	39S ribosomal protein L42, mitochondrial OS=Homo sapiens OX=9606 GN=MRPL42 PE=1 SV=1	6690	5	9.32902	9.42755	9.44297	9.24535	9.43947	8.94238	9.72489	8.90103	8.79988	8.45357	8.29389	9.39985	9.25194	8.51578	-0.0228809	0.561515	0.250639	-0.142499	0.00451367	2.34547
tr|B5MCS2|B5MCS2_HUMAN	B5MCS2	SETD7		-	-	-	-	-	-	-	Histone-lysine N-methyltransferase SETD7 OS=Homo sapiens OX=9606 GN=SETD7 PE=4 SV=1	5680	1	10.3227	9.60955	9.96459	8.43808	8.09377	9.87259	8.60186	9.23611	8.36237	9.56153	7.93682	9.96561	8.95108	8.62024	-0.154896	0.0922089	1.03523	-0.209231	0.0634964	1.19725
sp|Q9C005|DPY30_HUMAN	Q9C005	DPY30		-	-	-	-	-	-	-	Protein dpy-30 homolog OS=Homo sapiens OX=9606 GN=DPY30 PE=1 SV=1	3088	1	10.592	10.1659	12.1372	11.1962	11.3657	9.66573	8.56721	9.7975	5.42665	5.82644	5.25957	10.965	9.84904	5.50422	-0.154856	0.244187	0.612277	-0.9943	0.000928266	3.03233
sp|Q9NX20|RM16_HUMAN	Q9NX20	MRPL16	Matrix	+	-	-	-	-	-	-	39S ribosomal protein L16, mitochondrial OS=Homo sapiens OX=9606 GN=MRPL16 PE=1 SV=1	3154	5	9.39933	10.3782	9.25501	9.86662	9.40597	8.45565	8.39604	8.53716	8.19365	8.52814	9.58422	9.67751	8.69871	8.76867	-0.153836	0.0615032	1.2111	-0.142278	0.172436	0.763372
sp|Q7Z3D6|GLUCM_HUMAN	Q7Z3D6	DGLUCY	Matrix	+	-	-	-	-	-	-	D-glutamate cyclase, mitochondrial OS=Homo sapiens OX=9606 GN=DGLUCY PE=1 SV=2	105	4	10.1573	10.4978	8.91071	9.22241	9.03911	8.00387	8.42555	8.95317	8.37956	9.13962	9.27083	9.85527	8.60543	8.93	-0.195649	0.0528272	1.27714	-0.142235	0.171824	0.764916
sp|Q10713|MPPA_HUMAN	Q10713	PMPCA	Matrix	+	-	-	-	-	-	-	Mitochondrial-processing peptidase subunit alpha OS=Homo sapiens OX=9606 GN=PMPCA PE=1 SV=2	3634	21	9.72923	9.99387	9.44921	9.40626	8.96163	8.60615	8.54845	8.86162	8.74121	9.02707	8.6753	9.7241	8.74446	8.81453	-0.153196	0.00260388	2.58438	-0.141682	0.00884941	2.05309
sp|P31937|3HIDH_HUMAN	P31937	HIBADH	Matrix	+	-	-	-	-	-	-	3-hydroxyisobutyrate dehydrogenase, mitochondrial OS=Homo sapiens OX=9606 GN=HIBADH PE=1 SV=2	3730	7	9.8817	10.1543	9.35158	9.59001	9.06399	8.49997	8.14822	8.66699	8.54766	8.83222	9.26336	9.79586	8.59479	8.88108	-0.188709	0.0101703	1.99267	-0.141437	0.0436785	1.35973
sp|Q8IYQ7|THNS1_HUMAN	Q8IYQ7	THNSL1	Matrix	+	-	-	-	-	-	-	Threonine synthase-like 1 OS=Homo sapiens OX=9606 GN=THNSL1 PE=1 SV=2	2537	9	9.58904	10.1271	9.58837	9.11644	8.80575	8.31792	8.9824	8.89544	8.65714	8.76925	9.15116	9.76817	8.75038	8.85918	-0.158743	0.0070085	2.15437	-0.140915	0.0176718	1.75272
tr|A0A3B3IS55|A0A3B3IS55_HUMAN	A0A3B3IS55	ABLIM1		-	-	-	-	-	-	-	Actin-binding LIM protein 1 OS=Homo sapiens OX=9606 GN=ABLIM1 PE=1 SV=1	598	3	10.7448	9.79907	9.3192	8.25977	8.38775	9.34706	9.04269	9.00866	9.43306	8.09338	8.56455	9.95436	8.94654	8.697	-0.153998	0.0632344	1.19905	-0.194811	0.0935892	1.02877
sp|Q9P0M9|RM27_HUMAN	Q9P0M9	MRPL27	Matrix	+	-	-	-	-	-	-	39S ribosomal protein L27, mitochondrial OS=Homo sapiens OX=9606 GN=MRPL27 PE=1 SV=1	3291	3	9.1145	10.0105	10.0282	8.62143	9.65072	8.91053	8.24204	8.97476	9.04063	8.6821	8.72457	9.71773	8.94451	8.81577	-0.119617	0.127744	0.893659	-0.140534	0.048826	1.31135
sp|Q9UK97|FBX9_HUMAN	Q9UK97	FBXO9		-	-	-	-	-	-	-	F-box only protein 9 OS=Homo sapiens OX=9606 GN=FBXO9 PE=1 SV=1	6412	1	9.26301	9.76149	10.2834	9.2988	8.19536	9.40481	9.74685	7.77815	8.02332	9.35154	8.89328	9.7693	8.78129	8.75605	-0.153822	0.166331	0.779026	-0.157976	0.106652	0.97203
sp|Q2TAA2|IAH1_HUMAN	Q2TAA2	IAH1		-	-	-	-	-	-	-	Isoamyl acetate-hydrolyzing esterase 1 homolog OS=Homo sapiens OX=9606 GN=IAH1 PE=1 SV=1	5507	3	9.49208	10.191	9.39968	9.53828	8.30323	9.03094	9.01963	8.50837	8.71117	8.76618	9.03948	9.69425	8.71554	8.83894	-0.153539	0.0227991	1.64208	-0.133256	0.0337922	1.47118
sp|Q92915|FGF14_HUMAN	Q92915	FGF14		-	-	-	-	-	-	-	Fibroblast growth factor 14 OS=Homo sapiens OX=9606 GN=FGF14 PE=1 SV=1	6868	1	9.63753	9.20461	10.0915	9.97278	8.67755	8.98676	7.86244	9.16416	8.17316	9.67072	8.55875	9.64455	8.67273	8.80088	-0.153228	0.060624	1.21736	-0.132066	0.177929	0.749753
sp|Q8IXQ4|GPAM1_HUMAN	Q8IXQ4	GPALPP1		-	-	-	-	-	-	-	GPALPP motifs-containing protein 1 OS=Homo sapiens OX=9606 GN=GPALPP1 PE=1 SV=1	3958	6	9.6229	9.28479	10.1075	9.48187	8.70159	8.53199	8.83688	8.71896	8.67669	8.79835	9.2385	9.67173	8.69735	8.90451	-0.153197	0.00599072	2.22252	-0.119237	0.0591488	1.22805
tr|H0YFD6|H0YFD6_HUMAN	H0YFD6	HADHA	MIM	+	-	-	-	-	-	-	Enoyl-CoA hydratase OS=Homo sapiens OX=9606 GN=HADHA PE=1 SV=2	2078	33	9.95235	10.0179	9.35969	10.0297	8.86387	8.41357	8.08249	8.66867	8.1262	8.87014	9.6155	9.77665	8.50715	8.87061	-0.200664	0.00498401	2.30242	-0.140306	0.131029	0.882631
sp|P11498|PYC_HUMAN	P11498	PC	Matrix	+	-	-	-	-	-	-	Pyruvate carboxylase, mitochondrial OS=Homo sapiens OX=9606 GN=PC PE=1 SV=2	705	22	9.86355	9.75368	9.64337	9.50673	8.66877	8.74959	8.37697	8.88745	8.34727	8.86516	9.33745	9.75353	8.6707	8.84996	-0.169777	0.00054347	3.26482	-0.140254	0.036763	1.43459
sp|P48728|GCST_HUMAN	P48728	AMT	Matrix	+	-	-	-	-	-	-	Aminomethyltransferase, mitochondrial OS=Homo sapiens OX=9606 GN=AMT PE=1 SV=1	1608	9	9.7499	9.92984	9.25272	9.76023	9.25788	8.64019	8.43771	8.71607	8.27959	8.9798	8.99607	9.64415	8.76296	8.75182	-0.138236	0.0216577	1.66439	-0.140072	0.0455406	1.3416
sp|Q99704|DOK1_HUMAN	Q99704	DOK1		-	-	-	-	-	-	-	Docking protein 1 OS=Homo sapiens OX=9606 GN=DOK1 PE=1 SV=1	4506	2	9.83515	10.0701	9.67064	9.46165	8.22184	8.96022	8.71029	9.57205	8.87462	8.41311	8.21032	9.85863	8.8661	8.49935	-0.153088	0.0351125	1.45454	-0.214035	0.00398647	2.39941
sp|Q9BYD1|RM13_HUMAN	Q9BYD1	MRPL13	Matrix	+	-	-	-	-	-	-	39S ribosomal protein L13, mitochondrial OS=Homo sapiens OX=9606 GN=MRPL13 PE=1 SV=1	2445	9	9.67792	9.85755	9.6928	9.41299	8.86028	8.70671	8.69018	8.56595	8.22417	9.08856	9.22289	9.74276	8.70578	8.84521	-0.162356	6.96553e-05	4.15705	-0.139434	0.0477848	1.32071
sp|Q96FZ2|HMCES_HUMAN	Q96FZ2	HMCES		-	-	-	-	-	-	-	Abasic site processing protein HMCES OS=Homo sapiens OX=9606 GN=HMCES PE=1 SV=1	4602	1	10.3014	9.18794	10.0257	9.85191	9.32254	9.42016	8.84205	7.81234	9.18111	9.53777	6.5171	9.83835	8.84927	8.41199	-0.152857	0.114339	0.941805	-0.225968	0.230787	0.63679
sp|P51784|UBP11_HUMAN	P51784	USP11		-	-	-	-	-	-	-	Ubiquitin carboxyl-terminal hydrolase 11 OS=Homo sapiens OX=9606 GN=USP11 PE=1 SV=3	566	37	9.64718	9.96623	9.70998	9.74216	8.32711	8.83331	9.20363	8.80372	8.27619	8.64241	8.8481	9.77446	8.79194	8.5889	-0.152836	0.00761136	2.11854	-0.186544	0.00360457	2.44315
sp|P50336|PPOX_HUMAN	P50336	PPOX	MIM	+	-	-	-	-	-	-	Protoporphyrinogen oxidase OS=Homo sapiens OX=9606 GN=PPOX PE=1 SV=1	2500	11	10.0417	9.79331	9.358	9.56442	8.84449	8.95655	8.25981	8.67205	8.59853	8.88566	9.02546	9.731	8.68323	8.83655	-0.164358	0.00805059	2.09417	-0.139105	0.0192795	1.71491
sp|Q96SZ5|AEDO_HUMAN	Q96SZ5	ADO		-	-	-	-	-	-	-	2-aminoethanethiol dioxygenase OS=Homo sapiens OX=9606 GN=ADO PE=1 SV=2	1164	8	9.50014	9.99288	9.51719	9.83497	8.44692	9.09646	8.76814	8.48614	8.68403	8.8919	8.78123	9.67007	8.69942	8.78572	-0.152608	0.00740456	2.1305	-0.138366	0.00682381	2.16597
sp|Q8IXY8|PPIL6_HUMAN	Q8IXY8	PPIL6		-	-	-	-	-	-	-	Probable inactive peptidyl-prolyl cis-trans isomerase-like 6 OS=Homo sapiens OX=9606 GN=PPIL6 PE=1 SV=1	5700	1	9.96755	10.0992	9.98817	9.11808	8.59189	8.92865	9.44188	9.09196	8.6087	8.99689	7.16702	10.0183	9.0136	8.25754	-0.152464	0.0051372	2.28927	-0.278855	0.0343607	1.46394
tr|M0QXF9|M0QXF9_HUMAN	M0QXF9	BCAT2	Matrix	+	-	-	-	-	-	-	Branched-chain-amino-acid aminotransferase (Fragment) OS=Homo sapiens OX=9606 GN=BCAT2 PE=1 SV=1	117	14	9.60498	10.1016	9.26599	9.64982	8.99939	8.6245	8.5053	8.93532	8.27944	8.92649	9.10719	9.65752	8.76613	8.77104	-0.139714	0.0154799	1.81023	-0.138905	0.0641286	1.19295
sp|Q9HA64|KT3K_HUMAN	Q9HA64	FN3KRP		-	-	-	-	-	-	-	Ketosamine-3-kinase OS=Homo sapiens OX=9606 GN=FN3KRP PE=1 SV=2	2779	5	9.16167	10.2034	9.94576	9.69833	7.94479	9.03181	9.00078	9.1946	7.9697	8.71562	9.1335	9.77028	8.79299	8.60627	-0.152045	0.0712108	1.14745	-0.183011	0.0656172	1.18298
sp|Q9H7J1|PPR3E_HUMAN	Q9H7J1	PPP1R3E		-	-	-	-	-	-	-	Protein phosphatase 1 regulatory subunit 3E OS=Homo sapiens OX=9606 GN=PPP1R3E PE=1 SV=2	6872	1	9.35898	9.89453	9.60751	9.44533	8.16328	8.16352	8.93759	9.37186	8.9024	8.75746	9.39754	9.62034	8.65906	9.01913	-0.151877	0.0514364	1.28873	-0.0930991	0.0724115	1.14019
sp|O15091|MRPP3_HUMAN	O15091	PRORP	Matrix	+	-	-	-	-	-	-	Mitochondrial ribonuclease P catalytic subunit OS=Homo sapiens OX=9606 GN=PRORP PE=1 SV=2	3648	4	9.62443	9.54877	9.5854	9.71087	8.9041	8.52066	8.90875	9.07144	8.3344	8.74136	9.04981	9.5862	8.85124	8.70852	-0.11508	0.00327287	2.48507	-0.138531	0.0135525	1.86798
sp|Q9BYN0|SRXN1_HUMAN	Q9BYN0	SRXN1		-	-	-	-	-	-	-	Sulfiredoxin-1 OS=Homo sapiens OX=9606 GN=SRXN1 PE=1 SV=2	5767	2	8.91501	9.76263	10.4857	8.87448	8.38728	9.11602	8.11356	9.38468	9.57941	7.79691	9.58428	9.72111	8.75038	8.98687	-0.151775	0.1204	0.919375	-0.113303	0.382066	0.417862
sp|P43897|EFTS_HUMAN	P43897	TSFM	Matrix	+	-	-	-	-	-	-	Elongation factor Ts, mitochondrial OS=Homo sapiens OX=9606 GN=TSFM PE=1 SV=2	1951	10	10.0207	9.74109	9.37746	9.69408	8.72877	8.95483	8.65421	8.35325	8.46126	8.88394	9.13037	9.71308	8.67277	8.82519	-0.163437	0.00464416	2.33309	-0.138302	0.0302248	1.51964
sp|Q6GMV3|PTRD1_HUMAN	Q6GMV3	PTRHD1		-	-	-	-	-	-	-	Putative peptidyl-tRNA hydrolase PTRHD1 OS=Homo sapiens OX=9606 GN=PTRHD1 PE=1 SV=1	4612	3	9.53456	10.0396	9.33592	9.42634	8.87945	8.72028	8.92634	8.17722	8.65092	9.12111	9.18821	9.63669	8.67582	8.98675	-0.151538	0.0159022	1.79854	-0.100739	0.0731725	1.13565
sp|P28331|NDUS1_HUMAN	P28331	NDUFS1	MIM	+	-	-	-	-	-	-	NADH-ubiquinone oxidoreductase 75 kDa subunit, mitochondrial OS=Homo sapiens OX=9606 GN=NDUFS1 PE=1 SV=3	2144	32	10.1627	9.76353	9.1487	9.71505	9.17098	8.42495	8.35255	8.84165	8.33053	8.78792	9.30148	9.69164	8.69753	8.80664	-0.156135	0.0311448	1.50661	-0.138149	0.0953175	1.02083
sp|Q9Y4B4|ARIP4_HUMAN	Q9Y4B4	RAD54L2		-	-	-	-	-	-	-	Helicase ARIP4 OS=Homo sapiens OX=9606 GN=RAD54L2 PE=1 SV=4	423	10	9.90178	9.68361	9.49043	10.0024	8.4935	8.77458	8.74594	8.90635	8.52003	8.72376	8.75758	9.69194	8.73009	8.66712	-0.150789	0.00108235	2.96563	-0.161232	0.00185707	2.73117
sp|Q86UU0|BCL9L_HUMAN	Q86UU0	BCL9L		-	-	-	-	-	-	-	B-cell CLL/lymphoma 9-like protein OS=Homo sapiens OX=9606 GN=BCL9L PE=1 SV=1	824	4	9.24913	9.78098	9.9365	10.0489	8.86808	8.12596	8.98955	8.81691	8.06747	8.91872	9.19779	9.65554	8.70012	8.72799	-0.15032	0.0212941	1.67174	-0.145706	0.0805083	1.09416
sp|Q8N442|GUF1_HUMAN	Q8N442	GUF1	Matrix	+	-	-	-	-	-	-	Translation factor GUF1, mitochondrial OS=Homo sapiens OX=9606 GN=GUF1 PE=2 SV=1	4226	6	9.63691	9.84665	9.63933	9.72415	8.88508	8.53829	8.17282	9.09302	8.47006	9.16801	8.82569	9.70763	8.6723	8.82125	-0.162704	0.0084193	2.07472	-0.138135	0.0141621	1.84887
sp|Q6YP21|KAT3_HUMAN	Q6YP21	KYAT3	Matrix	+	-	-	-	-	-	-	Kynurenine--oxoglutarate transaminase 3 OS=Homo sapiens OX=9606 GN=KYAT3 PE=1 SV=1	2162	17	9.40082	9.74727	9.51852	9.32111	8.74069	9.16476	9.20179	8.85562	8.65873	8.77283	8.61785	9.55554	8.99071	8.68314	-0.087901	0.0164868	1.78286	-0.138121	0.0014544	2.83731
tr|G1UD79|G1UD79_HUMAN	G1UD79	PABIR2		-	-	-	-	-	-	-	PABIR family member 2 OS=Homo sapiens OX=9606 GN=PABIR2 PE=1 SV=1	3162	3	8.75702	11.087	8.92179	8.60621	9.33527	7.14138	9.92494	8.16175	8.80879	10.7699	8.48603	9.5886	8.64083	9.35491	-0.15015	0.371367	0.430197	-0.0355974	0.83255	0.0795899
sp|P48200|IREB2_HUMAN	P48200	IREB2		-	-	-	-	-	-	-	Iron-responsive element-binding protein 2 OS=Homo sapiens OX=9606 GN=IREB2 PE=1 SV=4	4521	3	9.149	9.37405	9.9078	10.3415	9.32181	8.14931	8.03962	8.65026	8.6172	9.11053	9.33895	9.47695	8.54025	9.02223	-0.150145	0.0633384	1.19833	-0.0709393	0.216093	0.66536
sp|O95831|AIFM1_HUMAN	O95831	AIFM1	MIM	+	-	-	-	-	-	-	Apoptosis-inducing factor 1, mitochondrial OS=Homo sapiens OX=9606 GN=AIFM1 PE=1 SV=1	331	26	9.74077	10.1109	9.32153	9.7069	8.41825	8.90423	8.42844	8.85453	7.87051	9.32296	9.32103	9.7244	8.65136	8.83817	-0.168682	0.00734906	2.13377	-0.137862	0.172876	0.762266
sp|Q9H8T0|AKTIP_HUMAN	Q9H8T0	AKTIP		-	-	-	-	-	-	-	AKT-interacting protein OS=Homo sapiens OX=9606 GN=AKTIP PE=1 SV=1	6239	1	9.76718	9.2668	9.67589	9.41459	8.91183	7.37707	9.0291	9.17897	8.54489	9.27461	9.55908	9.56996	8.62424	9.12619	-0.150115	0.124328	0.905429	-0.0684992	0.260608	0.584012
sp|Q5VWZ2|LYPL1_HUMAN	Q5VWZ2	LYPLAL1	unknown	+	-	-	-	-	-	-	Lysophospholipase-like protein 1 OS=Homo sapiens OX=9606 GN=LYPLAL1 PE=1 SV=3	2619	4	9.64842	9.67076	9.45713	9.63187	8.36117	8.80223	9.31549	8.94897	8.17324	9.34635	8.64438	9.5921	8.85697	8.72132	-0.115035	0.0281404	1.55067	-0.1373	0.0663528	1.17814
tr|A0A087WYV9|A0A087WYV9_HUMAN	A0A087WYV9	SYNJ2BP-COX16		-	-	-	-	-	-	-	Cytochrome c oxidase assembly protein COX16 homolog, mitochondrial OS=Homo sapiens OX=9606 GN=SYNJ2BP-COX16 PE=3 SV=1	4937	6	9.52381	10.0075	9.01725	9.65528	8.73256	8.65393	8.09753	8.82914	7.99418	9.39063	10.0982	9.51619	8.57829	9.161	-0.149693	0.0286346	1.54311	-0.054878	0.629544	0.200974
sp|Q7L8J4|3BP5L_HUMAN	Q7L8J4	SH3BP5L		-	-	-	-	-	-	-	SH3 domain-binding protein 5-like OS=Homo sapiens OX=9606 GN=SH3BP5L PE=1 SV=1	2524	2	9.4115	9.60435	10.1149	9.81756	8.17754	9.22552	8.92316	8.68735	8.06827	8.48547	9.48443	9.71025	8.75339	8.67939	-0.149666	0.0289108	1.53894	-0.161915	0.0931707	1.03072
sp|Q9BVM2|DPCD_HUMAN	Q9BVM2	DPCD		-	-	-	-	-	-	-	Protein DPCD OS=Homo sapiens OX=9606 GN=DPCD PE=1 SV=2	5037	2	10.276	9.99049	9.42483	8.65978	9.38179	8.2583	9.00068	9.0471	8.59484	8.75952	8.60672	9.89711	8.92197	8.65369	-0.149645	0.0385657	1.4138	-0.193691	0.00825897	2.08307
sp|Q5VTE6|ANGE2_HUMAN	Q5VTE6	ANGEL2	Matrix	+	-	-	-	-	-	-	Protein angel homolog 2 OS=Homo sapiens OX=9606 GN=ANGEL2 PE=1 SV=1	3149	5	9.78078	9.64674	9.31083	9.21251	8.75426	8.76069	9.26582	9.11976	8.64144	8.89064	8.61654	9.57945	8.97513	8.71621	-0.0940096	0.0256548	1.59083	-0.136242	0.00636332	2.19632
sp|Q14019|COTL1_HUMAN	Q14019	COTL1		-	-	-	-	-	-	-	Coactosin-like protein OS=Homo sapiens OX=9606 GN=COTL1 PE=1 SV=3	1415	18	9.61049	10.3729	9.40989	9.17736	8.19283	9.21935	9.14058	8.79159	8.71965	8.86825	8.49712	9.79776	8.83609	8.69501	-0.149044	0.0481871	1.31707	-0.172265	0.0242659	1.615
sp|Q9BW92|SYTM_HUMAN	Q9BW92	TARS2	Matrix	+	-	-	-	-	-	-	Threonine--tRNA ligase, mitochondrial OS=Homo sapiens OX=9606 GN=TARS2 PE=1 SV=1	894	11	10.0935	9.5994	9.23082	9.82006	8.64704	8.51834	8.693	9.06608	8.28809	9.03735	9.00631	9.64124	8.73112	8.77725	-0.143053	0.0151625	1.81923	-0.13545	0.0689467	1.16149
sp|Q9H444|CHM4B_HUMAN	Q9H444	CHMP4B		-	-	-	-	-	-	+	Charged multivesicular body protein 4b OS=Homo sapiens OX=9606 GN=CHMP4B PE=1 SV=1	254	13	9.53136	9.90596	9.55473	9.74485	8.85527	8.36301	8.93945	8.70538	8.82092	8.77192	8.80714	9.66402	8.71578	8.79999	-0.148994	0.00339096	2.46968	-0.135121	0.00210052	2.67767
sp|Q9BUB5|MKNK1_HUMAN	Q9BUB5	MKNK1		-	-	-	-	-	-	-	MAP kinase-interacting serine/threonine-protein kinase 1 OS=Homo sapiens OX=9606 GN=MKNK1 PE=1 SV=1	5410	2	9.83231	9.98929	8.8742	9.06934	7.50949	9.15958	8.47197	9.36846	9.3973	9.83721	8.49085	9.56527	8.62738	9.24179	-0.148884	0.163856	0.785537	-0.0496334	0.573071	0.241792
sp|Q7Z422|SZRD1_HUMAN	Q7Z422	SZRD1		-	-	-	-	-	-	-	SUZ domain-containing protein 1 OS=Homo sapiens OX=9606 GN=SZRD1 PE=1 SV=1	4396	6	9.50179	9.65848	9.95876	9.68803	8.85245	8.80143	8.78093	8.59134	8.72984	8.47027	8.9667	9.70634	8.75654	8.72227	-0.148567	0.00077768	3.1092	-0.154224	0.00741865	2.12968
tr|E9PF18|E9PF18_HUMAN	E9PF18	HADH	Matrix	+	-	-	-	-	-	-	Hydroxyacyl-coenzyme A dehydrogenase, mitochondrial OS=Homo sapiens OX=9606 GN=HADH PE=1 SV=2	1372	12	10.0824	10.0249	9.11684	8.86733	9.1063	8.47566	8.80522	8.90944	8.72256	9.00227	8.88706	9.74138	8.82415	8.87063	-0.142668	0.0297227	1.52691	-0.13509	0.0543629	1.2647
sp|Q8WU79|SMAP2_HUMAN	Q8WU79	SMAP2		-	-	-	-	-	-	-	Stromal membrane-associated protein 2 OS=Homo sapiens OX=9606 GN=SMAP2 PE=1 SV=1	3917	10	9.53233	10.0706	9.71161	9.51747	8.39559	8.97272	9.34136	8.55481	8.65507	8.67668	8.57173	9.77151	8.81612	8.63449	-0.148438	0.0202555	1.69346	-0.17847	0.00214277	2.66902
tr|A2A274|A2A274_HUMAN	A2A274	ACO2	Matrix	+	-	-	-	-	-	-	Aconitate hydratase, mitochondrial OS=Homo sapiens OX=9606 GN=ACO2 PE=1 SV=1	1524	47	9.99258	9.80053	9.50347	9.60421	8.7724	8.59928	8.35027	8.69511	8.26681	8.78454	9.6308	9.76553	8.60426	8.89405	-0.182646	0.000801233	3.09624	-0.134857	0.107964	0.96672
sp|Q6P1L8|RM14_HUMAN	Q6P1L8	MRPL14	Matrix	+	-	-	-	-	-	-	39S ribosomal protein L14, mitochondrial OS=Homo sapiens OX=9606 GN=MRPL14 PE=1 SV=1	5184	5	9.39265	10.162	8.88229	9.48567	9.34005	8.66078	8.82138	9.35273	8.56882	8.38674	8.94691	9.47898	9.04373	8.63416	-0.0678131	0.2989	0.524473	-0.134677	0.106462	0.972804
sp|P56381|ATP5E_HUMAN	P56381	ATP5F1E	MIM	+	-	-	-	-	-	-	ATP synthase subunit epsilon, mitochondrial OS=Homo sapiens OX=9606 GN=ATP5F1E PE=1 SV=2	6504	4	9.52432	9.8047	9.69519	9.78797	9.24648	8.45659	8.20659	8.8344	8.20331	9.21806	9.02238	9.67474	8.68601	8.81458	-0.155528	0.0160946	1.79332	-0.13433	0.055415	1.25637
sp|Q6ZWB6|KCTD8_HUMAN	Q6ZWB6	KCTD8		-	-	-	-	-	-	-	BTB/POZ domain-containing protein KCTD8 OS=Homo sapiens OX=9606 GN=KCTD8 PE=1 SV=1	3411	2	9.66661	10.1498	9.43382	8.74872	8.78096	8.70624	9.10882	8.60141	9.53359	8.53919	8.73082	9.75008	8.79936	8.93453	-0.148015	0.00740691	2.13036	-0.126021	0.0925025	1.03385
sp|Q58FG1|HS904_HUMAN	Q58FG1	HSP90AA4P		-	-	-	-	-	-	-	Putative heat shock protein HSP 90-alpha A4 OS=Homo sapiens OX=9606 GN=HSP90AA4P PE=5 SV=1	740	1	10.0026	10.0263	10.0017	8.80988	7.68992	9.32682	10.1676	8.9672	9.10232	8.56479	7.34085	10.0102	9.03788	8.33599	-0.147414	0.171424	0.76593	-0.264046	0.0325323	1.48768
sp|Q96I51|RCC1L_HUMAN	Q96I51	RCC1L	Matrix	+	-	-	-	-	-	-	RCC1-like G exchanging factor-like protein OS=Homo sapiens OX=9606 GN=RCC1L PE=1 SV=2	5481	2	8.94659	8.43398	10.8286	8.89273	8.69729	8.64798	10.4041	9.4464	8.39768	8.07833	9.22629	9.40306	9.29894	8.56743	-0.0160632	0.898959	0.0462602	-0.134267	0.357526	0.446692
tr|A6NGQ3|A6NGQ3_HUMAN	A6NGQ3	OBSCN		-	-	-	-	-	-	-	Non-specific serine/threonine protein kinase OS=Homo sapiens OX=9606 GN=OBSCN PE=1 SV=5	1209	5	10.0542	9.61283	10.0243	9.34334	8.73454	8.21946	9.64264	9.15282	7.88678	8.90547	8.42365	9.89711	8.93736	8.4053	-0.147158	0.0517801	1.28584	-0.235708	0.0103074	1.98685
sp|Q53R41|FAKD1_HUMAN	Q53R41	FASTKD1	Matrix	+	-	-	-	-	-	-	FAST kinase domain-containing protein 1, mitochondrial OS=Homo sapiens OX=9606 GN=FASTKD1 PE=1 SV=1	5774	2	9.29329	10.1035	9.38689	9.91189	7.67554	9.09864	8.25297	10.0439	8.29315	8.12611	9.81409	9.59456	8.76776	8.74445	-0.130008	0.257444	0.589317	-0.133849	0.226177	0.645552
sp|Q9BXW9|FACD2_HUMAN	Q9BXW9	FANCD2		-	-	-	-	-	-	-	Fanconi anemia group D2 protein OS=Homo sapiens OX=9606 GN=FANCD2 PE=1 SV=2	6633	1	9.99914	9.67217	9.66669	8.09279	8.58121	8.41586	9.91893	8.41993	9.33905	9.32553	8.5687	9.77933	8.83398	9.07776	-0.146672	0.0844251	1.07353	-0.1074	0.0646485	1.18944
sp|Q9UIJ7|KAD3_HUMAN	Q9UIJ7	AK3	Matrix	+	-	-	-	-	-	-	GTP:AMP phosphotransferase AK3, mitochondrial OS=Homo sapiens OX=9606 GN=AK3 PE=1 SV=4	1234	19	9.9323	9.93087	9.24499	9.22971	8.96575	8.76018	8.76967	8.63714	8.52454	8.99118	9.01367	9.70272	8.78318	8.84313	-0.143645	0.00684122	2.16487	-0.133832	0.0368652	1.43338
sp|Q8N543|OGFD1_HUMAN	Q8N543	OGFOD1		-	-	-	-	-	-	-	Prolyl 3-hydroxylase OGFOD1 OS=Homo sapiens OX=9606 GN=OGFOD1 PE=1 SV=1	4639	7	9.4034	10.2337	9.95086	9.90992	8.17456	9.24514	9.39775	8.82594	8.25256	8.3316	8.27452	9.86265	8.91085	8.28623	-0.146413	0.0553021	1.25726	-0.251261	0.00299382	2.52377
sp|Q13522|PPR1A_HUMAN	Q13522	PPP1R1A		-	-	-	-	-	-	-	Protein phosphatase 1 regulatory subunit 1A OS=Homo sapiens OX=9606 GN=PPP1R1A PE=1 SV=2	5925	4	10.1246	9.50739	9.38381	11.4594	8.78744	8.6662	8.69185	8.80958	8.68103	7.82179	8.06693	9.67193	8.73877	8.18992	-0.146374	0.00507312	2.29472	-0.239956	0.0124682	1.9042
sp|Q9NYC9|DYH9_HUMAN	Q9NYC9	DNAH9		-	-	-	-	-	-	-	Dynein heavy chain 9, axonemal OS=Homo sapiens OX=9606 GN=DNAH9 PE=1 SV=3	2722	3	9.89488	10.3102	9.07889	9.04254	9.09397	8.73862	8.92839	8.52347	8.70526	8.53856	9.14526	9.76132	8.82111	8.79636	-0.146116	0.0379745	1.42051	-0.15017	0.0754893	1.12211
tr|A0A096LPI6|A0A096LPI6_HUMAN	A0A096LPI6			-	-	-	-	-	-	-	Utp12 domain-containing protein (Fragment) OS=Homo sapiens OX=9606 PE=4 SV=2	5513	8	9.57957	9.89942	9.28487	9.90522	8.96821	8.5261	8.53976	8.62378	8.40083	8.96906	9.30318	9.58795	8.66446	8.89102	-0.146113	0.00489273	2.31045	-0.108873	0.0932322	1.03043
sp|Q15527|SURF2_HUMAN	Q15527	SURF2		-	-	-	-	-	-	-	Surfeit locus protein 2 OS=Homo sapiens OX=9606 GN=SURF2 PE=1 SV=3	6238	2	8.9701	10.4464	9.85334	9.67021	8.24549	8.78525	9.47976	8.75769	8.60584	8.2772	8.90872	9.75661	8.81705	8.59725	-0.146085	0.100733	0.996827	-0.182505	0.0676606	1.16966
sp|P41212|ETV6_HUMAN	P41212	ETV6		-	-	-	-	-	-	-	Transcription factor ETV6 OS=Homo sapiens OX=9606 GN=ETV6 PE=1 SV=1	6094	2	9.5804	9.56976	10.73	8.49378	9.24298	9.52857	9.51244	7.72088	8.98627	8.35565	8.27929	9.96005	9.00122	8.5404	-0.146033	0.173237	0.76136	-0.221849	0.0333047	1.47749
tr|A0A7I2V4V1|A0A7I2V4V1_HUMAN	A0A7I2V4V1	PPIA		-	-	-	-	-	-	-	Peptidyl-prolyl cis-trans isomerase A OS=Homo sapiens OX=9606 GN=PPIA PE=4 SV=1	2154	3	10.0099	11.3109	9.39442	7.82532	8.02362	9.95721	9.82375	9.20927	9.37042	9.31608	5.75911	10.2384	9.25346	8.14854	-0.145926	0.22074	0.656119	-0.329378	0.188973	0.723601
sp|Q15788|NCOA1_HUMAN	Q15788	NCOA1		-	-	-	-	-	-	-	Nuclear receptor coactivator 1 OS=Homo sapiens OX=9606 GN=NCOA1 PE=1 SV=3	3662	7	9.53403	9.81699	9.59565	9.44416	8.67903	8.6858	8.87998	8.64178	8.81336	8.67092	9.23832	9.64889	8.72165	8.90753	-0.145762	0.000200891	3.69704	-0.115337	0.0177756	1.75018
sp|P82933|RT09_HUMAN	P82933	MRPS9	Matrix	+	-	-	-	-	-	-	28S ribosomal protein S9, mitochondrial OS=Homo sapiens OX=9606 GN=MRPS9 PE=1 SV=2	879	14	9.30038	10.044	9.77028	9.12748	8.82119	8.57868	8.86639	8.95253	8.67839	9.00048	8.86015	9.70489	8.8047	8.84634	-0.140438	0.0070681	2.1507	-0.133631	0.0220987	1.65563
sp|Q6YHU6|THADA_HUMAN	Q6YHU6	THADA		-	-	-	-	-	-	-	Thyroid adenoma-associated protein OS=Homo sapiens OX=9606 GN=THADA PE=1 SV=1	6298	2	10.1701	9.71507	9.10496	9.73811	8.61575	8.62107	8.78936	8.91889	8.40695	9.41487	8.50489	9.66338	8.73627	8.77557	-0.14551	0.0191349	1.71817	-0.139035	0.116881	0.932256
sp|Q96EY7|PTCD3_HUMAN	Q96EY7	PTCD3	Matrix	+	-	-	-	-	-	-	Pentatricopeptide repeat domain-containing protein 3, mitochondrial OS=Homo sapiens OX=9606 GN=PTCD3 PE=1 SV=3	1689	16	9.73425	9.78119	9.41949	9.45249	8.90471	8.79639	8.52346	9.01066	8.24728	9.07135	9.05874	9.64498	8.8088	8.79246	-0.130831	0.00304846	2.51592	-0.133511	0.0447067	1.34963
sp|Q9H175|CSRN2_HUMAN	Q9H175	CSRNP2		-	-	-	-	-	-	-	Cysteine/serine-rich nuclear protein 2 OS=Homo sapiens OX=9606 GN=CSRNP2 PE=1 SV=1	6714	2	8.92919	10.2754	10.1785	9.61687	7.31905	9.43966	9.92175	8.74705	9.14279	8.06782	8.36193	9.79436	8.85688	8.52418	-0.145154	0.273354	0.563275	-0.200391	0.0780488	1.10763
sp|O75840|KLF7_HUMAN	O75840	KLF7		-	-	-	-	-	-	-	Krueppel-like factor 7 OS=Homo sapiens OX=9606 GN=KLF7 PE=2 SV=1	6666	1	10.5549	11.4636	8.85448	5.84328	9.60383	10.9831	8.72059	7.9217	8.83895	8.92426	8.29127	10.291	9.3073	8.68483	-0.144947	0.372918	0.428387	-0.244813	0.111801	0.951556
tr|A0A2R8Y5P7|A0A2R8Y5P7_HUMAN	A0A2R8Y5P7	HARS2	Matrix	+	-	-	-	-	-	-	Histidine--tRNA ligase OS=Homo sapiens OX=9606 GN=HARS2 PE=1 SV=1	300	20	9.57395	10.151	9.2828	9.44409	8.54095	8.95549	8.76068	8.84547	8.49214	8.82967	9.12373	9.66925	8.77565	8.81518	-0.139898	0.0130997	1.88274	-0.133414	0.0528252	1.27716
sp|Q96IK1|BOD1_HUMAN	Q96IK1	BOD1		-	-	-	-	-	-	-	Biorientation of chromosomes in cell division protein 1 OS=Homo sapiens OX=9606 GN=BOD1 PE=1 SV=2	112	5	9.18933	8.97511	9.8797	9.68911	8.95063	8.87037	8.25106	7.7516	8.65989	9.16726	10.6159	9.34805	8.45591	9.48102	-0.144704	0.0784694	1.1053	0.0203768	0.847081	0.0720749
sp|P0DI82|TPC2B_HUMAN	P0DI82	TRAPPC2B		-	-	-	-	-	-	-	Trafficking protein particle complex subunit 2B OS=Homo sapiens OX=9606 GN=TRAPPC2B PE=1 SV=1	5375	1	9.48096	10.4825	8.80995	8.98207	8.95129	9.38614	7.80016	8.56835	9.94752	9.34958	8.24152	9.59114	8.67648	9.17954	-0.144591	0.168899	0.772373	-0.0632799	0.586628	0.231637
sp|Q8N8L6|ARL10_HUMAN	Q8N8L6	ARL10		-	-	-	-	-	-	-	ADP-ribosylation factor-like protein 10 OS=Homo sapiens OX=9606 GN=ARL10 PE=2 SV=1	5110	2	9.25414	9.16688	9.98551	9.99243	8.58575	8.72099	8.04357	8.91678	8.71138	9.36258	9.25998	9.46884	8.56677	9.11131	-0.144436	0.0334651	1.47541	-0.0555292	0.338252	0.470759
sp|Q9Y2Z4|SYYM_HUMAN	Q9Y2Z4	YARS2	Matrix	+	-	-	-	-	-	-	Tyrosine--tRNA ligase, mitochondrial OS=Homo sapiens OX=9606 GN=YARS2 PE=1 SV=2	5817	5	10.4511	9.5399	9.24575	9.93935	8.74929	8.32667	8.37819	8.71511	8.09754	8.88691	9.6702	9.74558	8.54232	8.88488	-0.190121	0.0148848	1.82726	-0.133396	0.212726	0.672179
sp|Q9BPW8|NIPS1_HUMAN	Q9BPW8	NIPSNAP1	Matrix	+	-	-	-	-	-	-	Protein NipSnap homolog 1 OS=Homo sapiens OX=9606 GN=NIPSNAP1 PE=1 SV=1	3493	16	9.70234	9.97452	9.86531	9.22569	8.25473	9.12292	8.53016	8.38804	7.75663	9.09185	10.0878	9.84739	8.57396	8.97876	-0.199779	0.00295045	2.53011	-0.133225	0.270529	0.567786
sp|Q9BYX2|TBD2A_HUMAN	Q9BYX2	TBC1D2		-	-	-	-	-	-	-	TBC1 domain family member 2A OS=Homo sapiens OX=9606 GN=TBC1D2 PE=1 SV=3	5920	2	9.57218	9.47997	9.60914	8.80248	8.03176	9.4823	8.31024	8.75492	9.21943	9.8806	8.85698	9.55376	8.6448	9.319	-0.144236	0.0601841	1.22052	-0.0358935	0.480512	0.318296
sp|P50914|RL14_HUMAN	P50914	RPL14		-	-	-	-	-	-	-	60S ribosomal protein L14 OS=Homo sapiens OX=9606 GN=RPL14 PE=1 SV=4	2184	8	9.68354	10.1027	9.84864	9.58129	8.66422	9.07571	8.8995	9.11636	8.18786	8.50187	8.33832	9.87829	8.93895	8.34268	-0.144157	0.00197189	2.70512	-0.24375	0.000539235	3.26822
tr|Q53S48|Q53S48_HUMAN	Q53S48	STON1-GTF2A1L		-	-	-	-	-	-	-	STON1-GTF2A1L readthrough OS=Homo sapiens OX=9606 GN=STON1-GTF2A1L PE=3 SV=1	1686	3	10.0354	9.91486	9.12184	9.40366	8.35778	8.69825	8.9041	9.11942	8.90578	8.56242	8.97643	9.6907	8.76989	8.81488	-0.144043	0.0301184	1.52117	-0.13666	0.0492537	1.30756
sp|Q9HBU6|EKI1_HUMAN	Q9HBU6	ETNK1		-	-	-	-	-	-	-	Ethanolamine kinase 1 OS=Homo sapiens OX=9606 GN=ETNK1 PE=1 SV=1	5502	3	9.7261	8.97317	9.68248	9.54574	8.39568	8.45328	8.75664	8.64277	9.29889	8.98247	9.54278	9.46058	8.56209	9.27471	-0.143966	0.0107402	1.96899	-0.0286265	0.560332	0.251555
sp|Q96FX7|TRM61_HUMAN	Q96FX7	TRMT61A		-	-	-	-	-	-	-	tRNA (adenine(58)-N(1))-methyltransferase catalytic subunit TRMT61A OS=Homo sapiens OX=9606 GN=TRMT61A PE=1 SV=1	5169	2	9.37611	9.34611	9.76425	10.4244	8.28924	8.1763	8.38208	9.5304	8.57088	8.65517	9.48506	9.49549	8.5945	8.9037	-0.143828	0.0684463	1.16465	-0.0928369	0.139278	0.856118
tr|K7ER90|K7ER90_HUMAN	K7ER90	EIF3G		-	-	-	-	-	-	-	Eukaryotic translation initiation factor 3 subunit G (Fragment) OS=Homo sapiens OX=9606 GN=EIF3G PE=1 SV=1	3436	2	9.61486	9.7581	9.54765	9.59054	8.90342	8.01576	9.28346	8.70008	8.44567	9.14475	8.9957	9.6402	8.72568	8.86204	-0.143796	0.0350041	1.45588	-0.121425	0.0245869	1.6093
tr|Q5T5H1|Q5T5H1_HUMAN	Q5T5H1	ENSA		-	-	-	-	-	-	-	Alpha-endosulfine OS=Homo sapiens OX=9606 GN=ENSA PE=1 SV=1	4683	13	9.59839	9.85639	9.57036	9.6452	8.6686	8.87559	8.97583	8.5089	9.1954	8.48478	8.62054	9.67505	8.75723	8.76691	-0.143794	0.00146622	2.8338	-0.142201	0.0183484	1.7364
sp|A4D1E9|GTPBA_HUMAN	A4D1E9	GTPBP10	Matrix	+	-	-	-	-	-	-	GTP-binding protein 10 OS=Homo sapiens OX=9606 GN=GTPBP10 PE=1 SV=1	3702	4	9.46809	10.2118	9.85566	9.8604	8.48819	8.4195	8.47597	8.28639	8.42746	9.18325	9.32333	9.84518	8.41751	8.97801	-0.226024	0.000625737	3.20361	-0.133022	0.06915	1.16021
tr|A8CTZ0|A8CTZ0_HUMAN	A8CTZ0	ITSN1		-	-	-	-	-	-	-	Intersectin 1 short form variant 13 OS=Homo sapiens OX=9606 GN=ITSN1 PE=1 SV=1	1549	1	7.54066	10.0972	11.0426	10.692	8.64901	8.88743	9.35203	7.72741	8.89904	8.80467	8.30794	9.56015	8.65397	8.67055	-0.143672	0.390346	0.408551	-0.14091	0.44932	0.347444
sp|O14925|TIM23_HUMAN	O14925	TIMM23	MIM	+	-	-	-	-	-	-	Mitochondrial import inner membrane translocase subunit Tim23 OS=Homo sapiens OX=9606 GN=TIMM23 PE=1 SV=1	5073	8	9.83935	9.4272	9.95237	10.7781	8.37523	8.17027	7.99258	8.81828	7.73014	9.17714	9.73935	9.73964	8.33909	8.88221	-0.223978	0.00246895	2.60749	-0.13295	0.238473	0.622561
sp|Q9Y676|RT18B_HUMAN	Q9Y676	MRPS18B	Matrix	+	-	-	-	-	-	-	28S ribosomal protein S18b, mitochondrial OS=Homo sapiens OX=9606 GN=MRPS18B PE=1 SV=1	6306	4	9.74904	9.73299	9.09763	8.84815	9.5008	8.94315	8.99519	9.06896	8.27276	8.93678	8.85456	9.52655	9.12702	8.68803	-0.0618097	0.148813	0.827359	-0.132925	0.0488181	1.31142
sp|Q9NP81|SYSM_HUMAN	Q9NP81	SARS2	Matrix	+	-	-	-	-	-	-	Serine--tRNA ligase, mitochondrial OS=Homo sapiens OX=9606 GN=SARS2 PE=1 SV=1	4893	7	9.68704	9.78983	9.67067	9.67114	8.46289	8.82161	8.70193	8.60686	8.50896	8.97476	9.10431	9.71585	8.64832	8.86268	-0.167919	9.74513e-05	4.01121	-0.132597	0.00986381	2.00596
sp|Q96S19|MTL26_HUMAN	Q96S19	METTL26		-	-	-	-	-	-	-	Methyltransferase-like 26 OS=Homo sapiens OX=9606 GN=METTL26 PE=1 SV=2	2637	2	9.66221	9.81329	9.44808	9.41441	8.60136	8.6609	8.98918	8.66774	9.03343	8.99551	8.7139	9.64119	8.72979	8.91428	-0.143264	0.00113883	2.94354	-0.113093	0.00764586	2.11657
sp|Q86X83|COMD2_HUMAN	Q86X83	COMMD2		-	-	-	-	-	-	-	COMM domain-containing protein 2 OS=Homo sapiens OX=9606 GN=COMMD2 PE=1 SV=2	5779	2	9.50093	10.4344	9.37764	9.77108	8.48309	8.98899	9.22508	8.69417	8.39084	8.56857	8.5652	9.77099	8.84783	8.5082	-0.143181	0.0417283	1.37957	-0.19965	0.0203326	1.69181
sp|Q96I59|SYNM_HUMAN	Q96I59	NARS2	Matrix	+	-	-	-	-	-	-	Probable asparagine--tRNA ligase, mitochondrial OS=Homo sapiens OX=9606 GN=NARS2 PE=1 SV=3	5251	5	9.88608	9.83776	9.74525	9.5148	8.32878	8.84476	8.3664	8.58521	8.22988	9.11927	9.54181	9.82303	8.53129	8.96365	-0.203405	0.000294374	3.5311	-0.132081	0.0916115	1.03805
sp|Q9UL12|SARDH_HUMAN	Q9UL12	SARDH	Matrix	+	-	-	-	-	-	-	Sarcosine dehydrogenase, mitochondrial OS=Homo sapiens OX=9606 GN=SARDH PE=1 SV=1	1576	6	9.98862	9.72067	9.18008	9.23947	8.6661	8.82385	9.15834	8.85731	8.29968	9.14085	8.92503	9.62979	8.8764	8.78852	-0.11753	0.0231857	1.63478	-0.131884	0.0722252	1.14131
sp|Q6NSW5|DE10B_HUMAN	Q6NSW5	DENND10P1		-	-	-	-	-	-	-	Putative DENN domain-containing protein 10 B OS=Homo sapiens OX=9606 GN=DENND10P1 PE=5 SV=1	1451	5	9.85024	9.23516	10.0016	9.69526	8.10374	9.15369	8.91974	8.94581	8.40485	8.70418	8.98569	9.69567	8.78074	8.69824	-0.142997	0.0420364	1.37637	-0.156617	0.025792	1.58851
tr|A0A087WX23|A0A087WX23_HUMAN	A0A087WX23	PEG10		-	-	-	-	-	-	-	Retrotransposon-derived protein PEG10 OS=Homo sapiens OX=9606 GN=PEG10 PE=1 SV=1	6296	2	9.71868	10.1134	9.96478	9.59153	8.45869	8.60861	9.53021	9.38264	8.20004	8.1439	8.28753	9.93229	8.99504	8.21049	-0.142997	0.0375195	1.42574	-0.274658	0.000148442	3.82844
sp|Q8IVS2|FABD_HUMAN	Q8IVS2	MCAT	Matrix	+	-	-	-	-	-	-	Malonyl-CoA-acyl carrier protein transacylase, mitochondrial OS=Homo sapiens OX=9606 GN=MCAT PE=1 SV=2	5329	3	9.70755	10.392	9.01391	9.39906	8.9587	8.9167	8.33609	8.69953	8.48292	9.22024	8.87333	9.70449	8.72776	8.85883	-0.153041	0.0471958	1.3261	-0.131536	0.134199	0.872251
sp|P82914|RT15_HUMAN	P82914	MRPS15	Matrix	+	-	-	-	-	-	-	28S ribosomal protein S15, mitochondrial OS=Homo sapiens OX=9606 GN=MRPS15 PE=1 SV=1	4365	4	9.68227	9.87306	9.36422	9.67014	9.03514	8.60343	8.08646	9.27643	8.37364	8.84288	9.19234	9.63985	8.75037	8.80295	-0.139668	0.0444291	1.35233	-0.131023	0.0402906	1.3948
sp|Q9NRG7|D39U1_HUMAN	Q9NRG7	SDR39U1	unknown	+	-	-	-	-	-	-	Epimerase family protein SDR39U1 OS=Homo sapiens OX=9606 GN=SDR39U1 PE=1 SV=3	1732	4	9.59831	9.74332	9.22379	9.47682	9.17709	8.97651	8.40038	9.31726	8.30798	8.88069	8.89785	9.52181	8.96781	8.69551	-0.0864796	0.0967831	1.0142	-0.130965	0.0290705	1.53655
sp|Q9NPA8|ENY2_HUMAN	Q9NPA8	ENY2		-	-	-	-	-	-	-	Transcription and mRNA export factor ENY2 OS=Homo sapiens OX=9606 GN=ENY2 PE=1 SV=1	2197	4	9.71967	9.19203	9.78181	9.04293	8.9632	8.59358	8.69557	8.40795	9.38067	9.16698	9.05561	9.5645	8.66507	9.20109	-0.142478	0.00755051	2.12202	-0.0558858	0.158587	0.799733
sp|Q96AB3|ISOC2_HUMAN	Q96AB3	ISOC2	Matrix	+	-	-	-	-	-	-	Isochorismatase domain-containing protein 2 OS=Homo sapiens OX=9606 GN=ISOC2 PE=1 SV=1	6711	1	10.0218	9.43877	9.76186	9.02767	7.99608	8.28703	9.01001	9.76771	9.5623	8.2519	8.87491	9.74081	8.76521	8.89637	-0.152254	0.102973	0.987276	-0.130825	0.11117	0.954013
sp|Q14197|ICT1_HUMAN	Q14197	MRPL58	Matrix	+	-	-	-	-	-	-	Peptidyl-tRNA hydrolase ICT1, mitochondrial OS=Homo sapiens OX=9606 GN=MRPL58 PE=1 SV=1	6130	5	9.77983	10.3924	9.63161	9.0463	8.63506	8.34446	8.39287	8.55606	8.70413	9.28774	9.22956	9.93461	8.48211	9.07381	-0.22804	0.000987039	3.00567	-0.130755	0.0445285	1.35136
sp|Q14191|WRN_HUMAN	Q14191	WRN		-	-	-	-	-	-	-	Werner syndrome ATP-dependent helicase OS=Homo sapiens OX=9606 GN=WRN PE=1 SV=2	2649	2	9.79807	9.65328	9.43717	9.11829	8.97002	8.56623	8.46559	8.90379	8.86792	9.26451	8.95513	9.62951	8.72641	9.02919	-0.142074	0.00323673	2.48989	-0.0928659	0.0197525	1.70438
sp|Q9BQI0|AIF1L_HUMAN	Q9BQI0	AIF1L		-	-	-	-	-	-	-	Allograft inflammatory factor 1-like OS=Homo sapiens OX=9606 GN=AIF1L PE=1 SV=1	3738	6	9.15474	9.38797	10.3393	9.1548	8.58962	8.75117	8.93209	8.62574	8.80569	8.94944	9.30941	9.62734	8.72466	9.02151	-0.142039	0.0357831	1.44632	-0.0937673	0.197167	0.705166
sp|Q96EL3|RM53_HUMAN	Q96EL3	MRPL53	Matrix	+	-	-	-	-	-	-	39S ribosomal protein L53, mitochondrial OS=Homo sapiens OX=9606 GN=MRPL53 PE=1 SV=1	6688	5	10.0909	9.6723	9.65492	9.66576	8.79657	8.05416	8.48117	8.70975	8.43501	8.7704	9.66903	9.80604	8.51041	8.95815	-0.204442	0.00243284	2.61389	-0.13047	0.0983593	1.00718
tr|G3V2S9|G3V2S9_HUMAN	G3V2S9	SLIRP	Matrix	+	-	-	-	-	-	-	SRA stem-loop-interacting RNA-binding protein, mitochondrial OS=Homo sapiens OX=9606 GN=SLIRP PE=1 SV=1	4256	7	9.66562	9.85359	9.30132	9.46165	9.02541	8.41293	8.93399	9.00594	8.31053	8.87217	9.15685	9.60684	8.84457	8.77985	-0.119271	0.0176165	1.75408	-0.129866	0.0495027	1.30537
tr|A0A2R8Y4W8|A0A2R8Y4W8_HUMAN	A0A2R8Y4W8	CCDC88A		-	-	-	-	-	-	-	Girdin OS=Homo sapiens OX=9606 GN=CCDC88A PE=1 SV=1	939	1	9.56513	9.35345	9.80511	9.37079	8.25278	8.30892	8.62194	9.53134	8.84494	8.50742	9.83817	9.57456	8.67874	9.06351	-0.14172	0.0582835	1.23445	-0.0791368	0.290731	0.536509
sp|Q16854|DGUOK_HUMAN	Q16854	DGUOK	Matrix	+	-	-	-	-	-	-	Deoxyguanosine kinase, mitochondrial OS=Homo sapiens OX=9606 GN=DGUOK PE=1 SV=2	6014	5	10.0703	9.75627	9.31368	9.76672	8.64887	8.49527	8.52634	8.78469	8.84472	8.70486	9.08828	9.71342	8.61379	8.87929	-0.17333	0.00268907	2.5704	-0.129535	0.0276519	1.55828
sp|P61513|RL37A_HUMAN	P61513	RPL37A		-	-	-	-	-	-	-	60S ribosomal protein L37a OS=Homo sapiens OX=9606 GN=RPL37A PE=1 SV=2	5814	6	8.80271	8.94877	9.82545	10.2324	9.64153	8.00124	7.95171	7.74014	8.5622	7.83671	12.4572	9.19231	8.33366	9.6187	-0.141478	0.201945	0.694768	0.065415	0.786146	0.104497
sp|Q9NXH9|TRM1_HUMAN	Q9NXH9	TRMT1	Matrix	+	+	-	+	-	-	-	tRNA (guanine(26)-N(2))-dimethyltransferase OS=Homo sapiens OX=9606 GN=TRMT1 PE=1 SV=1	96	10	9.45909	9.26871	9.55677	10.0528	8.81399	8.655	9.52818	8.80973	8.44658	8.59154	8.81762	9.42819	8.95172	8.61858	-0.0748151	0.106191	0.973913	-0.129531	0.00412048	2.38505
sp|O75394|RM33_HUMAN	O75394	MRPL33	Matrix	+	-	-	-	-	-	-	39S ribosomal protein L33, mitochondrial OS=Homo sapiens OX=9606 GN=MRPL33 PE=1 SV=1	6303	2	9.32175	10.0688	9.86991	9.05486	9.11865	8.17079	8.6491	8.99452	8.61447	9.23422	8.90296	9.75349	8.73326	8.91722	-0.159397	0.0224523	1.64874	-0.129325	0.0431915	1.3646
tr|A8MYR2|A8MYR2_HUMAN	A8MYR2	MSRB1		-	-	-	-	-	-	-	L-methionine (R)-S-oxide reductase OS=Homo sapiens OX=9606 GN=MSRB1 PE=1 SV=1	3210	1	9.08986	9.79752	8.86834	10.5962	8.14261	8.33585	8.15026	8.92883	8.09844	8.33407	11.6581	9.25191	8.38939	9.36354	-0.141185	0.0434409	1.3621	0.0173028	0.929357	0.0318173
sp|Q5TBK1|N42L1_HUMAN	Q5TBK1	N4BP2L1		-	-	-	-	-	-	-	NEDD4-binding protein 2-like 1 OS=Homo sapiens OX=9606 GN=N4BP2L1 PE=2 SV=1	1236	1	9.63093	10.9395	9.55208	8.30689	8.3848	9.21448	9.86669	8.95318	8.81828	9.46952	6.86368	10.0408	9.10479	8.38383	-0.141182	0.133758	0.87368	-0.260199	0.140421	0.852568
sp|Q15345|LRC41_HUMAN	Q15345	LRRC41		-	-	-	-	-	-	-	Leucine-rich repeat-containing protein 41 OS=Homo sapiens OX=9606 GN=LRRC41 PE=1 SV=3	5597	1	10.6472	9.64359	9.15323	9.97676	8.08031	8.49327	9.30663	9.71996	8.37592	8.03514	8.56804	9.81467	8.90004	8.32637	-0.141128	0.172618	0.762915	-0.237253	0.0331975	1.47889
sp|Q9NVI7|ATD3A_HUMAN	Q9NVI7	ATAD3A	MIM	+	-	-	-	-	-	-	ATPase family AAA domain-containing protein 3A OS=Homo sapiens OX=9606 GN=ATAD3A PE=1 SV=2	1334	6	9.75297	10.1262	9.28644	9.98283	8.08716	8.70401	7.9502	9.44117	7.85529	9.61814	9.19557	9.72187	8.54564	8.88967	-0.186046	0.0478862	1.31979	-0.129105	0.227459	0.643098
sp|Q9BY43|CHM4A_HUMAN	Q9BY43	CHMP4A		-	-	-	-	-	-	-	Charged multivesicular body protein 4a OS=Homo sapiens OX=9606 GN=CHMP4A PE=1 SV=3	1378	1	9.67784	9.64588	9.82548	9.65918	8.78609	8.99636	9.01648	8.44757	8.77821	8.96854	8.19836	9.7164	8.81162	8.64837	-0.141014	0.00260526	2.58415	-0.167994	0.0109471	1.9607
sp|Q5JVS0|HABP4_HUMAN	Q5JVS0	HABP4		-	-	-	-	-	-	-	Intracellular hyaluronan-binding protein 4 OS=Homo sapiens OX=9606 GN=HABP4 PE=1 SV=1	1153	7	9.82228	9.95788	9.59166	9.27405	8.67068	9.16762	8.92339	8.75436	8.99157	8.5668	8.27971	9.79061	8.87901	8.61269	-0.140999	0.00217067	2.66341	-0.184934	0.00717858	2.14396
sp|Q86Y39|NDUAB_HUMAN	Q86Y39	NDUFA11	MIM	+	-	-	-	-	-	-	NADH dehydrogenase [ubiquinone] 1 alpha subcomplex subunit 11 OS=Homo sapiens OX=9606 GN=NDUFA11 PE=1 SV=3	6092	3	9.38855	10.0747	9.33749	10.5565	7.6973	9.06851	8.66534	8.86877	7.71017	9.23308	9.39956	9.60025	8.57498	8.78094	-0.162938	0.0548212	1.26105	-0.128697	0.235767	0.627517
sp|P53396|ACLY_HUMAN	P53396	ACLY	Matrix	+	-	-	-	-	-	-	ATP-citrate synthase OS=Homo sapiens OX=9606 GN=ACLY PE=1 SV=3	699	111	9.2869	9.59528	9.72967	9.79872	8.24386	9.12144	9.25756	8.78234	8.49549	8.82236	8.86638	9.53728	8.8513	8.72808	-0.107689	0.0635251	1.19705	-0.127915	0.00998471	2.00066
sp|O94844|RHBT1_HUMAN	O94844	RHOBTB1		-	-	-	-	-	-	-	Rho-related BTB domain-containing protein 1 OS=Homo sapiens OX=9606 GN=RHOBTB1 PE=1 SV=2	4927	1	8.92066	9.90199	10.1553	8.99644	8.51706	9.2498	8.92277	8.35574	8.64056	8.95906	9.38062	9.65932	8.76134	8.99341	-0.140769	0.0722877	1.14094	-0.103052	0.199089	0.700953
sp|Q8NFF5|FAD1_HUMAN	Q8NFF5	FLAD1	Matrix	+	-	-	-	-	-	-	FAD synthase OS=Homo sapiens OX=9606 GN=FLAD1 PE=1 SV=1	1982	7	9.49319	9.53359	9.3431	9.58713	9.06893	9.01498	8.90995	9.07869	8.40529	8.86749	8.69766	9.45663	9.01814	8.65681	-0.0684961	0.00122029	2.91354	-0.12749	0.00552522	2.25765
sp|Q6UW78|UQCC3_HUMAN	Q6UW78	UQCC3	MIM	+	-	-	-	-	-	-	Ubiquinol-cytochrome-c reductase complex assembly factor 3 OS=Homo sapiens OX=9606 GN=UQCC3 PE=1 SV=2	4925	1	10.412	10.1255	9.64624	9.5958	8.22035	8.22573	7.94904	8.18823	8.4672	9.35864	9.81125	10.0612	8.14584	9.21236	-0.304674	0.00022364	3.65045	-0.127166	0.134631	0.870855
sp|P22830|HEMH_HUMAN	P22830	FECH	MIM	+	-	-	-	-	-	-	Ferrochelatase, mitochondrial OS=Homo sapiens OX=9606 GN=FECH PE=1 SV=2	1123	11	10.0466	9.80155	9.37268	9.70826	8.8743	8.3364	8.32604	8.77304	8.1523	8.90654	9.70231	9.74028	8.57745	8.92038	-0.183415	0.00442887	2.35371	-0.126857	0.16886	0.772473
sp|O15235|RT12_HUMAN	O15235	MRPS12	Matrix	+	-	-	-	-	-	-	28S ribosomal protein S12, mitochondrial OS=Homo sapiens OX=9606 GN=MRPS12 PE=1 SV=1	4445	5	9.62682	9.9881	9.3597	10.3819	9.15231	7.92169	8.43801	8.59125	8.07685	8.42901	10.0343	9.65821	8.52581	8.84672	-0.179918	0.0199113	1.7009	-0.126613	0.266761	0.573878
tr|J3KTD8|J3KTD8_HUMAN	J3KTD8	CBFB		-	-	-	-	-	-	-	Core-binding factor subunit beta (Fragment) OS=Homo sapiens OX=9606 GN=CBFB PE=1 SV=1	6558	1	9.21811	9.89768	10.0117	9.96615	7.97118	9.26808	9.31554	8.69715	8.84339	8.26763	8.54341	9.70916	8.81299	8.55148	-0.139716	0.0889051	1.05107	-0.183173	0.0178352	1.74872
sp|Q9NX18|SDHF2_HUMAN	Q9NX18	SDHAF2	Matrix	+	-	-	-	-	-	-	Succinate dehydrogenase assembly factor 2, mitochondrial OS=Homo sapiens OX=9606 GN=SDHAF2 PE=1 SV=1	6543	1	9.72069	9.16341	9.93185	8.64138	8.76014	9.32963	8.95206	9.10173	8.82942	8.94179	8.6279	9.60532	9.03589	8.7997	-0.0881665	0.0628323	1.20182	-0.126378	0.0310016	1.50862
sp|Q8TCS8|PNPT1_HUMAN	Q8TCS8	PNPT1	Matrix|IMS	+	-	-	-	-	-	-	Polyribonucleotide nucleotidyltransferase 1, mitochondrial OS=Homo sapiens OX=9606 GN=PNPT1 PE=1 SV=2	2870	36	9.8654	9.84161	9.35821	9.22237	9.00815	8.8534	8.62179	8.60153	8.70438	8.91761	9.00555	9.68841	8.77122	8.87585	-0.143482	0.00378825	2.42156	-0.126375	0.0123998	1.90659
tr|D6RFG8|D6RFG8_HUMAN	D6RFG8	DCK		-	-	-	-	-	-	-	Deoxycytidine kinase OS=Homo sapiens OX=9606 GN=DCK PE=1 SV=1	2543	6	9.17446	10.4072	9.59047	9.37019	8.00044	9.54732	9.34114	8.42267	8.26906	8.95799	8.91905	9.72404	8.82789	8.71537	-0.139487	0.152256	0.817427	-0.157995	0.0767577	1.11488
sp|Q04828|AK1C1_HUMAN	Q04828	AKR1C1		-	-	-	-	-	-	-	Aldo-keto reductase family 1 member C1 OS=Homo sapiens OX=9606 GN=AKR1C1 PE=1 SV=1	5708	16	9.47644	10.0029	9.60981	9.69578	8.25747	9.15305	9.29748	8.51372	8.62681	8.74612	8.62043	9.69638	8.80543	8.66445	-0.139053	0.0401954	1.39582	-0.162338	0.00320246	2.49452
sp|O15240|VGF_HUMAN	O15240	VGF		-	-	-	-	-	-	-	Neurosecretory protein VGF OS=Homo sapiens OX=9606 GN=VGF PE=1 SV=2	377	18	9.43335	10.009	9.80655	9.44706	8.88667	8.72993	9.06433	8.73704	8.63297	8.79049	8.4626	9.74963	8.85449	8.62869	-0.138938	0.00320401	2.49431	-0.176207	0.00440242	2.35631
sp|P52657|T2AG_HUMAN	P52657	GTF2A2		-	-	-	-	-	-	-	Transcription initiation factor IIA subunit 2 OS=Homo sapiens OX=9606 GN=GTF2A2 PE=1 SV=1	1733	3	10.0037	9.81449	9.5075	9.091	9.03309	8.79927	8.97622	8.70293	8.49814	8.62726	8.94634	9.77523	8.87788	8.69058	-0.138916	0.0019387	2.71249	-0.169678	0.00526756	2.27839
sp|P29353|SHC1_HUMAN	P29353	SHC1		-	-	-	-	-	-	-	SHC-transforming protein 1 OS=Homo sapiens OX=9606 GN=SHC1 PE=1 SV=4	5045	3	8.93666	9.93309	9.99714	8.82486	9.04361	7.9885	9.66644	8.25942	9.86565	8.65757	8.82706	9.6223	8.73949	9.11676	-0.138832	0.159836	0.796325	-0.0778601	0.377979	0.422532
sp|Q9NXG2|THUM1_HUMAN	Q9NXG2	THUMPD1		-	-	-	-	-	-	-	THUMP domain-containing protein 1 OS=Homo sapiens OX=9606 GN=THUMPD1 PE=1 SV=2	1251	26	9.53838	9.95086	9.5572	9.73217	8.39144	8.77919	9.12586	8.89325	8.59346	8.7162	8.722	9.68215	8.79744	8.67722	-0.138244	0.00896302	2.04755	-0.158094	0.00204066	2.69023
sp|Q6P1X6|CH082_HUMAN	Q6P1X6	C8orf82	Matrix	+	-	-	-	-	-	-	UPF0598 protein C8orf82 OS=Homo sapiens OX=9606 GN=C8orf82 PE=1 SV=2	1436	5	10.1647	9.62654	9.78693	9.76024	8.37899	8.43683	8.18087	8.56625	8.31213	9.06101	9.72551	9.85939	8.39073	9.03288	-0.232701	0.000287251	3.54174	-0.126312	0.132411	0.878075
tr|J3QRG0|J3QRG0_HUMAN	J3QRG0	UTP18		-	-	-	-	-	-	-	U3 small nucleolar RNA-associated protein 18 homolog (Fragment) OS=Homo sapiens OX=9606 GN=UTP18 PE=1 SV=2	4561	1	9.47138	10.3556	9.71743	7.8282	9.01139	10.4364	8.73209	7.61527	9.49722	9.05806	8.27701	9.84814	8.94879	8.9441	-0.138159	0.26764	0.572449	-0.138915	0.111179	0.953976
sp|P05060|SCG1_HUMAN	P05060	CHGB		-	-	-	-	-	-	-	Secretogranin-1 OS=Homo sapiens OX=9606 GN=CHGB PE=1 SV=2	3076	11	9.58733	9.62304	9.99567	9.22025	9.34205	8.46168	8.83087	8.76614	9.05635	8.86925	8.24738	9.73535	8.85018	8.72433	-0.137525	0.0146645	1.83373	-0.158189	0.021822	1.6611
sp|Q92665|RT31_HUMAN	Q92665	MRPS31	Matrix	+	-	-	-	-	-	-	28S ribosomal protein S31, mitochondrial OS=Homo sapiens OX=9606 GN=MRPS31 PE=1 SV=3	3967	8	9.84509	9.90829	9.17703	9.41968	9.17654	8.45503	8.67133	8.8391	8.5732	9.02929	8.90542	9.64347	8.7855	8.83597	-0.134428	0.0233165	1.63234	-0.126164	0.0406069	1.3914
sp|P98077|SHC2_HUMAN	P98077	SHC2		-	-	-	-	-	-	-	SHC-transforming protein 2 OS=Homo sapiens OX=9606 GN=SHC2 PE=1 SV=4	2464	5	9.58123	9.48757	9.73935	9.62904	8.64618	8.83277	8.80379	8.64175	8.96373	8.53664	9.13795	9.60272	8.73112	8.87944	-0.137275	0.000159159	3.79817	-0.112974	0.0200389	1.69813
sp|Q96P48|ARAP1_HUMAN	Q96P48	ARAP1		-	-	-	-	-	-	-	Arf-GAP with Rho-GAP domain, ANK repeat and PH domain-containing protein 1 OS=Homo sapiens OX=9606 GN=ARAP1 PE=1 SV=3	61	2	10.9947	11.0028	8.58259	8.2	10.2733	9.77338	8.36788	8.65853	8.27749	8.13974	7.72955	10.1934	9.26827	8.04893	-0.137258	0.331217	0.479887	-0.340762	0.0595009	1.22548
tr|A0A0U1RR22|A0A0U1RR22_HUMAN	A0A0U1RR22	PACSIN2		-	-	-	-	-	-	-	Protein kinase C and casein kinase substrate in neurons protein 2 (Fragment) OS=Homo sapiens OX=9606 GN=PACSIN2 PE=1 SV=1	93	1	8.16664	10.2241	10.1308	9.24766	8.36845	7.86874	8.57378	9.76976	9.54271	8.89158	9.2158	9.50718	8.64518	9.2167	-0.137121	0.294572	0.530809	-0.0447677	0.698104	0.15608
sp|P35914|HMGCL_HUMAN	P35914	HMGCL	Matrix	+	-	-	-	-	-	-	Hydroxymethylglutaryl-CoA lyase, mitochondrial OS=Homo sapiens OX=9606 GN=HMGCL PE=1 SV=2	3787	10	9.96469	10.0134	9.04174	9.2976	9.07241	8.60697	8.63427	8.76919	8.60093	9.16201	8.8368	9.67328	8.77071	8.86658	-0.141311	0.0274592	1.56131	-0.125627	0.0857901	1.06656
sp|Q01658|NC2B_HUMAN	Q01658	DR1		-	-	-	-	-	-	-	Protein Dr1 OS=Homo sapiens OX=9606 GN=DR1 PE=1 SV=1	5064	4	9.53473	9.91163	9.48238	9.44117	8.99198	8.31495	8.92099	8.84849	8.95422	8.7957	8.80376	9.64291	8.7691	8.85123	-0.13704	0.00962866	2.01643	-0.123592	0.00542978	2.26522
sp|Q16134|ETFD_HUMAN	Q16134	ETFDH	MIM	+	-	-	-	-	-	-	Electron transfer flavoprotein-ubiquinone oxidoreductase, mitochondrial OS=Homo sapiens OX=9606 GN=ETFDH PE=1 SV=2	4898	8	9.9252	9.72334	9.38686	9.3645	8.95723	8.44642	8.70792	8.85767	8.44273	9.21017	8.97798	9.67847	8.74231	8.87696	-0.146764	0.00397932	2.40019	-0.124713	0.0440332	1.35622
tr|M0QXZ5|M0QXZ5_HUMAN	M0QXZ5	ZNF428		-	-	-	-	-	-	-	Zinc finger protein 428 (Fragment) OS=Homo sapiens OX=9606 GN=ZNF428 PE=1 SV=1	422	5	9.68487	9.50845	9.39557	9.57589	9.05159	8.27122	8.60642	8.73789	9.09932	8.45717	9.61159	9.52963	8.66678	9.05603	-0.136924	0.00820684	2.08582	-0.073542	0.241079	0.61784
tr|A0A087WT30|A0A087WT30_HUMAN	A0A087WT30	C12orf45		-	-	-	-	-	-	-	Uncharacterized protein C12orf45 OS=Homo sapiens OX=9606 GN=C12orf45 PE=1 SV=2	4225	1	9.89077	10.1239	9.28002	9.35079	8.02311	9.18964	9.81436	8.50015	8.4636	9.33629	8.02735	9.7649	8.88181	8.60908	-0.13675	0.143751	0.842388	-0.181746	0.0657768	1.18193
sp|Q7Z5Y7|KCD20_HUMAN	Q7Z5Y7	KCTD20		-	-	-	-	-	-	-	BTB/POZ domain-containing protein KCTD20 OS=Homo sapiens OX=9606 GN=KCTD20 PE=1 SV=1	6768	1	10.3611	9.83856	9.25127	8.23038	8.538	8.42427	9.64981	9.10676	9.32048	8.37984	8.89954	9.81698	8.92971	8.86662	-0.136665	0.0932843	1.03019	-0.146895	0.0866403	1.06228
sp|P51801|CLCKB_HUMAN	P51801	CLCNKB		-	-	-	-	-	-	-	Chloride channel protein ClC-Kb OS=Homo sapiens OX=9606 GN=CLCNKB PE=1 SV=3	5524	2	9.60002	9.98411	9.32799	9.8263	8.26821	9.20368	8.40018	9.19554	7.9712	9.43086	8.79191	9.63737	8.7669	8.73132	-0.136573	0.0493775	1.30647	-0.14244	0.122192	0.912958
sp|Q9NR19|ACSA_HUMAN	Q9NR19	ACSS2		-	-	-	-	-	-	-	Acetyl-coenzyme A synthetase, cytoplasmic OS=Homo sapiens OX=9606 GN=ACSS2 PE=1 SV=1	4143	12	9.25473	9.86817	9.94073	9.69173	8.11796	9.04834	9.12779	8.96111	8.56743	8.56215	8.85986	9.68788	8.8138	8.66315	-0.136416	0.0462831	1.33458	-0.161289	0.012732	1.8951
sp|Q9Y2V2|CHSP1_HUMAN	Q9Y2V2	CARHSP1		-	-	-	-	-	-	-	Calcium-regulated heat-stable protein 1 OS=Homo sapiens OX=9606 GN=CARHSP1 PE=1 SV=2	2687	3	9.36429	9.8972	9.37115	9.69938	8.11812	8.85713	8.75097	9.00687	8.66771	8.85554	9.41163	9.54421	8.68327	8.97829	-0.136387	0.0257698	1.58889	-0.0881851	0.117725	0.929133
sp|Q9NTX5|ECHD1_HUMAN	Q9NTX5	ECHDC1	unknown	+	-	-	-	-	-	-	Ethylmalonyl-CoA decarboxylase OS=Homo sapiens OX=9606 GN=ECHDC1 PE=1 SV=2	4901	9	9.18948	9.86992	9.51365	9.17093	8.85912	9.1198	9.06737	8.9912	8.64193	8.86244	8.71417	9.52435	9.00937	8.73951	-0.080194	0.0337575	1.47163	-0.124068	0.0192263	1.7161
sp|P63167|DYL1_HUMAN	P63167	DYNLL1		-	-	-	-	-	-	-	Dynein light chain 1, cytoplasmic OS=Homo sapiens OX=9606 GN=DYNLL1 PE=1 SV=1	3838	14	9.60182	8.69418	10.0154	8.75815	8.87957	8.6245	8.7865	8.06166	8.79913	8.75058	11.0285	9.43713	8.58806	9.52607	-0.136017	0.0824855	1.08362	0.0135325	0.921394	0.0355546
tr|A0A0C4DG91|A0A0C4DG91_HUMAN	A0A0C4DG91	NME6	Matrix	+	-	-	-	-	-	-	Nucleoside diphosphate kinase OS=Homo sapiens OX=9606 GN=NME6 PE=1 SV=1	6316	1	9.84777	10.4224	9.32758	10.3455	8.7616	8.75313	6.6869	8.69053	7.93081	9.5731	9.66068	9.86592	8.22304	9.05486	-0.262781	0.0555621	1.25522	-0.12376	0.277226	0.557167
sp|P62253|UB2G1_HUMAN	P62253	UBE2G1		-	-	-	-	-	-	-	Ubiquitin-conjugating enzyme E2 G1 OS=Homo sapiens OX=9606 GN=UBE2G1 PE=1 SV=3	1590	4	9.44652	9.85947	9.73726	9.51463	8.6156	8.97095	8.8301	8.83315	8.57586	8.35968	9.25677	9.68108	8.81245	8.73077	-0.135625	0.00131617	2.88069	-0.14906	0.0328269	1.48377
sp|Q9H098|F107B_HUMAN	Q9H098	FAM107B		-	-	-	-	-	-	-	Protein FAM107B OS=Homo sapiens OX=9606 GN=FAM107B PE=1 SV=1	4860	7	9.34438	10.0502	9.78743	9.99832	8.81561	8.93925	8.94195	8.72274	8.51171	8.10676	8.78169	9.72734	8.85489	8.46672	-0.135571	0.00506903	2.29508	-0.200242	0.0113999	1.9431
sp|Q96BW9|TAM41_HUMAN	Q96BW9	TAMM41	MIM	+	-	-	-	-	-	-	Phosphatidate cytidylyltransferase, mitochondrial OS=Homo sapiens OX=9606 GN=TAMM41 PE=1 SV=2	4286	4	9.62804	9.58945	9.67725	10.2965	8.04462	8.31439	8.84004	9.08549	8.01355	9.43986	9.0708	9.63158	8.57113	8.8414	-0.168286	0.0132355	1.87826	-0.123497	0.138717	0.857872
sp|Q5U5Q3|MEX3C_HUMAN	Q5U5Q3	MEX3C		-	-	-	-	-	-	-	RNA-binding E3 ubiquitin-protein ligase MEX3C OS=Homo sapiens OX=9606 GN=MEX3C PE=1 SV=3	1430	4	9.36932	9.35372	10.4415	9.45653	9.24699	8.5362	8.43745	9.17972	9.02102	8.00796	8.94954	9.72151	8.85009	8.65951	-0.135489	0.076474	1.11649	-0.166896	0.0941828	1.02603
sp|Q9Y2G2|CARD8_HUMAN	Q9Y2G2	CARD8		-	-	-	-	-	-	-	Caspase recruitment domain-containing protein 8 OS=Homo sapiens OX=9606 GN=CARD8 PE=1 SV=1	5698	1	8.82046	13.2643	7.89397	8.97049	7.33276	7.89319	10.2791	10.8868	6.90056	8.41518	9.34315	9.99291	9.09796	8.21963	-0.135361	0.626945	0.202771	-0.281831	0.381232	0.418811
sp|Q9H299|SH3L3_HUMAN	Q9H299	SH3BGRL3		-	-	-	-	-	-	-	SH3 domain-binding glutamic acid-rich-like protein 3 OS=Homo sapiens OX=9606 GN=SH3BGRL3 PE=1 SV=1	1852	8	9.43243	9.77124	9.54905	9.84557	8.4609	8.81445	9.18484	8.4435	8.96351	8.42897	9.10554	9.58424	8.72592	8.83267	-0.135356	0.0120936	1.91744	-0.117814	0.0303193	1.51828
tr|F5GXE4|F5GXE4_HUMAN	F5GXE4	ATE1		-	-	-	-	-	-	-	Arginyl-tRNA--protein transferase 1 OS=Homo sapiens OX=9606 GN=ATE1 PE=1 SV=1	5332	1	9.15535	9.96511	9.21541	9.88441	7.62528	8.93233	8.67724	9.16662	9.26543	9.35958	8.75323	9.44529	8.60037	9.12608	-0.135197	0.124105	0.906212	-0.0495998	0.376938	0.42373
sp|P45954|ACDSB_HUMAN	P45954	ACADSB	Matrix	+	-	-	-	-	-	-	Short/branched chain specific acyl-CoA dehydrogenase, mitochondrial OS=Homo sapiens OX=9606 GN=ACADSB PE=1 SV=1	2705	13	10.0921	9.96146	9.19374	9.52494	8.86775	8.72116	8.2326	8.54277	8.19841	8.91947	9.74555	9.7491	8.59107	8.95448	-0.182431	0.00967751	2.01424	-0.12266	0.206467	0.68515
sp|P62256|UBE2H_HUMAN	P62256	UBE2H		-	-	-	-	-	-	-	Ubiquitin-conjugating enzyme E2 H OS=Homo sapiens OX=9606 GN=UBE2H PE=1 SV=1	5408	5	9.30537	10.3617	9.52951	9.74427	8.54453	8.98634	9.02409	8.89481	8.21998	8.72561	8.66382	9.73219	8.86244	8.53647	-0.135061	0.0332106	1.47872	-0.189125	0.0289936	1.5377
sp|Q49AR2|CE022_HUMAN	Q49AR2	C5orf22		-	-	-	-	-	-	-	UPF0489 protein C5orf22 OS=Homo sapiens OX=9606 GN=C5orf22 PE=1 SV=2	4914	6	9.25195	10.2182	9.87043	9.32086	8.6821	9.18295	9.58443	8.18324	8.7818	8.44684	8.47718	9.78019	8.90818	8.56861	-0.134732	0.0986614	1.00585	-0.190802	0.0159934	1.79606
sp|P49821|NDUV1_HUMAN	P49821	NDUFV1	MIM	+	-	-	-	-	-	-	NADH dehydrogenase [ubiquinone] flavoprotein 1, mitochondrial OS=Homo sapiens OX=9606 GN=NDUFV1 PE=1 SV=4	4706	17	10.1431	9.75066	9.14084	9.755	9.04854	8.38033	8.44839	8.66037	8.43959	9.00652	9.22662	9.6782	8.63441	8.89091	-0.164642	0.0181032	1.74224	-0.122408	0.103157	0.986501
sp|Q92623|TTC9A_HUMAN	Q92623	TTC9		-	-	-	-	-	-	-	Tetratricopeptide repeat protein 9A OS=Homo sapiens OX=9606 GN=TTC9 PE=1 SV=3	5650	2	9.32432	10.2609	9.70177	8.8848	8.18504	9.20236	9.31084	8.87966	8.88891	8.53413	8.82724	9.76233	8.89447	8.75009	-0.134316	0.0693943	1.15868	-0.157927	0.0260104	1.58485
sp|O43236|SEPT4_HUMAN	O43236	SEPTIN4	MOM	+	-	-	-	-	-	-	Septin-4 OS=Homo sapiens OX=9606 GN=SEPTIN4 PE=1 SV=1	674	6	9.36899	9.88985	9.31286	9.45094	8.83156	8.95024	9.03786	8.91011	9.11574	8.51747	8.61439	9.5239	8.93244	8.7492	-0.0924978	0.0146847	1.83313	-0.122401	0.0412108	1.38499
sp|Q8N111|CEND_HUMAN	Q8N111	CEND1		-	-	-	-	-	-	-	Cell cycle exit and neuronal differentiation protein 1 OS=Homo sapiens OX=9606 GN=CEND1 PE=1 SV=1	796	6	9.42727	10.0431	9.07996	9.50844	7.9854	9.71325	7.90506	9.08321	7.94969	9.30013	10.0044	9.51678	8.67173	9.08474	-0.134153	0.198563	0.702101	-0.0670278	0.551536	0.258426
sp|P56385|ATP5I_HUMAN	P56385	ATP5ME	MIM	+	-	-	-	-	-	-	ATP synthase subunit e, mitochondrial OS=Homo sapiens OX=9606 GN=ATP5ME PE=1 SV=2	4787	5	9.57505	9.63055	9.67612	10.8085	7.91784	8.72078	8.05827	9.07167	6.98925	9.49293	10.0591	9.62724	8.44214	8.84709	-0.189514	0.0146772	1.83336	-0.121919	0.454849	0.342133
sp|P43304|GPDM_HUMAN	P43304	GPD2	MIM	+	-	-	-	-	-	-	Glycerol-3-phosphate dehydrogenase, mitochondrial OS=Homo sapiens OX=9606 GN=GPD2 PE=1 SV=3	1924	48	9.52832	9.99382	9.37579	9.61664	8.4591	9.1938	8.51648	8.75455	7.84527	9.25772	9.4585	9.63264	8.73098	8.85383	-0.141788	0.0157796	1.8019	-0.12163	0.223091	0.651518
sp|Q8NEL9|DDHD1_HUMAN	Q8NEL9	DDHD1		-	-	-	-	-	-	-	Phospholipase DDHD1 OS=Homo sapiens OX=9606 GN=DDHD1 PE=1 SV=2	2700	4	9.29316	9.72751	9.6598	9.64521	8.28147	8.33435	9.0095	9.22647	9.04517	8.67113	9.10625	9.56016	8.71295	8.94085	-0.133873	0.0384464	1.41514	-0.0966223	0.0318948	1.49628
sp|P32322|P5CR1_HUMAN	P32322	PYCR1	Matrix	+	-	-	-	-	-	-	Pyrroline-5-carboxylate reductase 1, mitochondrial OS=Homo sapiens OX=9606 GN=PYCR1 PE=1 SV=2	3300	10	9.8017	9.28427	9.37295	9.32695	9.33811	8.90115	8.79172	9.00677	8.37357	8.662	9.14081	9.48631	9.00944	8.72546	-0.0744095	0.0567477	1.24605	-0.120615	0.050463	1.29703
sp|Q68CZ1|FTM_HUMAN	Q68CZ1	RPGRIP1L		-	-	-	-	-	-	-	Protein fantom OS=Homo sapiens OX=9606 GN=RPGRIP1L PE=1 SV=2	2002	2	10.3857	8.90754	9.06235	10.4524	8.81295	8.70345	8.01921	8.93057	9.13458	8.76552	8.82569	9.45186	8.61655	8.9086	-0.133489	0.129743	0.886916	-0.0854006	0.32342	0.490233
sp|O00233|PSMD9_HUMAN	O00233	PSMD9		-	-	-	-	-	-	-	26S proteasome non-ATPase regulatory subunit 9 OS=Homo sapiens OX=9606 GN=PSMD9 PE=1 SV=3	2350	15	9.2734	9.95226	9.60176	9.51909	8.44088	8.75318	9.15829	8.69141	8.75549	8.8545	8.99974	9.60914	8.76094	8.86991	-0.133322	0.0167936	1.77486	-0.115488	0.0238751	1.62206
sp|O75489|NDUS3_HUMAN	O75489	NDUFS3	MIM	+	-	-	-	-	-	-	NADH dehydrogenase [ubiquinone] iron-sulfur protein 3, mitochondrial OS=Homo sapiens OX=9606 GN=NDUFS3 PE=1 SV=1	3716	14	10.0573	9.63224	9.33751	9.28499	8.95653	8.76448	8.51394	8.74985	8.47847	8.98064	9.24405	9.67568	8.7462	8.90105	-0.145707	0.00620936	2.20695	-0.120387	0.0649691	1.18729
sp|P14324|FPPS_HUMAN	P14324	FDPS	MIM	+	-	-	-	-	-	-	Farnesyl pyrophosphate synthase OS=Homo sapiens OX=9606 GN=FDPS PE=1 SV=4	2812	14	9.08045	9.62253	9.82073	9.89162	8.5253	9.13183	8.76298	8.90732	8.44225	8.42939	9.38559	9.5079	8.83186	8.75241	-0.10641	0.0365471	1.43715	-0.119447	0.122124	0.913199
sp|P39687|AN32A_HUMAN	P39687	ANP32A		-	-	-	-	-	-	-	Acidic leucine-rich nuclear phosphoprotein 32 family member A OS=Homo sapiens OX=9606 GN=ANP32A PE=1 SV=1	3336	17	9.49755	10.193	9.34322	9.80894	8.63159	8.45248	9.09634	9.11814	8.57879	8.69698	8.58298	9.67792	8.82464	8.61958	-0.13316	0.0340622	1.46773	-0.167079	0.0160552	1.79438
sp|Q12931|TRAP1_HUMAN	Q12931	TRAP1	Matrix	+	-	-	-	-	-	-	Heat shock protein 75 kDa, mitochondrial OS=Homo sapiens OX=9606 GN=TRAP1 PE=1 SV=3	740	38	9.94143	9.66668	9.331	9.45927	8.8378	8.78305	8.555	8.78429	8.47042	9.06059	9.11048	9.64637	8.74004	8.8805	-0.142347	0.00276077	2.55897	-0.119346	0.0474978	1.32333
sp|Q8N4T8|CBR4_HUMAN	Q8N4T8	CBR4	Matrix	+	-	-	-	-	-	-	Carbonyl reductase family member 4 OS=Homo sapiens OX=9606 GN=CBR4 PE=1 SV=3	33	4	9.90431	9.8488	9.1662	8.87442	9.53754	8.70974	8.66855	8.65828	8.52822	8.93879	9.16516	9.63977	8.89353	8.87739	-0.116243	0.0686755	1.1632	-0.118863	0.0649241	1.18759
sp|Q9H977|WDR54_HUMAN	Q9H977	WDR54		-	-	-	-	-	-	-	WD repeat-containing protein 54 OS=Homo sapiens OX=9606 GN=WDR54 PE=1 SV=1	6454	4	9.54545	8.96588	9.4169	10.0122	8.55976	8.0421	8.58958	8.76761	10.1323	9.21241	8.75577	9.30941	8.48976	9.36683	-0.132966	0.0178148	1.74922	0.00887063	0.902761	0.0444271
sp|Q9NVH6|TMLH_HUMAN	Q9NVH6	TMLHE	Matrix	+	-	-	-	-	-	-	Trimethyllysine dioxygenase, mitochondrial OS=Homo sapiens OX=9606 GN=TMLHE PE=1 SV=1	2375	3	10.0068	9.81687	8.93198	9.50805	8.81817	8.3591	8.34891	9.72719	8.42513	9.16077	8.89699	9.58522	8.81334	8.82763	-0.121122	0.163421	0.786692	-0.118785	0.127538	0.894361
sp|Q16698|DECR_HUMAN	Q16698	DECR1	Matrix	+	-	-	-	-	-	-	2,4-dienoyl-CoA reductase [(3E)-enoyl-CoA-producing], mitochondrial OS=Homo sapiens OX=9606 GN=DECR1 PE=1 SV=1	2258	20	9.5536	9.63602	9.6139	9.63688	8.92418	8.64302	8.6582	8.79051	8.37729	8.92478	9.24162	9.60117	8.75398	8.8479	-0.133272	0.000133057	3.87596	-0.117876	0.041156	1.38557
sp|Q8TAP9|MPLKI_HUMAN	Q8TAP9	MPLKIP		-	-	-	-	-	-	-	M-phase-specific PLK1-interacting protein OS=Homo sapiens OX=9606 GN=MPLKIP PE=1 SV=1	6399	1	9.46011	9.87875	9.47636	9.48841	8.22354	8.62235	9.0635	9.13517	8.78831	8.45255	9.41094	9.60507	8.76114	8.88393	-0.132678	0.0281102	1.55114	-0.112598	0.0821581	1.08535
sp|Q8N131|PORIM_HUMAN	Q8N131	TMEM123		-	-	-	-	-	-	-	Porimin OS=Homo sapiens OX=9606 GN=TMEM123 PE=1 SV=1	6729	2	9.73088	9.72048	9.65441	9.59815	8.508	9.16928	9.05469	8.66783	8.49773	8.27173	9.12681	9.70192	8.84995	8.63209	-0.132601	0.00598204	2.22315	-0.168561	0.0141018	1.85073
tr|Q86WV7|Q86WV7_HUMAN	Q86WV7	CCDC43		-	-	-	-	-	-	-	Coiled-coil domain-containing protein 43 OS=Homo sapiens OX=9606 GN=CCDC43 PE=1 SV=1	4480	7	9.48403	9.80086	9.80142	9.46191	8.64076	8.73475	9.20279	8.80023	8.7553	8.4662	8.85177	9.69544	8.84463	8.69109	-0.132504	0.00420236	2.37651	-0.157769	0.0030531	2.51526
sp|Q00059|TFAM_HUMAN	Q00059	TFAM	Matrix	+	-	-	-	-	-	-	Transcription factor A, mitochondrial OS=Homo sapiens OX=9606 GN=TFAM PE=1 SV=1	1159	13	10.155	9.89961	9.21927	8.99315	9.49848	8.34926	8.50554	8.40229	8.80873	8.83353	9.33511	9.75796	8.68889	8.99246	-0.167407	0.0433306	1.36321	-0.117864	0.0797265	1.0984
sp|Q6IN85|P4R3A_HUMAN	Q6IN85	PPP4R3A		-	-	-	-	-	-	-	Serine/threonine-protein phosphatase 4 regulatory subunit 3A OS=Homo sapiens OX=9606 GN=PPP4R3A PE=1 SV=1	1111	13	9.60795	9.7673	9.73505	9.36271	8.76383	8.36189	9.16754	9.12219	8.62252	8.67745	8.81158	9.70343	8.85386	8.70385	-0.132188	0.0129911	1.88635	-0.156842	0.000176499	3.75326
sp|O00217|NDUS8_HUMAN	O00217	NDUFS8	MIM	+	-	-	-	-	-	-	NADH dehydrogenase [ubiquinone] iron-sulfur protein 8, mitochondrial OS=Homo sapiens OX=9606 GN=NDUFS8 PE=1 SV=1	4964	10	10.0223	10.0924	8.90747	9.4169	8.98542	8.55732	8.39145	8.86621	8.45897	9.17636	9.12518	9.67406	8.7001	8.92017	-0.153089	0.0423671	1.37297	-0.11705	0.167718	0.77542
sp|Q9NZ63|TLS1_HUMAN	Q9NZ63	C9orf78		-	-	-	-	-	-	-	Telomere length and silencing protein 1 homolog OS=Homo sapiens OX=9606 GN=C9orf78 PE=1 SV=1	6181	6	9.63885	9.8365	9.72147	9.43644	8.63872	8.4127	9.49957	8.97362	8.52993	8.61404	8.69816	9.73227	8.88115	8.61404	-0.13203	0.0300247	1.52252	-0.176086	0.000118606	3.92589
sp|Q9NRX4|PHP14_HUMAN	Q9NRX4	PHPT1		-	-	-	-	-	-	-	14 kDa phosphohistidine phosphatase OS=Homo sapiens OX=9606 GN=PHPT1 PE=1 SV=1	5847	9	8.9661	10.1529	9.44683	9.67471	8.64307	8.76753	9.0826	8.26848	8.21917	8.70126	10.0774	9.52194	8.69042	8.99928	-0.13183	0.0637397	1.19559	-0.081447	0.469444	0.328416
tr|E5RIM7|E5RIM7_HUMAN	E5RIM7	ATOX1		-	-	-	-	-	-	-	Copper transport protein ATOX1 OS=Homo sapiens OX=9606 GN=ATOX1 PE=1 SV=1	5733	6	9.18612	10.2289	9.88011	9.12041	8.56444	9.14202	8.98785	8.95945	8.82618	8.53646	8.56805	9.76504	8.91344	8.64356	-0.131644	0.0342632	1.46517	-0.176	0.0247715	1.60605
sp|P61289|PSME3_HUMAN	P61289	PSME3		-	-	-	-	-	-	-	Proteasome activator complex subunit 3 OS=Homo sapiens OX=9606 GN=PSME3 PE=1 SV=1	6060	13	9.51145	9.89614	9.54443	9.59355	8.6276	8.70341	9.17295	8.73528	8.51594	8.65674	9.04251	9.65067	8.80981	8.7384	-0.131519	0.00527672	2.27764	-0.143261	0.0102956	1.98735
tr|A0A6Q8PFP0|A0A6Q8PFP0_HUMAN	A0A6Q8PFP0			-	-	-	-	-	-	-	Cyclin N-terminal domain-containing protein OS=Homo sapiens OX=9606 PE=3 SV=1	3379	6	9.19239	10.1828	9.71384	9.04162	8.48218	8.94924	9.30411	8.67095	8.99142	8.94973	8.52175	9.69634	8.85162	8.82097	-0.131499	0.045707	1.34002	-0.136504	0.053542	1.27131
sp|P11926|DCOR_HUMAN	P11926	ODC1		-	-	-	-	-	-	-	Ornithine decarboxylase OS=Homo sapiens OX=9606 GN=ODC1 PE=1 SV=2	5193	4	9.1094	10.4594	10.238	9.00349	9.02071	9.19615	9.30047	8.76348	7.64377	8.75024	8.51496	9.9356	9.0702	8.30299	-0.131472	0.0698025	1.15613	-0.258976	0.0383185	1.41659
sp|Q9NWX6|THG1_HUMAN	Q9NWX6	THG1L	Matrix	+	-	-	-	-	-	-	Probable tRNA(His) guanylyltransferase OS=Homo sapiens OX=9606 GN=THG1L PE=1 SV=2	4720	5	8.99064	9.7093	9.77022	9.18553	8.98794	8.9872	8.73671	9.38088	8.68088	9.11783	8.45286	9.49005	9.02318	8.75052	-0.0727798	0.134895	0.870003	-0.117047	0.0802363	1.09563
tr|H7BYD0|H7BYD0_HUMAN	H7BYD0	NDUFA5	MIM	+	-	-	-	-	-	-	Complex I subunit B13 OS=Homo sapiens OX=9606 GN=NDUFA5 PE=1 SV=2	5878	4	10.2014	9.98147	9.56551	8.84626	9.00951	8.34561	8.39912	8.21959	8.50091	9.60085	9.32976	9.91613	8.49346	9.14384	-0.223425	0.00278988	2.55441	-0.116977	0.111761	0.951711
sp|Q01105|SET_HUMAN	Q01105	SET		-	-	-	-	-	-	-	Protein SET OS=Homo sapiens OX=9606 GN=SET PE=1 SV=3	4632	17	9.42756	9.93309	9.61235	9.79931	8.60103	8.67359	9.42918	8.58087	8.58759	8.64543	8.71	9.65767	8.82117	8.64767	-0.130705	0.0271873	1.56563	-0.159363	0.00265354	2.57617
sp|P51817|PRKX_HUMAN	P51817	PRKX		-	-	-	-	-	-	-	cAMP-dependent protein kinase catalytic subunit PRKX OS=Homo sapiens OX=9606 GN=PRKX PE=1 SV=1	3960	3	9.32387	10.1001	8.7612	10.1437	8.75977	8.83951	8.03687	8.69043	9.19579	8.78601	9.36281	9.39506	8.58164	9.11487	-0.130648	0.0920556	1.03595	-0.0436798	0.545104	0.263521
sp|Q9C0G6|DYH6_HUMAN	Q9C0G6	DNAH6		-	-	-	-	-	-	-	Dynein heavy chain 6, axonemal OS=Homo sapiens OX=9606 GN=DNAH6 PE=2 SV=3	2538	3	9.98725	9.85463	9.03536	9.09098	8.4242	9.15029	8.53696	9.05899	8.63737	9.03021	9.19374	9.62575	8.79261	8.95377	-0.130607	0.0527143	1.27807	-0.104403	0.119598	0.922277
sp|Q9Y2X8|UB2D4_HUMAN	Q9Y2X8	UBE2D4		-	-	-	-	-	-	-	Ubiquitin-conjugating enzyme E2 D4 OS=Homo sapiens OX=9606 GN=UBE2D4 PE=1 SV=1	1060	2	9.23832	10.001	9.43481	9.35343	8.17661	8.91525	8.81697	9.01673	8.98001	8.95781	9.10908	9.55804	8.73139	9.01563	-0.130504	0.0377283	1.42333	-0.0842865	0.0808211	1.09248
sp|P50548|ERF_HUMAN	P50548	ERF		-	-	-	-	-	-	-	ETS domain-containing transcription factor ERF OS=Homo sapiens OX=9606 GN=ERF PE=1 SV=2	2605	5	9.4416	9.73815	9.74778	9.65365	8.6724	8.44024	8.67871	9.44311	9.20697	8.55513	8.42227	9.64251	8.80861	8.72812	-0.130494	0.0279295	1.55394	-0.143737	0.0252669	1.59745
sp|O95817|BAG3_HUMAN	O95817	BAG3		-	-	-	-	-	-	+	BAG family molecular chaperone regulator 3 OS=Homo sapiens OX=9606 GN=BAG3 PE=1 SV=3	5052	9	9.64926	9.85871	9.63544	8.87198	8.56877	9.18491	9.19291	8.55097	8.82854	8.80881	8.84971	9.71447	8.87439	8.82902	-0.130487	0.0131164	1.88219	-0.137882	0.000267767	3.57224
sp|Q86UE8|TLK2_HUMAN	Q86UE8	TLK2		-	-	-	-	-	-	-	Serine/threonine-protein kinase tousled-like 2 OS=Homo sapiens OX=9606 GN=TLK2 PE=1 SV=2	1091	13	9.5801	9.86555	9.76391	9.48027	8.74356	8.81882	9.29952	8.71865	8.41471	8.70201	8.61289	9.73652	8.89514	8.57654	-0.130389	0.00496139	2.3044	-0.183011	0.000622545	3.20583
sp|O94888|UBXN7_HUMAN	O94888	UBXN7		-	-	-	-	-	-	-	UBX domain-containing protein 7 OS=Homo sapiens OX=9606 GN=UBXN7 PE=1 SV=2	735	12	9.24275	9.98402	9.49276	9.99427	8.59132	8.58835	9.00309	8.80157	8.66422	8.62715	9.01048	9.57318	8.74608	8.76728	-0.130361	0.0124079	1.9063	-0.126868	0.0320196	1.49458
sp|O75600|KBL_HUMAN	O75600	GCAT	unknown	+	-	-	-	-	-	-	2-amino-3-ketobutyrate coenzyme A ligase, mitochondrial OS=Homo sapiens OX=9606 GN=GCAT PE=1 SV=1	3413	3	9.78166	10.1284	9.38558	8.59523	8.79621	8.91526	8.79939	8.58304	9.11654	9.39445	8.50424	9.76521	8.77347	9.00508	-0.154503	0.00401755	2.39604	-0.116913	0.088659	1.05228
sp|Q9BX70|BTBD2_HUMAN	Q9BX70	BTBD2		-	-	-	-	-	-	-	BTB/POZ domain-containing protein 2 OS=Homo sapiens OX=9606 GN=BTBD2 PE=1 SV=1	788	1	9.83749	9.49453	9.29593	8.39451	9.64492	9.37835	7.6946	8.15616	9.09748	7.99926	11.0068	9.54265	8.71851	9.36785	-0.130309	0.209467	0.678884	-0.0266725	0.854315	0.0683821
sp|Q14693|LPIN1_HUMAN	Q14693	LPIN1		-	-	-	-	-	-	-	Phosphatidate phosphatase LPIN1 OS=Homo sapiens OX=9606 GN=LPIN1 PE=1 SV=2	4343	3	9.92135	9.82439	9.37295	9.42388	8.32391	8.88838	9.09034	9.16946	8.91882	8.23286	8.83365	9.70623	8.86802	8.66178	-0.130299	0.0254643	1.59407	-0.164248	0.0189399	1.72262
sp|P61024|CKS1_HUMAN	P61024	CKS1B		-	-	-	-	-	-	-	Cyclin-dependent kinases regulatory subunit 1 OS=Homo sapiens OX=9606 GN=CKS1B PE=1 SV=1	6536	1	9.40443	9.75529	9.96132	8.58252	9.13598	9.03914	8.5998	8.70711	9.461	8.07537	9.27803	9.70701	8.87051	8.93813	-0.130011	0.00938923	2.02737	-0.119054	0.172854	0.76232
sp|P09622|DLDH_HUMAN	P09622	DLD	Matrix	+	-	-	-	-	-	-	Dihydrolipoyl dehydrogenase, mitochondrial OS=Homo sapiens OX=9606 GN=DLD PE=1 SV=2	418	31	9.90799	9.85597	9.27462	9.33055	9.17953	8.5156	8.5435	8.61277	8.49675	9.03472	9.24801	9.67953	8.71285	8.92649	-0.151792	0.012101	1.91718	-0.116843	0.0672033	1.17261
sp|Q6T4R5|NHS_HUMAN	Q6T4R5	NHS		-	-	-	-	-	-	-	Nance-Horan syndrome protein OS=Homo sapiens OX=9606 GN=NHS PE=1 SV=2	6416	1	9.3532	9.72095	8.45163	9.94679	8.8563	8.10633	8.5234	8.05686	9.44541	9.54331	9.99582	9.17526	8.38572	9.66151	-0.129814	0.0964538	1.01568	0.0745001	0.304749	0.516057
sp|Q9NR33|DPOE4_HUMAN	Q9NR33	POLE4		-	-	-	-	-	-	-	DNA polymerase epsilon subunit 4 OS=Homo sapiens OX=9606 GN=POLE4 PE=1 SV=2	158	2	9.71121	9.49852	9.74757	9.30245	8.83915	7.96116	8.71531	9.77411	9.20038	8.55056	8.69957	9.65243	8.82243	8.81684	-0.129716	0.120998	0.917221	-0.130632	0.0167611	1.7757
sp|Q5SXM2|SNPC4_HUMAN	Q5SXM2	SNAPC4		-	-	-	-	-	-	-	snRNA-activating protein complex subunit 4 OS=Homo sapiens OX=9606 GN=SNAPC4 PE=1 SV=1	5769	1	9.09325	11.0194	9.08411	8.68897	9.48996	8.32136	9.43045	8.34291	8.12319	8.75297	9.65339	9.73225	8.89617	8.84318	-0.12959	0.26248	0.580904	-0.138208	0.319001	0.496208
sp|Q8NB14|UBP38_HUMAN	Q8NB14	USP38		-	-	-	-	-	-	-	Ubiquitin carboxyl-terminal hydrolase 38 OS=Homo sapiens OX=9606 GN=USP38 PE=1 SV=2	531	2	9.66692	9.91805	9.15224	9.16917	8.67798	8.03835	9.11424	9.19748	8.97099	8.95145	9.14314	9.57907	8.75701	9.02186	-0.129447	0.0747329	1.12649	-0.0864607	0.0754463	1.12236
sp|O14530|TXND9_HUMAN	O14530	TXNDC9		-	-	-	-	-	-	-	Thioredoxin domain-containing protein 9 OS=Homo sapiens OX=9606 GN=TXNDC9 PE=1 SV=2	2389	14	9.40949	9.93142	9.76069	9.43628	8.53922	8.94642	9.23985	8.75123	8.38879	8.66035	8.93625	9.70053	8.86918	8.6618	-0.129263	0.0124807	1.90376	-0.163398	0.00922145	2.0352
sp|P25705|ATPA_HUMAN	P25705	ATP5F1A	MIM	+	-	-	-	-	-	-	ATP synthase subunit alpha, mitochondrial OS=Homo sapiens OX=9606 GN=ATP5F1A PE=1 SV=1	2397	97	9.76249	10.0248	8.99907	9.37949	9.00471	8.87298	8.6189	8.7878	8.46029	9.11933	8.97011	9.59545	8.8211	8.84991	-0.121393	0.0371094	1.43052	-0.116688	0.111806	0.951536
sp|Q86Y97|KMT5C_HUMAN	Q86Y97	KMT5C		-	-	-	-	-	-	-	Histone-lysine N-methyltransferase KMT5C OS=Homo sapiens OX=9606 GN=KMT5C PE=1 SV=1	6603	1	9.20232	9.50241	10.6183	8.87415	7.926	10.5012	9.31175	8.01004	7.9964	8.52933	9.52814	9.77434	8.93725	8.68462	-0.129169	0.347129	0.459509	-0.170537	0.154757	0.810349
sp|Q9UBF6|RBX2_HUMAN	Q9UBF6	RNF7		-	-	-	-	-	-	-	RING-box protein 2 OS=Homo sapiens OX=9606 GN=RNF7 PE=1 SV=1	3329	2	9.65784	9.57623	10.1603	8.9277	8.86055	8.97491	9.10666	8.90828	8.7867	8.65617	8.38464	9.79812	8.9626	8.60917	-0.128588	0.00392341	2.40634	-0.186631	0.0054605	2.26277
sp|Q9NQH7|XPP3_HUMAN	Q9NQH7	XPNPEP3	Matrix	+	-	-	-	-	-	-	Xaa-Pro aminopeptidase 3 OS=Homo sapiens OX=9606 GN=XPNPEP3 PE=1 SV=1	740	7	10.2423	9.61673	9.27231	9.02186	9.42269	8.45195	8.30164	8.80208	8.86621	8.57668	9.42556	9.71045	8.74459	8.95615	-0.151147	0.051194	1.29078	-0.116659	0.116521	0.933597
sp|Q9Y2Z2|MTO1_HUMAN	Q9Y2Z2	MTO1	Matrix	+	-	-	-	-	-	-	Protein MTO1 homolog, mitochondrial OS=Homo sapiens OX=9606 GN=MTO1 PE=1 SV=2	5087	1	9.40346	9.2701	10.3412	10.0472	8.2833	8.13019	9.02052	8.74151	8.01582	9.22093	9.52578	9.67159	8.54388	8.92084	-0.178861	0.0290581	1.53673	-0.116572	0.258924	0.586827
sp|O00273|DFFA_HUMAN	O00273	DFFA		-	-	-	-	-	-	-	DNA fragmentation factor subunit alpha OS=Homo sapiens OX=9606 GN=DFFA PE=1 SV=1	196	7	9.58316	9.89263	9.34624	9.64834	8.53891	8.91987	9.06594	8.63608	8.44754	8.82033	9.10095	9.60734	8.7902	8.78961	-0.128242	0.00877964	2.05652	-0.128339	0.0295082	1.53006
sp|Q9Y6W3|CAN7_HUMAN	Q9Y6W3	CAPN7		-	-	-	-	-	-	-	Calpain-7 OS=Homo sapiens OX=9606 GN=CAPN7 PE=1 SV=1	885	9	9.32231	9.83085	9.70154	9.45429	8.31039	8.95939	8.94288	8.99032	8.86665	8.61584	9.00556	9.61823	8.80074	8.82935	-0.128146	0.0168619	1.77309	-0.123465	0.0143638	1.84273
tr|F8VVA7|F8VVA7_HUMAN	F8VVA7	COPZ1		-	-	-	-	-	-	-	Coatomer subunit zeta OS=Homo sapiens OX=9606 GN=COPZ1 PE=1 SV=1	5471	2	8.74536	9.79287	10.0383	9.40874	8.72367	8.26352	8.27652	9.6	10.0936	8.05598	9.00144	9.52551	8.71593	9.05034	-0.128142	0.164682	0.783355	-0.0738243	0.539853	0.267724
sp|Q8TBB5|KLDC4_HUMAN	Q8TBB5	KLHDC4		-	-	-	-	-	-	-	Kelch domain-containing protein 4 OS=Homo sapiens OX=9606 GN=KLHDC4 PE=1 SV=1	4026	2	9.01327	9.73497	10.0145	9.25932	8.67547	8.44482	7.81446	10.1607	8.26521	8.85375	9.76346	9.58758	8.77386	8.96081	-0.127955	0.258596	0.587377	-0.0975381	0.300964	0.521485
sp|Q04837|SSBP_HUMAN	Q04837	SSBP1	Matrix	+	-	-	-	-	-	-	Single-stranded DNA-binding protein, mitochondrial OS=Homo sapiens OX=9606 GN=SSBP1 PE=1 SV=1	4276	12	9.89954	9.88496	8.99041	9.47754	8.98968	8.54114	8.50962	9.16258	8.64019	8.90733	8.997	9.59164	8.80076	8.84817	-0.12415	0.0548074	1.26116	-0.116397	0.0803089	1.09524
sp|Q3ZCW2|LEGL_HUMAN	Q3ZCW2	LGALSL		-	-	-	-	-	-	-	Galectin-related protein OS=Homo sapiens OX=9606 GN=LGALSL PE=1 SV=2	5474	5	8.89655	9.93293	10.1024	9.65132	8.33077	8.74703	9.06882	9.15785	9.24231	8.44717	8.42289	9.64396	8.82612	8.70412	-0.127847	0.0872521	1.05922	-0.147927	0.112312	0.949573
sp|Q9UBE0|SAE1_HUMAN	Q9UBE0	SAE1		-	-	-	-	-	-	-	SUMO-activating enzyme subunit 1 OS=Homo sapiens OX=9606 GN=SAE1 PE=1 SV=1	2568	30	9.23912	9.91726	9.61021	9.99109	8.45871	8.62255	9.21461	8.80941	8.49917	8.903	8.73487	9.58886	8.77632	8.71235	-0.127744	0.0236613	1.62596	-0.138298	0.0184892	1.73308
sp|Q96CU9|FXRD1_HUMAN	Q96CU9	FOXRED1	MIM	+	-	-	-	-	-	-	FAD-dependent oxidoreductase domain-containing protein 1 OS=Homo sapiens OX=9606 GN=FOXRED1 PE=1 SV=2	2856	7	9.70503	9.26279	9.82006	9.67273	8.79995	9.05957	8.63286	8.48296	8.02621	9.0007	9.53714	9.59596	8.74384	8.85468	-0.134161	0.0086607	2.06245	-0.115986	0.192693	0.715135
sp|Q13405|RM49_HUMAN	Q13405	MRPL49	Matrix	+	-	-	-	-	-	-	39S ribosomal protein L49, mitochondrial OS=Homo sapiens OX=9606 GN=MRPL49 PE=1 SV=1	4284	5	9.82454	9.54993	9.74148	9.23325	8.29188	8.34151	9.41569	8.73249	8.86604	9.16306	8.84013	9.70532	8.69539	8.95641	-0.158524	0.0237031	1.62519	-0.115855	0.00472151	2.32592
sp|A4D126|ISPD_HUMAN	A4D126	CRPPA		-	-	-	-	-	-	-	D-ribitol-5-phosphate cytidylyltransferase OS=Homo sapiens OX=9606 GN=CRPPA PE=1 SV=2	5952	4	9.63582	9.76978	9.65189	8.91651	8.63227	8.55979	9.59988	8.67874	8.70466	8.66866	9.182	9.68583	8.86767	8.85177	-0.127321	0.0380703	1.41941	-0.129909	0.00813237	2.08978
sp|Q86XN8|MEX3D_HUMAN	Q86XN8	MEX3D		-	-	-	-	-	-	-	RNA-binding protein MEX3D OS=Homo sapiens OX=9606 GN=MEX3D PE=1 SV=3	1430	5	9.2206	9.68854	9.82567	9.55484	8.58129	8.4731	9.18632	8.83882	9.11529	8.60764	8.90789	9.57827	8.76988	8.87694	-0.127208	0.0206276	1.68555	-0.109703	0.0406051	1.39142
sp|Q96HJ9|FMC1_HUMAN	Q96HJ9	FMC1	Matrix	+	-	-	-	-	-	-	Protein FMC1 homolog OS=Homo sapiens OX=9606 GN=FMC1 PE=1 SV=2	859	2	9.47413	9.30967	9.90061	9.962	9.23202	8.69474	8.20575	8.7443	8.01937	9.21296	9.24444	9.56147	8.7192	8.82559	-0.133036	0.0330711	1.48055	-0.11554	0.169741	0.770213
sp|P25325|THTM_HUMAN	P25325	MPST	MIM	+	-	-	-	-	-	-	3-mercaptopyruvate sulfurtransferase OS=Homo sapiens OX=9606 GN=MPST PE=1 SV=3	1220	13	9.48915	9.80047	9.41036	9.58402	8.61921	8.98264	8.8958	8.72256	9.01454	8.65383	8.82742	9.56666	8.80505	8.83193	-0.119684	0.00278299	2.55549	-0.115287	0.00970574	2.01297
tr|D6RF23|D6RF23_HUMAN	D6RF23	RACK1		-	-	-	-	-	-	-	Receptor of-activated protein C kinase 1 OS=Homo sapiens OX=9606 GN=RACK1 PE=1 SV=1	1086	1	9.56929	9.25392	10.9991	8.12756	7.8048	10.0871	8.98022	9.54489	8.72116	8.9676	7.9444	9.94077	9.10425	8.54439	-0.126817	0.304934	0.515794	-0.218381	0.0871342	1.05981
sp|P11182|ODB2_HUMAN	P11182	DBT	Matrix	+	-	-	-	-	-	-	Lipoamide acyltransferase component of branched-chain alpha-keto acid dehydrogenase complex, mitochondrial OS=Homo sapiens OX=9606 GN=DBT PE=1 SV=3	2645	16	9.85434	9.81923	9.2623	9.116	9.04338	8.96148	8.57727	8.64845	8.62784	8.96556	9.12415	9.64529	8.80765	8.90585	-0.131068	0.010455	1.98068	-0.115071	0.0374641	1.42639
sp|P42126|ECI1_HUMAN	P42126	ECI1	Matrix	+	-	-	-	-	-	-	Enoyl-CoA delta isomerase 1, mitochondrial OS=Homo sapiens OX=9606 GN=ECI1 PE=1 SV=1	2994	8	10.005	9.7243	9.39864	9.11756	9.07163	8.56079	8.65239	8.5681	8.73262	9.17513	8.99383	9.70931	8.71323	8.96719	-0.156162	0.00464864	2.33267	-0.114713	0.0268734	1.57068
sp|P20290|BTF3_HUMAN	P20290	BTF3		-	-	-	-	-	-	-	Transcription factor BTF3 OS=Homo sapiens OX=9606 GN=BTF3 PE=1 SV=1	2410	11	9.60567	9.43021	9.9929	9.70069	8.70991	8.79142	9.21964	8.7322	8.40285	8.46854	8.94597	9.67626	8.86329	8.60579	-0.126607	0.00944646	2.02473	-0.169142	0.0109325	1.96128
sp|Q99714|HCD2_HUMAN	Q99714	HSD17B10	Matrix	+	-	-	-	-	-	-	3-hydroxyacyl-CoA dehydrogenase type-2 OS=Homo sapiens OX=9606 GN=HSD17B10 PE=1 SV=3	3909	26	9.72964	9.90269	9.41791	9.43983	8.92894	8.53965	8.40711	8.79761	8.59593	9.01393	9.22676	9.68341	8.66833	8.94554	-0.159762	0.00267786	2.57221	-0.114347	0.0341135	1.46707
sp|O75223|GGCT_HUMAN	O75223	GGCT		-	-	-	-	-	-	-	Gamma-glutamylcyclotransferase OS=Homo sapiens OX=9606 GN=GGCT PE=1 SV=1	1669	12	9.31114	10.2903	9.35268	9.34925	8.60002	8.97337	9.12745	8.66947	8.62711	9.05311	8.64611	9.65137	8.84258	8.77544	-0.126267	0.0455922	1.34111	-0.137262	0.0658548	1.18141
sp|Q9Y5N6|ORC6_HUMAN	Q9Y5N6	ORC6		-	-	-	-	-	-	-	Origin recognition complex subunit 6 OS=Homo sapiens OX=9606 GN=ORC6 PE=1 SV=1	5991	1	9.32825	9.74967	9.88516	9.15978	8.85172	8.31125	9.39751	8.82125	8.53214	8.69382	9.26945	9.65436	8.84543	8.8318	-0.126248	0.0418957	1.37783	-0.128473	0.0423108	1.37355
tr|H7C0H1|H7C0H1_HUMAN	H7C0H1	LHX2		-	-	-	-	-	-	-	LIM/homeobox protein Lhx2 (Fragment) OS=Homo sapiens OX=9606 GN=LHX2 PE=1 SV=1	6927	1	9.32137	9.18828	11.1468	8.53938	8.61786	8.81186	8.83926	9.9598	9.32119	9.10952	7.14474	9.88548	9.0572	8.52515	-0.126247	0.252132	0.598372	-0.213586	0.220486	0.656619
sp|Q9UJ04|TSYL4_HUMAN	Q9UJ04	TSPYL4		-	-	-	-	-	-	-	Testis-specific Y-encoded-like protein 4 OS=Homo sapiens OX=9606 GN=TSPYL4 PE=1 SV=2	1515	7	9.5752	9.49716	9.42985	9.88715	8.53422	8.65882	8.74833	8.88106	9.22846	8.56369	8.99606	9.50074	8.70561	8.9294	-0.126094	0.000367648	3.43457	-0.0894756	0.045588	1.34115
sp|Q9BYD3|RM04_HUMAN	Q9BYD3	MRPL4	Matrix	+	-	-	-	-	-	-	39S ribosomal protein L4, mitochondrial OS=Homo sapiens OX=9606 GN=MRPL4 PE=1 SV=1	6067	6	9.62278	9.71242	9.41511	9.29146	9.14341	8.71097	8.47307	9.06695	8.46045	8.82832	9.27504	9.58344	8.8486	8.8546	-0.115094	0.0142375	1.84657	-0.114115	0.0441784	1.35479
tr|A0A6Q8PHA2|A0A6Q8PHA2_HUMAN	A0A6Q8PHA2	INF2		-	-	-	-	-	-	-	Inverted formin-2 OS=Homo sapiens OX=9606 GN=INF2 PE=1 SV=1	910	6	9.31971	9.79252	10.1265	9.46909	8.44068	8.85847	8.77624	9.65134	8.45735	8.25992	8.84822	9.74624	8.93168	8.52183	-0.125914	0.0736966	1.13255	-0.193683	0.0136063	1.86626
sp|P38935|SMBP2_HUMAN	P38935	IGHMBP2		-	-	-	-	-	-	-	DNA-binding protein SMUBP-2 OS=Homo sapiens OX=9606 GN=IGHMBP2 PE=1 SV=3	4448	2	8.85273	9.22503	9.83145	9.43304	8.25549	8.61413	9.0565	8.17796	9.79154	9.60378	9.15834	9.30307	8.52602	9.51789	-0.125834	0.0690798	1.16065	0.0329344	0.56343	0.24916
sp|P53999|TCP4_HUMAN	P53999	SUB1		-	-	-	-	-	-	-	Activated RNA polymerase II transcriptional coactivator p15 OS=Homo sapiens OX=9606 GN=SUB1 PE=1 SV=3	3599	20	9.25438	10.4208	9.16347	9.30023	8.41534	8.88489	9.29154	8.65041	9.12667	8.95561	8.53664	9.61288	8.81054	8.87297	-0.125738	0.104058	0.982724	-0.115552	0.168782	0.772673
tr|E7ESZ7|E7ESZ7_HUMAN	E7ESZ7	NDUFA10	MIM	+	-	-	-	-	-	-	NADH dehydrogenase [ubiquinone] 1 alpha subcomplex subunit 10, mitochondrial OS=Homo sapiens OX=9606 GN=NDUFA10 PE=1 SV=1	3170	11	9.50299	9.83385	9.466	9.7664	9.03862	8.58266	8.49823	8.69153	7.93747	9.27368	9.40857	9.60095	8.70276	8.87324	-0.141704	0.0033364	2.47672	-0.113716	0.207019	0.68399
sp|O15534|PER1_HUMAN	O15534	PER1		-	-	-	-	-	-	-	Period circadian protein homolog 1 OS=Homo sapiens OX=9606 GN=PER1 PE=1 SV=2	4835	1	9.74356	10.5364	9.87785	9.13252	8.62671	9.85666	7.95846	10.4194	8.73044	7.77342	7.34463	10.0526	9.21531	7.9495	-0.125465	0.282579	0.54886	-0.338634	0.0116337	1.93428
sp|O14737|PDCD5_HUMAN	O14737	PDCD5		-	-	-	-	-	-	-	Programmed cell death protein 5 OS=Homo sapiens OX=9606 GN=PDCD5 PE=1 SV=3	2904	12	9.67791	9.92046	9.38136	9.81126	8.95741	8.79669	9.05988	8.60756	8.39655	8.63413	8.7568	9.65991	8.85539	8.59583	-0.125455	0.0058729	2.23115	-0.168373	0.00483696	2.31543
sp|Q9Y3C0|WASC3_HUMAN	Q9Y3C0	WASHC3		-	-	-	-	-	-	-	WASH complex subunit 3 OS=Homo sapiens OX=9606 GN=WASHC3 PE=1 SV=1	5382	2	9.73454	9.81067	9.32929	9.34152	8.38888	9.21068	9.39068	8.30338	9.31552	8.96843	8.20641	9.62483	8.8234	8.83012	-0.125426	0.072106	1.14203	-0.124329	0.0918885	1.03674
tr|A0A088AWN8|A0A088AWN8_HUMAN	A0A088AWN8	NARF		-	-	-	-	-	-	-	Nuclear prelamin A recognition factor OS=Homo sapiens OX=9606 GN=NARF PE=1 SV=1	3719	5	9.51656	9.98463	9.62815	9.47169	8.61673	8.40641	8.89692	9.68526	8.90993	8.7319	8.15181	9.70978	8.90133	8.59788	-0.125418	0.0698698	1.15571	-0.175458	0.0144358	1.84056
sp|P16401|H15_HUMAN	P16401	H1-5		-	-	-	-	-	-	-	Histone H1.5 OS=Homo sapiens OX=9606 GN=H1-5 PE=1 SV=3	216	13	9.38378	9.53398	10.2565	9.02979	8.97444	9.28836	8.77617	8.62463	8.45218	8.74408	8.93607	9.72475	8.9159	8.71078	-0.125281	0.0350906	1.45481	-0.15886	0.0289302	1.53865
sp|Q9H2U2|IPYR2_HUMAN	Q9H2U2	PPA2	Matrix	+	-	-	-	-	-	-	Inorganic pyrophosphatase 2, mitochondrial OS=Homo sapiens OX=9606 GN=PPA2 PE=1 SV=2	387	18	9.5868	9.88094	9.17241	9.18012	8.92175	8.66481	9.06142	9.05773	8.79214	9.03223	8.64965	9.54672	8.92643	8.82467	-0.0969217	0.0288192	1.54032	-0.113462	0.0366708	1.43568
sp|Q15785|TOM34_HUMAN	Q15785	TOMM34	MOM	+	-	-	-	-	-	-	Mitochondrial import receptor subunit TOM34 OS=Homo sapiens OX=9606 GN=TOMM34 PE=1 SV=2	2076	8	9.33919	9.96619	9.49015	8.96478	8.60228	9.00322	9.15281	8.86143	8.82866	9.09451	8.69675	9.59851	8.90494	8.87331	-0.108205	0.0214904	1.66776	-0.113339	0.0309772	1.50896
sp|Q9BYT8|NEUL_HUMAN	Q9BYT8	NLN	Matrix	+	-	-	-	-	-	-	Neurolysin, mitochondrial OS=Homo sapiens OX=9606 GN=NLN PE=1 SV=1	3123	16	9.4751	9.69825	9.40946	9.38684	8.68874	8.84292	9.15071	8.92343	8.6458	8.86809	8.91066	9.5276	8.90145	8.80818	-0.098073	0.00571061	2.24332	-0.113269	0.00388522	2.41058
tr|A0A1B0GW80|A0A1B0GW80_HUMAN	A0A1B0GW80	PLCXD2		-	-	-	-	-	-	-	PI-PLC X domain-containing protein 2 OS=Homo sapiens OX=9606 GN=PLCXD2 PE=1 SV=1	5599	1	9.44043	9.76786	8.77597	9.49611	8.95786	8.94643	8.30925	7.99988	9.41915	9.54803	9.33904	9.32809	8.55335	9.43541	-0.125091	0.092653	1.03314	0.0165035	0.737019	0.132521
sp|O43299|AP5Z1_HUMAN	O43299	AP5Z1		-	-	-	-	-	-	-	AP-5 complex subunit zeta-1 OS=Homo sapiens OX=9606 GN=AP5Z1 PE=1 SV=2	2764	3	9.20596	9.59587	9.97512	8.83443	8.67369	8.30358	8.46627	9.74138	9.64532	8.94902	8.60935	9.59232	8.79623	9.0679	-0.124994	0.120627	0.918554	-0.0811113	0.236792	0.625633
sp|P00966|ASSY_HUMAN	P00966	ASS1		-	-	-	-	-	-	-	Argininosuccinate synthase OS=Homo sapiens OX=9606 GN=ASS1 PE=1 SV=2	2427	8	9.00912	10.3758	9.80485	9.11639	8.0835	9.43099	9.297	8.87833	8.62799	8.49673	8.87931	9.72992	8.92245	8.66801	-0.124988	0.15938	0.797566	-0.166728	0.061447	1.2115
sp|P27449|VATL_HUMAN	P27449	ATP6V0C		-	-	-	-	-	-	-	V-type proton ATPase 16 kDa proteolipid subunit OS=Homo sapiens OX=9606 GN=ATP6V0C PE=1 SV=1	6631	1	8.63469	8.87564	9.32243	10.6176	8.72947	7.43023	8.39102	8.26722	9.37819	9.54492	10.8086	8.94425	8.20449	9.91057	-0.124548	0.100236	0.998976	0.148007	0.122372	0.912317
sp|Q9BUB4|ADAT1_HUMAN	Q9BUB4	ADAT1		-	-	-	-	-	-	-	tRNA-specific adenosine deaminase 1 OS=Homo sapiens OX=9606 GN=ADAT1 PE=1 SV=1	6429	2	9.13387	10.7333	9.7361	8.24592	8.49395	9.19787	9.15461	9.36133	9.49803	8.26227	8.18276	9.86776	9.05194	8.64769	-0.124495	0.130305	0.88504	-0.190408	0.125531	0.90125
tr|F2Z2X0|F2Z2X0_HUMAN	F2Z2X0	NME4	MIM	+	-	-	-	-	-	-	Nucleoside diphosphate kinase OS=Homo sapiens OX=9606 GN=NME4 PE=1 SV=1	6379	1	9.07732	9.20587	9.42216	9.38418	9.45084	8.47907	9.44618	9.91426	8.20675	9.04176	8.3716	9.23512	9.32259	8.54004	0.0136002	0.821046	0.0856327	-0.112888	0.0644804	1.19057
sp|Q9BYN8|RT26_HUMAN	Q9BYN8	MRPS26	Matrix	+	-	-	-	-	-	-	28S ribosomal protein S26, mitochondrial OS=Homo sapiens OX=9606 GN=MRPS26 PE=1 SV=1	957	5	9.63365	9.55684	9.74756	8.89075	9.21195	8.89863	8.89478	8.39579	8.85257	8.99326	8.92423	9.64602	8.85029	8.92335	-0.124209	0.0116159	1.93495	-0.112347	0.000461744	3.3356
sp|P14174|MIF_HUMAN	P14174	MIF		-	-	-	-	-	-	-	Macrophage migration inhibitory factor OS=Homo sapiens OX=9606 GN=MIF PE=1 SV=4	5842	12	9.36389	9.93559	9.33308	9.72787	8.52521	8.62353	9.1455	8.7351	8.61656	8.89824	9.09543	9.54419	8.75733	8.87008	-0.12413	0.0188	1.72584	-0.105676	0.0484799	1.31444
sp|Q9NSE4|SYIM_HUMAN	Q9NSE4	IARS2	Matrix	+	-	-	-	-	-	-	Isoleucine--tRNA ligase, mitochondrial OS=Homo sapiens OX=9606 GN=IARS2 PE=1 SV=2	2953	24	10.0132	9.26673	9.47076	9.86017	8.78205	8.63708	8.70005	8.67015	8.32728	8.91795	9.3546	9.58356	8.69733	8.86661	-0.139989	0.00550369	2.25935	-0.11218	0.126046	0.899472
sp|Q8IZ73|RUSD2_HUMAN	Q8IZ73	RPUSD2		-	-	-	-	-	-	-	RNA pseudouridylate synthase domain-containing protein 2 OS=Homo sapiens OX=9606 GN=RPUSD2 PE=1 SV=2	2909	5	9.07318	9.78678	9.6113	10.1993	8.50802	8.4781	8.76281	9.08863	8.49545	8.69659	9.29987	9.49042	8.70939	8.83064	-0.1239	0.0245551	1.60986	-0.103954	0.110823	0.955369
sp|Q8TEB1|DCA11_HUMAN	Q8TEB1	DCAF11		-	-	-	-	-	-	-	DDB1- and CUL4-associated factor 11 OS=Homo sapiens OX=9606 GN=DCAF11 PE=1 SV=1	5990	4	9.08686	10.1759	9.38561	8.77894	8.90441	8.58761	8.73226	8.83106	9.4415	8.8519	9.22393	9.54946	8.76384	9.17244	-0.123856	0.0393772	1.40475	-0.0581126	0.363123	0.439947
sp|Q9H2K0|IF3M_HUMAN	Q9H2K0	MTIF3	Matrix	+	-	-	-	-	-	-	Translation initiation factor IF-3, mitochondrial OS=Homo sapiens OX=9606 GN=MTIF3 PE=1 SV=4	2073	4	8.99052	9.60506	9.89657	9.57248	9.19224	8.58999	9.05748	8.73459	8.72204	8.88256	8.75646	9.49738	8.89358	8.78702	-0.0947666	0.0817567	1.08748	-0.112156	0.0589948	1.22919
sp|Q7Z7F7|RM55_HUMAN	Q7Z7F7	MRPL55	Matrix	+	-	-	-	-	-	-	39S ribosomal protein L55, mitochondrial OS=Homo sapiens OX=9606 GN=MRPL55 PE=1 SV=1	4437	5	9.91968	9.73572	9.60316	8.95602	9.57834	8.57228	8.38451	8.17957	8.43617	8.8983	9.73625	9.75285	8.67868	9.02357	-0.16835	0.0352965	1.45227	-0.112126	0.135889	0.866816
sp|Q9C0F0|ASXL3_HUMAN	Q9C0F0	ASXL3		-	-	-	-	-	-	-	Putative Polycomb group protein ASXL3 OS=Homo sapiens OX=9606 GN=ASXL3 PE=2 SV=3	438	2	9.18457	8.69313	10.9635	9.31874	7.82183	9.14645	9.72033	8.60889	9.13259	7.61642	9.79359	9.61373	8.82437	8.84753	-0.123603	0.340313	0.468122	-0.119821	0.462475	0.334911
sp|Q6NW29|RWDD4_HUMAN	Q6NW29	RWDD4		-	-	-	-	-	-	-	RWD domain-containing protein 4 OS=Homo sapiens OX=9606 GN=RWDD4 PE=1 SV=3	4883	3	9.37907	9.70749	9.37277	9.84543	8.60971	8.60128	9.0457	8.57578	8.69234	8.97591	9.19452	9.48644	8.70812	8.95426	-0.123506	0.00490738	2.30915	-0.0832936	0.0434985	1.36153
sp|Q7LBR1|CHM1B_HUMAN	Q7LBR1	CHMP1B		-	-	-	-	-	-	-	Charged multivesicular body protein 1b OS=Homo sapiens OX=9606 GN=CHMP1B PE=1 SV=1	5846	10	9.70774	10.0498	9.052	9.3833	8.96614	8.54163	9.01427	8.73912	8.89724	9.06794	8.5808	9.60318	8.81529	8.84866	-0.123504	0.0360213	1.44344	-0.118053	0.0814246	1.08924
sp|P0C7X2|ZN688_HUMAN	P0C7X2	ZNF688		-	-	-	-	-	-	-	Zinc finger protein 688 OS=Homo sapiens OX=9606 GN=ZNF688 PE=1 SV=1	5763	1	9.81516	9.45417	9.47703	9.80778	7.77914	9.02697	10.0704	8.31211	9.91087	7.32277	9.02363	9.58212	8.79716	8.75242	-0.123308	0.243777	0.613007	-0.130662	0.340916	0.467353
sp|Q8NFP7|NUD10_HUMAN	Q8NFP7	NUDT10		-	-	-	-	-	-	-	Diphosphoinositol polyphosphate phosphohydrolase 3-alpha OS=Homo sapiens OX=9606 GN=NUDT10 PE=1 SV=1	585	8	9.48639	10.07	9.60901	9.02148	8.45173	9.26903	9.30917	8.6762	8.88256	8.74741	8.47705	9.7218	8.92653	8.70234	-0.123124	0.0425596	1.371	-0.15982	0.00887299	2.05193
sp|Q9HA47|UCK1_HUMAN	Q9HA47	UCK1		-	-	-	-	-	-	-	Uridine-cytidine kinase 1 OS=Homo sapiens OX=9606 GN=UCK1 PE=1 SV=1	5642	2	9.26084	9.53261	9.55604	10.1184	8.64635	9.00436	8.40715	8.64958	8.56705	9.08676	9.17088	9.44983	8.67686	8.94156	-0.123115	0.00551691	2.2583	-0.0797613	0.0738815	1.13146
tr|F5H280|F5H280_HUMAN	F5H280	WSB2		-	-	-	-	-	-	-	WD repeat and SOCS box-containing protein 2 OS=Homo sapiens OX=9606 GN=WSB2 PE=1 SV=1	5995	1	9.78463	9.85486	9.04157	8.92501	8.15738	8.8236	8.77652	9.35602	8.54387	9.55192	9.18462	9.56035	8.77838	9.09347	-0.123109	0.0836052	1.07777	-0.072233	0.300557	0.522073
tr|A0A3B3ITH3|A0A3B3ITH3_HUMAN	A0A3B3ITH3	IMPACT		-	-	-	-	-	-	-	Protein IMPACT OS=Homo sapiens OX=9606 GN=IMPACT PE=1 SV=1	1886	2	8.88322	10.3824	10.4169	9.47698	8.54237	8.91912	10.185	8.6977	8.42304	8.20987	7.86334	9.89417	9.08605	8.16542	-0.122926	0.244222	0.612214	-0.277053	0.0312499	1.50515
sp|P10645|CMGA_HUMAN	P10645	CHGA		-	-	-	-	-	-	-	Chromogranin-A OS=Homo sapiens OX=9606 GN=CHGA PE=1 SV=7	4447	8	9.81991	9.55903	9.55669	9.32885	8.81498	9.12534	8.54853	8.9415	9.23676	8.80424	8.26418	9.64521	8.85759	8.76839	-0.122899	0.0044911	2.34765	-0.1375	0.0408806	1.38848
sp|P50213|IDH3A_HUMAN	P50213	IDH3A	Matrix	+	-	-	-	-	-	-	Isocitrate dehydrogenase [NAD] subunit alpha, mitochondrial OS=Homo sapiens OX=9606 GN=IDH3A PE=1 SV=1	2409	12	9.78502	9.99696	9.31281	9.44358	8.83902	8.67682	8.40312	8.6161	8.65269	8.97297	9.30091	9.69826	8.63377	8.97552	-0.167737	0.0031329	2.50405	-0.11173	0.0585957	1.23213
tr|H0YNN4|H0YNN4_HUMAN	H0YNN4	NDUFAF1	MIM	+	-	-	-	-	-	-	Complex I intermediate-associated protein 30, mitochondrial (Fragment) OS=Homo sapiens OX=9606 GN=NDUFAF1 PE=1 SV=2	3617	4	9.00276	9.72623	10.0515	9.5627	8.2608	9.34812	8.5928	8.81534	8.25635	9.17351	9.20986	9.5935	8.75427	8.87991	-0.132071	0.0751421	1.12412	-0.111512	0.179966	0.74481
sp|Q99523|SORT_HUMAN	Q99523	SORT1		-	-	-	-	-	+	-	Sortilin OS=Homo sapiens OX=9606 GN=SORT1 PE=1 SV=3	3355	5	9.32464	10.0336	10.1877	10.2016	8.54939	9.46122	8.79435	9.38779	8.45416	7.82003	7.78549	9.84865	9.04819	8.01989	-0.122297	0.0682985	1.16559	-0.296342	0.00597885	2.22338
sp|Q9UBT2|SAE2_HUMAN	Q9UBT2	UBA2		-	-	-	-	-	-	-	SUMO-activating enzyme subunit 2 OS=Homo sapiens OX=9606 GN=UBA2 PE=1 SV=2	798	38	9.40676	9.89493	9.52113	9.85177	8.49887	8.80388	9.07256	8.93239	8.47956	8.69544	8.84271	9.60761	8.82692	8.67257	-0.122266	0.00930762	2.03116	-0.147718	0.00670265	2.17375
sp|P41236|IPP2_HUMAN	P41236	PPP1R2		-	-	-	-	-	-	-	Protein phosphatase inhibitor 2 OS=Homo sapiens OX=9606 GN=PPP1R2 PE=1 SV=2	3951	8	9.75434	9.9432	9.12409	9.46544	8.89666	8.70689	8.54115	9.1618	9.2298	8.40789	8.76874	9.60721	8.82662	8.80214	-0.122256	0.0301639	1.52051	-0.126263	0.0789748	1.10251
tr|A0A0A0MSA7|A0A0A0MSA7_HUMAN	A0A0A0MSA7	EIF4G3		-	-	-	-	-	-	-	Eukaryotic translation initiation factor 4 gamma 3 OS=Homo sapiens OX=9606 GN=EIF4G3 PE=1 SV=1	923	1	9.27286	9.29264	10.1503	9.65073	8.90855	8.92522	8.84176	8.50255	9.38328	8.44575	8.62631	9.57193	8.79452	8.81845	-0.122206	0.0341198	1.46699	-0.118286	0.138213	0.859452
sp|Q9C0C7|AMRA1_HUMAN	Q9C0C7	AMBRA1		-	-	-	-	-	-	+	Activating molecule in BECN1-regulated autophagy protein 1 OS=Homo sapiens OX=9606 GN=AMBRA1 PE=1 SV=2	609	5	9.19818	9.75429	9.70063	9.54825	8.64533	8.64426	9.02885	8.78798	9.04874	9.00109	8.64239	9.55103	8.7766	8.89741	-0.121994	0.00821357	2.08547	-0.102272	0.0403706	1.39393
sp|Q9NPF4|OSGEP_HUMAN	Q9NPF4	OSGEP		-	-	-	-	-	-	-	Probable tRNA N6-adenosine threonylcarbamoyltransferase OS=Homo sapiens OX=9606 GN=OSGEP PE=1 SV=1	5631	12	9.50531	9.65033	9.71413	9.35521	8.33578	8.99481	9.04677	8.99529	8.84202	8.81079	8.74955	9.62326	8.84316	8.80079	-0.121963	0.0130873	1.88315	-0.128893	0.000260214	3.58467
sp|P61604|CH10_HUMAN	P61604	HSPE1	Matrix	+	-	-	-	-	-	-	10 kDa heat shock protein, mitochondrial OS=Homo sapiens OX=9606 GN=HSPE1 PE=1 SV=2	676	8	9.95925	9.36177	9.60208	9.58766	9.14419	8.38486	8.75616	8.43182	8.46862	9.0435	9.26009	9.64103	8.67926	8.92407	-0.151616	0.0127028	1.8961	-0.111486	0.070726	1.15042
sp|Q8TB03|CX038_HUMAN	Q8TB03	CXorf38		-	-	-	-	-	-	-	Uncharacterized protein CXorf38 OS=Homo sapiens OX=9606 GN=CXorf38 PE=1 SV=1	5929	4	8.97706	10.4272	10.1144	9.31761	8.85514	8.97581	9.43536	8.90556	8.74042	8.19808	8.05338	9.83955	9.04297	8.33063	-0.121797	0.103628	0.984522	-0.240168	0.0364346	1.43849
sp|O95168|NDUB4_HUMAN	O95168	NDUFB4	MIM	+	-	-	-	-	-	-	NADH dehydrogenase [ubiquinone] 1 beta subcomplex subunit 4 OS=Homo sapiens OX=9606 GN=NDUFB4 PE=1 SV=3	5138	2	9.68761	9.50922	9.82771	10.0354	7.93504	8.57973	8.60266	8.95045	8.56351	8.6951	9.61353	9.67485	8.51697	8.95738	-0.183899	0.00690599	2.16077	-0.111162	0.104542	0.98071
sp|O00483|NDUA4_HUMAN	O00483	NDUFA4	MIM	+	-	-	-	-	-	-	Cytochrome c oxidase subunit NDUFA4 OS=Homo sapiens OX=9606 GN=NDUFA4 PE=1 SV=1	5412	7	9.53156	9.7022	9.29643	10.0394	7.37758	9.38462	8.68158	9.5534	6.96441	9.54764	9.92115	9.51006	8.7493	8.81107	-0.120288	0.256134	0.591533	-0.110138	0.497132	0.303529
sp|Q02338|BDH_HUMAN	Q02338	BDH1	MIM	+	-	-	-	-	-	-	D-beta-hydroxybutyrate dehydrogenase, mitochondrial OS=Homo sapiens OX=9606 GN=BDH1 PE=1 SV=3	5240	4	9.98798	9.45227	9.62636	9.9023	8.21642	8.65651	8.61333	8.61243	7.7526	8.9141	10.2657	9.68887	8.52467	8.97747	-0.184684	0.00131176	2.88214	-0.11002	0.392608	0.406041
sp|P49247|RPIA_HUMAN	P49247	RPIA	Matrix	+	-	-	-	-	-	-	Ribose-5-phosphate isomerase OS=Homo sapiens OX=9606 GN=RPIA PE=1 SV=3	5232	4	9.90849	9.75116	9.24878	9.16007	8.49269	8.62682	9.30908	8.69952	8.80904	9.10699	8.88737	9.63614	8.78203	8.93447	-0.133902	0.0253552	1.59593	-0.109074	0.0323242	1.49047
sp|P57081|WDR4_HUMAN	P57081	WDR4		-	-	-	-	-	-	-	tRNA (guanine-N(7)-)-methyltransferase non-catalytic subunit WDR4 OS=Homo sapiens OX=9606 GN=WDR4 PE=1 SV=2	3403	3	9.50648	9.64918	10.035	9.24935	8.90235	9.04865	9.13042	8.69856	8.64524	8.36338	8.77134	9.73022	8.945	8.59332	-0.121392	0.00620809	2.20704	-0.179257	0.00461356	2.33596
sp|Q9H832|UBE2Z_HUMAN	Q9H832	UBE2Z		-	-	-	-	-	-	-	Ubiquitin-conjugating enzyme E2 Z OS=Homo sapiens OX=9606 GN=UBE2Z PE=1 SV=2	3319	10	9.31797	10.1649	9.43673	9.63722	8.34433	8.55387	9.22457	9.32517	8.69603	8.74307	8.55618	9.63987	8.86199	8.66509	-0.121383	0.0850026	1.07057	-0.153798	0.0227202	1.64359
tr|H0YAA8|H0YAA8_HUMAN	H0YAA8	MED28		-	-	-	-	-	-	-	Mediator complex subunit 28 (Fragment) OS=Homo sapiens OX=9606 GN=MED28 PE=1 SV=1	4522	3	9.73573	8.99482	9.6767	8.77592	8.71931	8.26854	9.42953	8.40522	9.30679	9.64802	9.03941	9.46908	8.70565	9.33141	-0.121273	0.0910019	1.04095	-0.0211302	0.665904	0.176588
sp|Q16849|PTPRN_HUMAN	Q16849	PTPRN		-	-	-	-	-	-	-	Receptor-type tyrosine-protein phosphatase-like N OS=Homo sapiens OX=9606 GN=PTPRN PE=1 SV=1	889	6	9.49836	9.28049	9.43455	9.88851	8.34548	8.36033	8.58029	9.29995	9.09297	9.06877	9.15031	9.40447	8.64651	9.10402	-0.121228	0.0380822	1.41928	-0.0468429	0.0121393	1.91581
sp|Q9GZU8|PIP30_HUMAN	Q9GZU8	PSME3IP1		-	-	-	-	-	-	-	PSME3-interacting protein OS=Homo sapiens OX=9606 GN=PSME3IP1 PE=1 SV=1	5402	9	9.35604	9.59331	9.63561	9.49487	8.6918	8.65746	8.93059	8.76355	9.01487	8.86132	9.00059	9.52832	8.76085	8.95893	-0.121151	0.000665178	3.17706	-0.088896	0.00467257	2.33044
sp|O94992|HEXI1_HUMAN	O94992	HEXIM1		-	-	-	-	-	-	-	Protein HEXIM1 OS=Homo sapiens OX=9606 GN=HEXIM1 PE=1 SV=1	1074	8	9.67599	10.1373	9.42679	9.36611	9.2835	8.32636	9.15665	9.08024	8.3945	8.3686	8.78395	9.74669	8.96169	8.51568	-0.121142	0.0519396	1.2845	-0.194791	0.00765517	2.11605
sp|P40926|MDHM_HUMAN	P40926	MDH2	Matrix	+	-	-	-	-	-	-	Malate dehydrogenase, mitochondrial OS=Homo sapiens OX=9606 GN=MDH2 PE=1 SV=3	1346	53	9.89513	9.74621	9.31146	9.27381	9.01758	8.61545	8.69971	8.5949	8.56882	8.92742	9.34952	9.65093	8.73191	8.94859	-0.144371	0.00439307	2.35723	-0.109009	0.0697452	1.15649
sp|Q14847|LASP1_HUMAN	Q14847	LASP1		-	-	-	-	-	-	-	LIM and SH3 domain protein 1 OS=Homo sapiens OX=9606 GN=LASP1 PE=1 SV=2	591	13	9.43832	9.99443	9.31281	9.60854	8.35246	9.0603	9.13368	8.69964	8.55684	8.65608	9.18689	9.58185	8.81152	8.79994	-0.120914	0.0383191	1.41658	-0.122812	0.0525214	1.27966
sp|Q96BT7|ALKB8_HUMAN	Q96BT7	ALKBH8		-	-	-	-	-	-	-	Alkylated DNA repair protein alkB homolog 8 OS=Homo sapiens OX=9606 GN=ALKBH8 PE=1 SV=2	6777	1	9.54552	10.0572	9.77997	9.11436	8.54031	9.36952	10.0291	8.08929	8.64631	8.10211	8.72632	9.79423	9.00705	8.49158	-0.120877	0.194438	0.711218	-0.205899	0.0060718	2.21668
sp|P05937|CALB1_HUMAN	P05937	CALB1		-	-	-	-	-	-	-	Calbindin OS=Homo sapiens OX=9606 GN=CALB1 PE=1 SV=2	1458	4	9.61299	10.0406	9.14912	9.11439	8.58882	8.83716	9.05613	8.83959	8.98601	9.00924	8.76594	9.6009	8.83042	8.9204	-0.120687	0.024874	1.60426	-0.106062	0.0645759	1.18993
tr|E9PL57|E9PL57_HUMAN	E9PL57	NEDD8-MDP1		-	-	-	-	-	-	-	NEDD8-MDP1 readthrough (Fragment) OS=Homo sapiens OX=9606 GN=NEDD8-MDP1 PE=4 SV=1	4177	4	8.98476	10.6874	9.67206	9.60491	9.18173	8.606	9.31636	8.88644	8.83403	7.90507	8.32122	9.78141	8.99763	8.35344	-0.120497	0.145043	0.838502	-0.227672	0.064168	1.19268
sp|Q96F85|CNRP1_HUMAN	Q96F85	CNRIP1		-	-	-	-	-	-	-	CB1 cannabinoid receptor-interacting protein 1 OS=Homo sapiens OX=9606 GN=CNRIP1 PE=1 SV=1	3827	7	8.83799	10.4875	9.08373	9.54893	8.75002	8.89943	8.45038	8.74487	8.61167	9.27133	9.31417	9.46974	8.71118	9.06572	-0.120457	0.148277	0.828926	-0.0629027	0.511865	0.290844
sp|Q9NTX7|RN146_HUMAN	Q9NTX7	RNF146		-	-	-	-	-	-	-	E3 ubiquitin-protein ligase RNF146 OS=Homo sapiens OX=9606 GN=RNF146 PE=1 SV=1	6058	5	9.06851	9.86908	9.62166	9.56817	8.23897	8.37145	9.19152	9.22698	9.03716	8.76294	9.04355	9.51975	8.75723	8.94788	-0.120449	0.0932009	1.03058	-0.0893772	0.0875799	1.0576
sp|Q9Y547|IFT25_HUMAN	Q9Y547	HSPB11		-	-	-	-	-	-	-	Intraflagellar transport protein 25 homolog OS=Homo sapiens OX=9606 GN=HSPB11 PE=1 SV=1	4018	2	8.79648	9.50393	9.93951	9.80685	8.72859	8.67657	9.27464	7.95843	8.82725	8.99767	9.49007	9.41331	8.65956	9.105	-0.120408	0.135554	0.867887	-0.0480431	0.471151	0.32684
sp|Q9ULE3|DEN2A_HUMAN	Q9ULE3	DENND2A		-	-	-	-	-	-	-	DENN domain-containing protein 2A OS=Homo sapiens OX=9606 GN=DENND2A PE=1 SV=4	1750	5	9.54583	9.4245	9.53743	9.51235	8.64717	8.4804	9.04844	8.79142	9.01895	8.90002	9.09349	9.50259	8.74186	9.00415	-0.12038	0.00344708	2.46255	-0.0777297	0.00190445	2.72023
sp|Q8N983|RM43_HUMAN	Q8N983	MRPL43	Matrix	+	-	-	-	-	-	-	39S ribosomal protein L43, mitochondrial OS=Homo sapiens OX=9606 GN=MRPL43 PE=1 SV=1	5265	3	9.26188	9.42519	10.0933	9.26561	8.90316	8.37778	9.43265	8.55111	8.67865	9.13764	8.87307	9.59346	8.81617	8.89645	-0.121898	0.0758371	1.12012	-0.10882	0.0720993	1.14207
sp|P60903|S10AA_HUMAN	P60903	S100A10		-	-	-	-	-	-	-	Protein S100-A10 OS=Homo sapiens OX=9606 GN=S100A10 PE=1 SV=2	4649	3	9.65333	9.75022	10.1903	9.10575	8.52124	9.667	9.21683	8.89973	8.65189	7.69497	8.64875	9.86462	9.0762	8.33187	-0.120175	0.0563759	1.24891	-0.243623	0.0129264	1.88852
sp|A6NHL2|TBAL3_HUMAN	A6NHL2	TUBAL3		-	-	-	-	-	-	-	Tubulin alpha chain-like 3 OS=Homo sapiens OX=9606 GN=TUBAL3 PE=1 SV=2	1328	3	10.004	9.47948	10.4293	8.68564	7.59696	10.14	9.82751	9.13191	9.1738	8.78174	6.74959	9.97093	9.17409	8.23504	-0.120162	0.311758	0.506182	-0.275951	0.0958086	1.0186
sp|Q8WXE0|CSKI2_HUMAN	Q8WXE0	CASKIN2		-	-	-	-	-	-	-	Caskin-2 OS=Homo sapiens OX=9606 GN=CASKIN2 PE=1 SV=2	1540	2	9.30407	9.39757	9.8768	9.24392	9.4379	9.08735	8.5948	7.94085	9.0545	8.99806	9.06418	9.52615	8.76522	9.03891	-0.120102	0.123916	0.906871	-0.0757434	0.052536	1.27954
sp|Q9BUZ4|TRAF4_HUMAN	Q9BUZ4	TRAF4		-	-	-	-	-	-	-	TNF receptor-associated factor 4 OS=Homo sapiens OX=9606 GN=TRAF4 PE=1 SV=1	3988	3	9.97055	9.46398	9.59622	9.27761	8.6784	8.7216	8.75267	9.46679	8.88583	8.70765	8.47869	9.67692	8.90486	8.69072	-0.119954	0.0295695	1.52916	-0.155071	0.00681918	2.16627
sp|Q9UKY7|CDV3_HUMAN	Q9UKY7	CDV3		-	-	-	-	-	-	-	Protein CDV3 homolog OS=Homo sapiens OX=9606 GN=CDV3 PE=1 SV=1	433	14	9.48209	9.64268	9.50336	9.70883	8.74456	8.56406	9.19804	8.62261	8.79074	8.71637	9.02666	9.54271	8.78232	8.84459	-0.119797	0.00739966	2.13079	-0.109604	0.00277436	2.55684
sp|Q8WW12|PCNP_HUMAN	Q8WW12	PCNP		-	-	-	-	-	-	-	PEST proteolytic signal-containing nuclear protein OS=Homo sapiens OX=9606 GN=PCNP PE=1 SV=2	1339	14	9.41339	9.68869	9.64005	9.69654	8.94154	8.53947	8.96447	8.82372	8.54048	8.76538	8.98629	9.58071	8.8173	8.76405	-0.119796	0.00244649	2.61146	-0.128535	0.00609455	2.21506
sp|P36959|GMPR1_HUMAN	P36959	GMPR		-	-	-	-	-	-	-	GMP reductase 1 OS=Homo sapiens OX=9606 GN=GMPR PE=1 SV=1	4302	5	9.07385	10.624	9.48935	9.8153	8.58473	8.69508	8.73572	9.80095	8.11368	8.19051	8.87682	9.72907	8.95412	8.39367	-0.11975	0.191303	0.718279	-0.213	0.0630612	1.20024
tr|H7C2N1|H7C2N1_HUMAN	H7C2N1	PTMA		-	-	-	-	-	-	-	Prothymosin alpha (Fragment) OS=Homo sapiens OX=9606 GN=PTMA PE=1 SV=1	135	9	9.10018	9.30458	9.87946	10.1952	9.0618	8.4101	8.58198	8.65583	8.43655	8.7971	9.57726	9.42807	8.67743	8.93697	-0.119696	0.0319163	1.49599	-0.0771772	0.296671	0.527724
sp|P49406|RM19_HUMAN	P49406	MRPL19	Matrix	+	-	-	-	-	-	-	39S ribosomal protein L19, mitochondrial OS=Homo sapiens OX=9606 GN=MRPL19 PE=1 SV=2	5306	10	9.557	9.82164	9.3104	9.54299	9.02811	8.76998	8.61707	8.74603	8.5772	9.02908	9.0005	9.56301	8.7903	8.86893	-0.121553	0.00476989	2.32149	-0.108706	0.0287824	1.54087
sp|O95340|PAPS2_HUMAN	O95340	PAPSS2		-	-	-	-	-	-	-	Bifunctional 3'-phosphoadenosine 5'-phosphosulfate synthase 2 OS=Homo sapiens OX=9606 GN=PAPSS2 PE=1 SV=2	5510	3	9.26774	9.80958	9.53586	9.47143	8.25536	9.23007	9.34634	8.28343	8.29092	8.90897	9.60031	9.53773	8.7788	8.9334	-0.119622	0.0974663	1.01115	-0.0944361	0.213821	0.66995
sp|O00411|RPOM_HUMAN	O00411	POLRMT	Matrix	+	-	-	-	-	-	-	DNA-directed RNA polymerase, mitochondrial OS=Homo sapiens OX=9606 GN=POLRMT PE=1 SV=2	2033	4	9.70865	9.20629	9.58101	9.62617	8.65951	9.38383	8.40486	8.99661	8.56436	8.81128	9.05744	9.49865	8.8612	8.81103	-0.10022	0.072568	1.13925	-0.108412	0.0294743	1.53056
sp|Q86UA1|PRP39_HUMAN	Q86UA1	PRPF39		-	-	-	-	-	-	-	Pre-mRNA-processing factor 39 OS=Homo sapiens OX=9606 GN=PRPF39 PE=1 SV=3	646	9	9.45055	9.84007	9.70016	9.13982	8.51456	8.83669	9.14082	9.08833	8.48361	8.93217	8.87322	9.66359	8.8951	8.763	-0.119549	0.0108087	1.96623	-0.141135	0.00762961	2.1175
sp|P00367|DHE3_HUMAN	P00367	GLUD1	Matrix	+	-	-	-	-	-	-	Glutamate dehydrogenase 1, mitochondrial OS=Homo sapiens OX=9606 GN=GLUD1 PE=1 SV=2	1834	48	9.76451	9.68419	9.13904	9.33352	9.16475	8.70905	8.7546	8.92369	8.52013	9.12654	8.87997	9.52925	8.88802	8.84221	-0.1005	0.0259019	1.58667	-0.107955	0.0597882	1.22338
sp|Q9BQC6|RT63_HUMAN	Q9BQC6	MRPL57	Matrix	+	-	-	-	-	-	-	Ribosomal protein 63, mitochondrial OS=Homo sapiens OX=9606 GN=MRPL57 PE=1 SV=1	4398	3	9.40773	9.77735	9.39049	9.50424	9.05835	9.04232	8.70894	8.59163	8.63343	9.0072	8.87831	9.52519	8.85031	8.83965	-0.10602	0.0119294	1.92338	-0.107759	0.0148343	1.82873
sp|Q09666|AHNK_HUMAN	Q09666	AHNAK		-	-	-	-	-	-	-	Neuroblast differentiation-associated protein AHNAK OS=Homo sapiens OX=9606 GN=AHNAK PE=1 SV=2	5376	12	9.60015	9.51262	9.53563	9.13901	8.86871	8.96682	8.35869	8.97783	8.79613	8.84022	9.40419	9.54947	8.79301	9.01351	-0.119063	0.00757268	2.12075	-0.0833306	0.0533319	1.27301
sp|Q96EB6|SIR1_HUMAN	Q96EB6	SIRT1		-	-	-	-	-	-	+	NAD-dependent protein deacetylase sirtuin-1 OS=Homo sapiens OX=9606 GN=SIRT1 PE=1 SV=2	1413	6	8.93219	10.122	9.78363	9.36958	8.6844	8.78025	9.2409	8.70368	8.72786	8.94924	8.70624	9.61261	8.85231	8.79445	-0.118874	0.0720781	1.1422	-0.128335	0.0868915	1.06102
sp|Q03181|PPARD_HUMAN	Q03181	PPARD		-	-	-	-	-	-	-	Peroxisome proliferator-activated receptor delta OS=Homo sapiens OX=9606 GN=PPARD PE=1 SV=1	4886	2	13.8293	7.93764	7.05827	7.13576	8.84039	9.43477	8.15527	8.96404	9.7932	9.51668	9.33463	9.6084	8.84862	9.54817	-0.118845	0.691399	0.160271	-0.00907246	0.978793	0.00930915
sp|Q9UK59|DBR1_HUMAN	Q9UK59	DBR1		-	-	-	-	-	-	-	Lariat debranching enzyme OS=Homo sapiens OX=9606 GN=DBR1 PE=1 SV=2	2749	15	9.35837	9.62651	9.7126	9.79042	8.40719	8.74552	9.03235	9.05736	8.60854	8.77944	8.88169	9.56583	8.81061	8.75656	-0.118649	0.0131208	1.88204	-0.127526	0.00370185	2.43158
sp|Q9NVM6|DJC17_HUMAN	Q9NVM6	DNAJC17		-	-	-	-	-	-	-	DnaJ homolog subfamily C member 17 OS=Homo sapiens OX=9606 GN=DNAJC17 PE=1 SV=1	4352	4	9.42516	9.60694	9.75095	9.35457	9.08577	8.15695	9.22371	8.88128	9.18041	8.71992	8.61434	9.59435	8.83693	8.83822	-0.11864	0.0484321	1.31487	-0.118429	0.018705	1.72804
sp|Q13371|PHLP_HUMAN	Q13371	PDCL		-	-	-	-	-	-	-	Phosducin-like protein OS=Homo sapiens OX=9606 GN=PDCL PE=1 SV=3	4617	4	9.38054	9.88416	9.25942	9.16718	8.6878	8.78928	8.58415	8.97144	9.22211	9.04042	9.01349	9.50804	8.75817	9.09201	-0.118519	0.0103224	1.98622	-0.0645492	0.108745	0.96359
sp|Q96EA4|SPDLY_HUMAN	Q96EA4	SPDL1		-	-	-	-	-	-	-	Protein Spindly OS=Homo sapiens OX=9606 GN=SPDL1 PE=1 SV=2	3464	3	9.27468	10.0302	9.61332	8.81771	8.78466	8.92011	8.94079	8.87302	8.9284	8.8665	8.95062	9.6394	8.87965	8.91517	-0.118441	0.00977518	2.00988	-0.112681	0.0301326	1.52096
sp|P43490|NAMPT_HUMAN	P43490	NAMPT		-	-	-	-	-	-	-	Nicotinamide phosphoribosyltransferase OS=Homo sapiens OX=9606 GN=NAMPT PE=1 SV=1	2983	18	9.30519	9.69694	9.61125	9.77994	8.32435	8.74045	9.18405	8.8996	8.39103	8.65409	9.41311	9.53779	8.78711	8.81941	-0.118266	0.0239651	1.62042	-0.112973	0.0941407	1.02622
sp|Q9H8U3|ZFAN3_HUMAN	Q9H8U3	ZFAND3		-	-	-	-	-	-	-	AN1-type zinc finger protein 3 OS=Homo sapiens OX=9606 GN=ZFAND3 PE=1 SV=1	3173	1	9.9971	9.84101	9.05624	8.7703	8.94467	9.03585	8.67304	8.84175	9.19696	8.50498	9.13809	9.63145	8.87383	8.94668	-0.118197	0.0334095	1.47613	-0.106401	0.134522	0.871208
sp|Q9BUH6|PAXX_HUMAN	Q9BUH6	PAXX		-	-	-	-	-	-	-	Protein PAXX OS=Homo sapiens OX=9606 GN=PAXX PE=1 SV=2	82	4	9.00504	9.648	9.76892	9.29934	8.50434	8.7075	8.81091	8.89345	9.55746	8.3157	9.48935	9.47399	8.72905	9.12084	-0.118147	0.0201555	1.69561	-0.0548055	0.492132	0.307918
sp|Q16795|NDUA9_HUMAN	Q16795	NDUFA9	MIM	+	-	-	-	-	-	-	NADH dehydrogenase [ubiquinone] 1 alpha subcomplex subunit 9, mitochondrial OS=Homo sapiens OX=9606 GN=NDUFA9 PE=1 SV=2	3479	16	10.0424	9.6311	8.75791	9.67436	9.29901	8.36874	8.50082	9.33692	8.42077	9.00045	8.96751	9.47714	8.87637	8.79624	-0.094481	0.229213	0.639762	-0.107564	0.182586	0.738534
sp|P18847|ATF3_HUMAN	P18847	ATF3		-	-	-	-	-	-	-	Cyclic AMP-dependent transcription factor ATF-3 OS=Homo sapiens OX=9606 GN=ATF3 PE=1 SV=2	6442	1	10.8118	8.31977	9.85836	9.12452	9.09781	9.90859	8.98148	7.62835	8.91909	8.67904	8.67116	9.66331	8.90406	8.75643	-0.118055	0.399948	0.397996	-0.142175	0.282272	0.549332
sp|A3KN83|SBNO1_HUMAN	A3KN83	SBNO1		-	-	-	-	-	-	-	Protein strawberry notch homolog 1 OS=Homo sapiens OX=9606 GN=SBNO1 PE=1 SV=1	5159	9	9.1628	9.70363	9.40604	9.74607	8.17834	8.60296	9.09311	8.86106	8.8681	9.38799	8.9899	9.42416	8.68387	9.082	-0.118026	0.038893	1.41013	-0.053354	0.197438	0.70457
sp|Q4LDG9|DNAL1_HUMAN	Q4LDG9	DNAL1		-	-	-	-	-	-	-	Dynein light chain 1, axonemal OS=Homo sapiens OX=9606 GN=DNAL1 PE=1 SV=1	4339	5	9.01922	10.0503	9.74024	9.15233	8.66624	8.82666	9.00102	8.90469	8.70541	9.06299	8.87086	9.60325	8.84965	8.87975	-0.117902	0.0378848	1.42153	-0.113004	0.0882388	1.05434
sp|Q9Y3B7|RM11_HUMAN	Q9Y3B7	MRPL11	Matrix	+	-	-	-	-	-	-	39S ribosomal protein L11, mitochondrial OS=Homo sapiens OX=9606 GN=MRPL11 PE=1 SV=1	1455	12	9.69413	9.88416	9.16612	9.60876	9.10876	8.57435	8.39093	8.88209	8.66943	8.99928	9.02198	9.58147	8.73903	8.8969	-0.132773	0.0231497	1.63545	-0.106945	0.0480441	1.31836
sp|P36542|ATPG_HUMAN	P36542	ATP5F1C	MIM	+	-	-	-	-	-	-	ATP synthase subunit gamma, mitochondrial OS=Homo sapiens OX=9606 GN=ATP5F1C PE=1 SV=1	4847	24	9.60259	9.8294	9.15971	9.42023	9.18024	8.76141	8.62618	8.87065	8.44316	9.14782	8.95862	9.53057	8.85962	8.84987	-0.105317	0.0265673	1.57565	-0.106906	0.0774383	1.11104
tr|A0A7I2YQN2|A0A7I2YQN2_HUMAN	A0A7I2YQN2	SYNCRIP		-	-	-	-	-	-	-	Heterogeneous nuclear ribonucleoprotein Q OS=Homo sapiens OX=9606 GN=SYNCRIP PE=4 SV=1	736	1	8.501	9.31329	11.4344	8.11532	8.53453	9.36633	8.56648	9.47504	8.72304	8.90585	9.06475	9.74956	8.98559	8.89788	-0.117724	0.378021	0.422484	-0.131876	0.387939	0.411237
sp|Q8N371|KDM8_HUMAN	Q8N371	KDM8		-	-	-	-	-	-	-	Bifunctional peptidase and arginyl-hydroxylase JMJD5 OS=Homo sapiens OX=9606 GN=KDM8 PE=1 SV=1	4292	1	7.29209	8.38567	11.0151	10.4898	8.40178	8.39604	9.15989	6.84418	9.94796	10.0144	10.0531	8.89762	8.20047	10.0052	-0.117712	0.550189	0.259488	0.169252	0.373007	0.428283
sp|Q9BRX2|PELO_HUMAN	Q9BRX2	PELO		-	-	-	-	-	-	-	Protein pelota homolog OS=Homo sapiens OX=9606 GN=PELO PE=1 SV=2	1881	11	9.26342	10.0881	9.21582	9.159	8.33085	8.94512	8.68586	9.14447	9.0147	8.9437	9.209	9.52245	8.77657	9.0558	-0.117674	0.0642602	1.19206	-0.0724902	0.187714	0.726502
sp|P03891|NU2M_HUMAN	P03891	MT-ND2	MIM	+	-	-	-	-	-	-	NADH-ubiquinone oxidoreductase chain 2 OS=Homo sapiens OX=9606 GN=MT-ND2 PE=1 SV=2	6883	1	9.95844	9.47347	9.42535	11.7432	8.78269	7.7841	7.38555	8.64927	6.93997	9.2969	10.5611	9.61909	8.1504	8.93266	-0.239029	0.0179845	1.7451	-0.106811	0.557727	0.253578
sp|Q9NR12|PDLI7_HUMAN	Q9NR12	PDLIM7		-	-	-	-	-	-	-	PDZ and LIM domain protein 7 OS=Homo sapiens OX=9606 GN=PDLIM7 PE=1 SV=1	6229	1	9.57773	10.2171	9.07929	9.25682	9.1384	8.21636	9.13654	8.99582	9.24243	8.12458	9.01498	9.62471	8.87178	8.794	-0.117519	0.104291	0.981752	-0.130224	0.154626	0.810718
sp|Q9C073|F117A_HUMAN	Q9C073	FAM117A		-	-	-	-	-	-	-	Protein FAM117A OS=Homo sapiens OX=9606 GN=FAM117A PE=1 SV=1	2824	2	8.72925	9.10173	10.266	10.3436	8.75352	8.50431	8.77052	8.5086	8.89149	9.45511	8.67588	9.36566	8.63424	9.00749	-0.117312	0.124747	0.903971	-0.056255	0.527219	0.278009
sp|O95989|NUDT3_HUMAN	O95989	NUDT3		-	-	-	-	-	-	-	Diphosphoinositol polyphosphate phosphohydrolase 1 OS=Homo sapiens OX=9606 GN=NUDT3 PE=1 SV=1	585	8	9.24432	10.0708	9.48986	9.38081	8.13935	9.09405	9.45906	8.71495	8.44918	8.95354	9.00408	9.60166	8.85185	8.80227	-0.117304	0.113654	0.944417	-0.125409	0.0573546	1.24143
sp|Q8N5M1|ATPF2_HUMAN	Q8N5M1	ATPAF2	Matrix	+	-	-	-	-	-	-	ATP synthase mitochondrial F1 complex assembly factor 2 OS=Homo sapiens OX=9606 GN=ATPAF2 PE=1 SV=1	5271	4	9.50338	9.81874	9.6082	9.32099	8.55365	8.76446	8.87748	8.68169	8.18764	9.69749	8.98628	9.64344	8.71932	8.95714	-0.145332	0.000426154	3.37043	-0.10651	0.198562	0.702104
sp|O00299|CLIC1_HUMAN	O00299	CLIC1		-	-	-	-	-	-	-	Chloride intracellular channel protein 1 OS=Homo sapiens OX=9606 GN=CLIC1 PE=1 SV=4	1525	22	9.2283	10.1406	9.44622	9.78382	8.40585	8.90587	9.04746	9.06668	8.57819	8.70115	8.69586	9.60504	8.85647	8.6584	-0.117061	0.0514262	1.28882	-0.149691	0.0271422	1.56636
tr|G3V0E4|G3V0E4_HUMAN	G3V0E4	PMPCB	Matrix	+	-	-	-	-	-	-	Beta-MPP OS=Homo sapiens OX=9606 GN=PMPCB PE=1 SV=1	2897	16	9.63766	9.47425	9.45719	10.008	9.29267	8.31488	8.45409	8.81923	8.18766	9.03582	9.31859	9.52303	8.72022	8.84736	-0.127057	0.0283095	1.54807	-0.106175	0.121476	0.91551
sp|O95391|SLU7_HUMAN	O95391	SLU7		-	-	-	-	-	-	-	Pre-mRNA-splicing factor SLU7 OS=Homo sapiens OX=9606 GN=SLU7 PE=1 SV=2	4780	9	10.5086	8.26415	10.1145	8.44842	9.44784	8.80282	8.69862	8.57119	9.03337	8.82749	9.28299	9.62908	8.88012	9.04795	-0.11682	0.283245	0.547838	-0.0898075	0.455671	0.341349
sp|Q7Z7E8|UB2Q1_HUMAN	Q7Z7E8	UBE2Q1		-	-	-	-	-	-	-	Ubiquitin-conjugating enzyme E2 Q1 OS=Homo sapiens OX=9606 GN=UBE2Q1 PE=1 SV=1	4066	11	9.05328	9.79067	9.78478	9.53089	8.32556	9.18513	9.14187	8.552	8.61289	8.90534	9.1176	9.54291	8.80114	8.87861	-0.116739	0.0720076	1.14262	-0.104095	0.0803244	1.09515
sp|P07954|FUMH_HUMAN	P07954	FH	Matrix	+	-	-	-	-	-	-	Fumarate hydratase, mitochondrial OS=Homo sapiens OX=9606 GN=FH PE=1 SV=3	28	30	9.75044	9.71133	9.18503	9.26781	9.05842	8.87748	8.80838	8.72674	8.62481	9.0983	8.89128	9.54893	8.86776	8.87146	-0.106771	0.0112193	1.95003	-0.106167	0.0411247	1.3859
sp|Q9NY15|STAB1_HUMAN	Q9NY15	STAB1		-	-	-	-	-	-	-	Stabilin-1 OS=Homo sapiens OX=9606 GN=STAB1 PE=1 SV=3	5834	2	9.74569	10.3965	8.82237	8.50687	8.01781	9.24944	9.36631	8.99245	10.1151	8.56773	8.21969	9.65485	8.9065	8.96751	-0.116395	0.214588	0.668394	-0.106547	0.405658	0.39184
sp|Q99538|LGMN_HUMAN	Q99538	LGMN		-	-	-	-	-	-	-	Legumain OS=Homo sapiens OX=9606 GN=LGMN PE=1 SV=1	4368	4	9.75972	9.86035	9.2011	9.39298	9.24516	8.76729	8.77378	8.66412	9.16574	8.70687	8.46289	9.60706	8.86259	8.7785	-0.116367	0.0231727	1.63502	-0.13012	0.0463754	1.33371
sp|P55084|ECHB_HUMAN	P55084	HADHB	MIM	+	-	-	-	-	-	-	Trifunctional enzyme subunit beta, mitochondrial OS=Homo sapiens OX=9606 GN=HADHB PE=1 SV=3	336	26	9.79699	9.95683	9.11457	9.72571	9.24123	8.56363	8.18941	8.58675	8.32215	9.0867	9.41603	9.6228	8.64526	8.94163	-0.154548	0.0337528	1.47169	-0.105919	0.175525	0.755662
sp|Q9BT73|PSMG3_HUMAN	Q9BT73	PSMG3		-	-	-	-	-	-	-	Proteasome assembly chaperone 3 OS=Homo sapiens OX=9606 GN=PSMG3 PE=1 SV=1	2960	2	8.28653	10.5861	9.09904	10.3468	8.00256	8.25533	9.73057	8.42113	9.72368	8.62852	8.9197	9.32389	8.6024	9.09063	-0.116193	0.365367	0.437271	-0.0365512	0.770948	0.112975
sp|Q9BRP8|PYM1_HUMAN	Q9BRP8	PYM1		-	-	-	-	-	-	-	Partner of Y14 and mago OS=Homo sapiens OX=9606 GN=PYM1 PE=1 SV=1	4712	6	9.60738	9.50849	9.73993	9.25255	8.94217	8.91412	8.88483	8.76482	8.80432	8.68056	8.90081	9.6186	8.87649	8.79523	-0.115838	0.000154364	3.81145	-0.129106	0.000880757	3.05514
sp|Q8WXX5|DNJC9_HUMAN	Q8WXX5	DNAJC9		-	-	-	-	-	-	-	DnaJ homolog subfamily C member 9 OS=Homo sapiens OX=9606 GN=DNAJC9 PE=1 SV=1	3045	15	9.17875	10.0675	9.69132	9.44806	8.49722	8.92287	9.41993	8.76701	8.37045	8.87076	8.76609	9.64586	8.90176	8.6691	-0.115819	0.0643831	1.19123	-0.154027	0.0309634	1.50915
sp|Q6ULP2|AFTIN_HUMAN	Q6ULP2	AFTPH		-	-	-	-	-	-	-	Aftiphilin OS=Homo sapiens OX=9606 GN=AFTPH PE=1 SV=3	6817	1	8.30445	9.83597	9.61903	10.1141	8.60586	8.22098	8.45682	8.87433	8.84998	9.3367	9.78176	9.25315	8.5395	9.32281	-0.115793	0.159317	0.797738	0.0108208	0.905138	0.0432851
sp|Q9NR45|SIAS_HUMAN	Q9NR45	NANS		-	-	-	-	-	-	-	Sialic acid synthase OS=Homo sapiens OX=9606 GN=NANS PE=1 SV=2	1946	24	9.26962	9.8842	9.39186	10.0192	8.31691	8.70401	9.12346	8.9812	8.54592	8.7297	9.03395	9.51523	8.78139	8.76986	-0.115788	0.0381642	1.41834	-0.117685	0.034085	1.46744
tr|A0A5F9ZGX9|A0A5F9ZGX9_HUMAN	A0A5F9ZGX9	BBS9		-	-	-	-	-	-	-	Protein PTHB1 OS=Homo sapiens OX=9606 GN=BBS9 PE=1 SV=1	4345	3	9.32779	9.75421	10.0001	8.74702	8.06791	9.2083	9.71198	8.79902	8.78798	9.24165	8.35401	9.69403	8.9468	8.79455	-0.115725	0.152209	0.81756	-0.140488	0.0495161	1.30525
sp|P23458|JAK1_HUMAN	P23458	JAK1		-	-	-	-	-	-	-	Tyrosine-protein kinase JAK1 OS=Homo sapiens OX=9606 GN=JAK1 PE=1 SV=2	5542	2	8.54732	10.0289	10.3678	9.03193	10.0617	9.00401	6.98476	9.57173	9.68653	8.96631	7.74897	9.64801	8.90555	8.8006	-0.115526	0.459198	0.338	-0.132628	0.346571	0.460208
tr|Q9HB66|Q9HB66_HUMAN	Q9HB66	MKKS		-	-	-	-	-	-	-	Alternative protein MKKS OS=Homo sapiens OX=9606 GN=MKKS PE=1 SV=1	6419	1	9.68928	10.1543	9.64476	9.43172	8.7919	9.4341	8.83017	9.23985	7.8537	8.43404	8.49623	9.82945	9.074	8.26132	-0.115371	0.0220259	1.65707	-0.250737	0.0038933	2.40968
sp|P98198|AT8B2_HUMAN	P98198	ATP8B2		-	-	-	-	-	-	-	Phospholipid-transporting ATPase ID OS=Homo sapiens OX=9606 GN=ATP8B2 PE=1 SV=2	789	2	9.59015	10.4497	9.36042	8.69869	8.01659	9.45132	9.41044	9.3122	8.61089	9.19437	7.9052	9.80009	9.04764	8.57015	-0.115254	0.187796	0.726313	-0.193474	0.0692614	1.15951
sp|O43524|FOXO3_HUMAN	O43524	FOXO3		-	-	-	-	-	-	-	Forkhead box protein O3 OS=Homo sapiens OX=9606 GN=FOXO3 PE=1 SV=1	6684	1	10.1906	9.16881	9.75881	9.64092	9.4266	8.92174	7.97597	9.52294	8.69091	8.6028	8.09994	9.70607	8.96181	8.46455	-0.115097	0.186782	0.728666	-0.197454	0.0235738	1.62757
sp|P23434|GCSH_HUMAN	P23434	GCSH	Matrix	+	-	-	-	-	-	-	Glycine cleavage system H protein, mitochondrial OS=Homo sapiens OX=9606 GN=GCSH PE=1 SV=2	6402	9	9.40938	9.75175	9.43203	9.31407	9.06747	9.06745	8.66936	8.70693	8.12273	9.07164	9.3872	9.53105	8.8778	8.86052	-0.102433	0.0093815	2.02773	-0.105244	0.165435	0.781373
sp|Q5T440|CAF17_HUMAN	Q5T440	IBA57	Matrix	+	-	-	-	-	-	-	Putative transferase CAF17, mitochondrial OS=Homo sapiens OX=9606 GN=IBA57 PE=1 SV=1	1566	3	9.70745	9.19108	9.54228	9.24735	8.98602	8.51448	9.08646	9.28078	8.55429	9.03794	8.85187	9.48027	8.96693	8.8147	-0.0803132	0.0768118	1.11457	-0.105017	0.0326221	1.48649
sp|Q8WVM0|TFB1M_HUMAN	Q8WVM0	TFB1M	Matrix	+	-	-	-	-	-	-	Dimethyladenosine transferase 1, mitochondrial OS=Homo sapiens OX=9606 GN=TFB1M PE=1 SV=1	4544	1	10.0805	9.10487	9.35077	9.46937	9.45268	8.89378	8.47526	8.63838	7.74926	9.02715	9.75797	9.51205	8.86502	8.84479	-0.101631	0.125778	0.900395	-0.104927	0.366621	0.435782
sp|Q96HA8|NTAQ1_HUMAN	Q96HA8	NTAQ1		-	-	-	-	-	-	-	Protein N-terminal glutamine amidohydrolase OS=Homo sapiens OX=9606 GN=NTAQ1 PE=1 SV=2	6387	2	8.3752	10.5634	9.5622	10.2658	7.62088	9.04046	10.0183	8.41167	9.56678	9.36185	7.21355	9.50027	8.77283	8.71406	-0.114926	0.404668	0.392901	-0.124623	0.468644	0.329157
sp|P51398|RT29_HUMAN	P51398	DAP3	Matrix	+	-	-	-	-	-	-	28S ribosomal protein S29, mitochondrial OS=Homo sapiens OX=9606 GN=DAP3 PE=1 SV=1	3089	9	10.026	9.24198	9.17687	9.68088	8.937	8.64627	8.88655	8.95387	8.19322	9.05403	9.20333	9.48162	8.85592	8.81686	-0.0984905	0.0499821	1.30119	-0.104868	0.185769	0.731026
sp|Q9Y2Y0|AR2BP_HUMAN	Q9Y2Y0	ARL2BP		-	-	-	-	-	-	-	ADP-ribosylation factor-like protein 2-binding protein OS=Homo sapiens OX=9606 GN=ARL2BP PE=1 SV=1	6677	2	9.30147	9.94204	9.61592	9.53778	8.50969	8.7852	9.25915	8.98669	8.42772	8.58711	9.04722	9.61981	8.88518	8.68735	-0.114607	0.0293302	1.53269	-0.147092	0.0236332	1.62648
sp|Q02779|M3K10_HUMAN	Q02779	MAP3K10		-	-	-	-	-	-	-	Mitogen-activated protein kinase kinase kinase 10 OS=Homo sapiens OX=9606 GN=MAP3K10 PE=1 SV=3	4908	3	9.62829	10.0681	9.14227	9.43093	8.48472	9.18641	9.02871	8.81608	8.79181	8.79392	8.62871	9.61289	8.87898	8.73815	-0.114576	0.050737	1.29468	-0.137642	0.0327399	1.48492
sp|P16403|H12_HUMAN	P16403	H1-2		-	-	-	-	-	-	-	Histone H1.2 OS=Homo sapiens OX=9606 GN=H1-2 PE=1 SV=2	216	3	9.21684	9.52174	10.0013	8.98681	8.79924	9.49323	8.84049	8.26249	8.64152	9.03487	9.20142	9.57996	8.84886	8.95927	-0.114528	0.0938291	1.02766	-0.0966384	0.0927716	1.03258
sp|P63172|DYLT1_HUMAN	P63172	DYNLT1		-	-	-	-	-	-	-	Dynein light chain Tctex-type 1 OS=Homo sapiens OX=9606 GN=DYNLT1 PE=1 SV=1	4412	8	9.49095	9.71496	9.30151	9.41765	9.03434	8.7967	8.6188	8.65963	8.78889	8.73153	9.44503	9.50247	8.77737	8.98848	-0.114515	0.00464769	2.33276	-0.0802254	0.117349	0.93052
sp|Q92932|PTPR2_HUMAN	Q92932	PTPRN2		-	-	-	-	-	-	-	Receptor-type tyrosine-protein phosphatase N2 OS=Homo sapiens OX=9606 GN=PTPRN2 PE=1 SV=2	4737	2	9.74725	10.1753	9.57619	8.5206	8.11598	9.57064	9.05307	9.59458	9.19102	8.619	7.83637	9.83291	9.08357	8.5488	-0.11436	0.145973	0.835728	-0.201898	0.0408087	1.38925
sp|Q8NBA8|DTWD2_HUMAN	Q8NBA8	DTWD2		-	-	-	-	-	-	-	tRNA-uridine aminocarboxypropyltransferase 2 OS=Homo sapiens OX=9606 GN=DTWD2 PE=1 SV=1	6357	1	9.21906	9.81088	9.39897	9.38409	8.00408	8.96252	9.08615	8.96441	9.51114	8.53448	9.12421	9.4763	8.75429	9.05661	-0.114334	0.0816265	1.08817	-0.0653532	0.276842	0.557768
sp|Q9BQ95|ECSIT_HUMAN	Q9BQ95	ECSIT	MIM	+	-	-	-	-	-	-	Evolutionarily conserved signaling intermediate in Toll pathway, mitochondrial OS=Homo sapiens OX=9606 GN=ECSIT PE=1 SV=1	2198	2	9.5241	10.2228	9.63826	9.07008	9.4851	8.1372	8.03318	8.56334	8.46352	9.05435	9.80805	9.79505	8.55471	9.10864	-0.195335	0.0347025	1.45964	-0.104818	0.197987	0.703364
sp|Q8IVH2|FOXP4_HUMAN	Q8IVH2	FOXP4		-	-	-	-	-	-	-	Forkhead box protein P4 OS=Homo sapiens OX=9606 GN=FOXP4 PE=1 SV=1	3926	6	8.98828	9.90337	9.65166	10.3836	8.96253	8.43907	8.34252	9.41703	8.60744	8.84031	8.46415	9.51444	8.79029	8.6373	-0.114208	0.109955	0.958787	-0.139538	0.0406471	1.39097
tr|G5E9M7|G5E9M7_HUMAN	G5E9M7	VGLL4		-	-	-	-	-	-	-	Transcription cofactor vestigial-like protein 4 OS=Homo sapiens OX=9606 GN=VGLL4 PE=1 SV=1	6389	2	9.02543	9.65078	9.96084	9.49179	8.47612	9.32524	8.37384	9.10422	9.28911	9.05064	8.252	9.54568	8.81986	8.86392	-0.114094	0.0994575	1.00236	-0.106904	0.177538	0.750709
tr|A0A0C4DG17|A0A0C4DG17_HUMAN	A0A0C4DG17	RPSA		-	-	-	-	-	-	-	40S ribosomal protein SA OS=Homo sapiens OX=9606 GN=RPSA PE=1 SV=1	741	40	9.7121	9.59074	9.64383	9.34415	9.4809	9.0198	7.13952	10.022	6.83124	9.72165	9.49406	9.64889	8.91555	8.68232	-0.114038	0.368252	0.433855	-0.152283	0.35667	0.447733
sp|P35269|T2FA_HUMAN	P35269	GTF2F1		-	-	-	-	-	-	-	General transcription factor IIF subunit 1 OS=Homo sapiens OX=9606 GN=GTF2F1 PE=1 SV=2	2444	8	9.28553	9.90435	9.33682	10.0003	9.00143	8.36363	9.01463	8.76638	8.50838	8.63953	9.179	9.5089	8.78652	8.77564	-0.113987	0.0318189	1.49732	-0.115775	0.0619972	1.20763
sp|Q9HB09|B2L12_HUMAN	Q9HB09	BCL2L12		-	-	-	-	-	-	-	Bcl-2-like protein 12 OS=Homo sapiens OX=9606 GN=BCL2L12 PE=1 SV=1	6035	2	10.636	8.77057	10.0259	8.25771	8.5331	9.49553	8.7776	9.45646	8.48206	9.17127	8.39382	9.81082	9.06567	8.68238	-0.11396	0.227239	0.643517	-0.176283	0.133952	0.87305
sp|Q969H6|POP5_HUMAN	Q969H6	POP5		-	-	-	-	-	-	-	Ribonuclease P/MRP protein subunit POP5 OS=Homo sapiens OX=9606 GN=POP5 PE=1 SV=1	6836	2	9.48861	9.63213	9.31163	8.7901	8.67039	9.16121	8.54367	8.65545	8.8932	9.55372	9.29989	9.47746	8.75768	9.24894	-0.113951	0.010376	1.98397	-0.0352124	0.34482	0.462407
tr|H3BMD8|H3BMD8_HUMAN	H3BMD8	ARPP19		-	-	-	-	-	-	-	cAMP-regulated phosphoprotein 19 OS=Homo sapiens OX=9606 GN=ARPP19 PE=1 SV=1	4683	4	9.6744	8.94272	9.52694	10.0698	9.00598	8.87973	8.82585	7.96804	9.11279	8.94606	9.04764	9.38135	8.6699	9.0355	-0.113781	0.0884855	1.05313	-0.0541922	0.204872	0.688518
tr|A2A2Q9|A2A2Q9_HUMAN	A2A2Q9	AAR2		-	-	-	-	-	-	-	AAR2 splicing factor homolog OS=Homo sapiens OX=9606 GN=AAR2 PE=1 SV=1	4610	3	8.9492	9.93331	9.77563	9.39489	8.44055	9.05133	8.73193	9.09237	9.10905	8.66295	8.85879	9.55271	8.82905	8.87693	-0.113653	0.068514	1.16422	-0.10585	0.111011	0.954633
sp|Q08357|S20A2_HUMAN	Q08357	SLC20A2		-	-	-	-	-	-	-	Sodium-dependent phosphate transporter 2 OS=Homo sapiens OX=9606 GN=SLC20A2 PE=1 SV=1	6850	1	9.65594	9.89636	8.96185	8.91102	9.41879	8.09675	8.31953	9.30554	9.47673	9.08648	8.87101	9.50472	8.78515	9.14474	-0.113576	0.180524	0.743466	-0.0557015	0.338632	0.470272
sp|O15234|CASC3_HUMAN	O15234	CASC3		-	-	-	-	-	-	-	Protein CASC3 OS=Homo sapiens OX=9606 GN=CASC3 PE=1 SV=2	5569	3	9.73098	9.66882	9.64271	9.45373	8.94284	8.74657	8.87675	9.22568	8.66334	8.38673	8.66187	9.68084	8.94796	8.57065	-0.113573	0.00181439	2.74127	-0.175728	0.000314384	3.50254
sp|P31040|SDHA_HUMAN	P31040	SDHA	MIM	+	-	-	-	-	-	-	Succinate dehydrogenase [ubiquinone] flavoprotein subunit, mitochondrial OS=Homo sapiens OX=9606 GN=SDHA PE=1 SV=2	197	22	10.0216	9.65036	9.24909	9.60443	8.98194	8.60252	8.39809	8.59136	8.32323	9.08941	9.48794	9.64035	8.64348	8.96686	-0.157474	0.00830643	2.08059	-0.104483	0.174236	0.758862
sp|P78318|IGBP1_HUMAN	P78318	IGBP1		-	-	-	-	-	-	-	Immunoglobulin-binding protein 1 OS=Homo sapiens OX=9606 GN=IGBP1 PE=1 SV=1	166	7	9.53969	9.85958	9.61335	9.48195	8.27864	9.33509	9.54816	8.59683	8.3318	8.53817	8.87674	9.67087	8.93968	8.58224	-0.113423	0.100982	0.995755	-0.172292	0.0042495	2.37166
sp|Q9NX01|TXN4B_HUMAN	Q9NX01	TXNL4B		-	-	-	-	-	-	-	Thioredoxin-like protein 4B OS=Homo sapiens OX=9606 GN=TXNL4B PE=1 SV=1	6180	1	9.2176	10.0342	9.7352	8.75166	8.36955	8.46378	9.45778	9.44026	9.10084	8.88774	8.54141	9.66233	8.93284	8.84333	-0.113252	0.132181	0.87883	-0.127782	0.047116	1.32683
sp|Q9UHH9|IP6K2_HUMAN	Q9UHH9	IP6K2		-	-	-	-	-	-	-	Inositol hexakisphosphate kinase 2 OS=Homo sapiens OX=9606 GN=IP6K2 PE=1 SV=2	4856	1	9.4327	9.18026	10.4369	9.10754	9.45184	8.53386	8.36474	9.45878	8.86197	8.32193	8.84951	9.68329	8.95231	8.6778	-0.113238	0.182193	0.739469	-0.158167	0.0762568	1.11772
sp|Q86Y79|PTH_HUMAN	Q86Y79	PTRH1	Matrix	+	-	-	-	-	-	-	Probable peptidyl-tRNA hydrolase OS=Homo sapiens OX=9606 GN=PTRH1 PE=1 SV=1	2753	2	9.17297	10.3974	9.58634	9.43364	8.75941	8.744	8.47376	8.30948	9.10781	8.69689	9.31828	9.7189	8.57166	9.04099	-0.181218	0.0172254	1.76383	-0.104312	0.168047	0.77457
sp|Q9HCE5|MET14_HUMAN	Q9HCE5	METTL14		-	-	-	-	-	-	-	N6-adenosine-methyltransferase non-catalytic subunit OS=Homo sapiens OX=9606 GN=METTL14 PE=1 SV=2	2732	6	9.38225	9.97647	9.29557	9.32115	8.48491	8.83734	9.05768	8.94349	9.00494	8.85567	8.84053	9.55143	8.83085	8.90038	-0.113164	0.0263946	1.57848	-0.10185	0.0417633	1.3792
sp|Q9HAY2|MAGF1_HUMAN	Q9HAY2	MAGEF1		-	-	-	-	-	-	-	Melanoma-associated antigen F1 OS=Homo sapiens OX=9606 GN=MAGEF1 PE=1 SV=2	6361	2	9.79297	10.1507	9.42497	8.71172	9.01705	8.8266	9.82423	8.54044	9.16359	8.24192	8.30586	9.78955	9.05208	8.57046	-0.112993	0.102834	0.987864	-0.19187	0.0284873	1.54535
sp|Q99836|MYD88_HUMAN	Q99836	MYD88		-	-	-	-	-	-	-	Myeloid differentiation primary response protein MyD88 OS=Homo sapiens OX=9606 GN=MYD88 PE=1 SV=1	6187	7	9.31869	9.92685	9.63101	9.52959	8.63514	8.79639	9.2575	8.91419	8.33225	8.71241	8.94598	9.62552	8.90081	8.66355	-0.112928	0.0196573	1.70648	-0.151906	0.0184875	1.73312
tr|F8W060|F8W060_HUMAN	F8W060	OSBPL8		-	+	-	-	-	-	-	Oxysterol-binding protein-related protein 8 (Fragment) OS=Homo sapiens OX=9606 GN=OSBPL8 PE=1 SV=8	516	1	11.2114	7.29316	10.5085	9.36429	6.54737	11.2333	9.62241	8.37294	9.38697	7.25882	9.20083	9.67102	8.94401	8.61554	-0.112747	0.658068	0.18173	-0.166727	0.488425	0.311202
sp|Q52MB2|CC184_HUMAN	Q52MB2	CCDC184		-	-	-	-	-	-	-	Coiled-coil domain-containing protein 184 OS=Homo sapiens OX=9606 GN=CCDC184 PE=1 SV=2	2561	3	9.70811	9.67785	9.47511	9.78679	8.86502	8.19307	8.9715	9.5615	8.44693	9.06602	8.2481	9.62036	8.89777	8.58702	-0.112646	0.085141	1.06986	-0.163933	0.015837	1.80033
sp|P10746|HEM4_HUMAN	P10746	UROS		-	-	-	-	-	-	-	Uroporphyrinogen-III synthase OS=Homo sapiens OX=9606 GN=UROS PE=1 SV=1	1841	7	9.35906	10.0942	9.36624	9.42849	8.73491	8.34878	9.22595	9.23072	8.45603	9.01167	8.74397	9.6065	8.88509	8.73722	-0.112625	0.0768309	1.11446	-0.136836	0.0408204	1.38912
sp|Q13011|ECH1_HUMAN	Q13011	ECH1	Matrix	+	-	-	-	-	-	-	Delta(3,5)-Delta(2,4)-dienoyl-CoA isomerase, mitochondrial OS=Homo sapiens OX=9606 GN=ECH1 PE=1 SV=2	320	20	9.88347	9.70055	9.14312	9.25058	9.06244	8.68382	8.52731	9.0253	8.62013	9.06683	9.03646	9.57571	8.82472	8.90781	-0.11783	0.0268008	1.57185	-0.10431	0.065471	1.18395
tr|B5ME97|B5ME97_HUMAN	B5ME97	SEPTIN10		-	-	-	-	-	-	-	Septin 10, isoform CRA_c OS=Homo sapiens OX=9606 GN=SEPTIN10 PE=1 SV=2	6735	3	9.45057	9.29246	9.61062	9.54158	9.5794	8.74343	8.28325	8.36617	9.5322	8.83872	8.76161	9.45122	8.74306	9.04418	-0.112361	0.105438	0.977004	-0.0635109	0.194799	0.710412
tr|J3KPL8|J3KPL8_HUMAN	J3KPL8	APBB1		-	-	-	-	-	-	-	Amyloid-beta A4 precursor protein-binding family B member 1 OS=Homo sapiens OX=9606 GN=APBB1 PE=1 SV=1	3677	4	9.65942	9.67881	9.43494	9.80437	8.87375	8.92969	9.1645	8.523	8.6732	8.66108	8.59724	9.59106	8.87274	8.64384	-0.112311	0.0082655	2.08273	-0.150017	0.000316663	3.4994
sp|P29084|T2EB_HUMAN	P29084	GTF2E2		-	-	-	-	-	-	-	Transcription initiation factor IIE subunit beta OS=Homo sapiens OX=9606 GN=GTF2E2 PE=1 SV=1	2157	7	9.03821	9.97659	9.46918	9.919	8.57354	8.79612	9.10976	8.65556	8.71062	9.0367	8.71473	9.49466	8.78374	8.82068	-0.11228	0.0444235	1.35239	-0.106226	0.0821332	1.08548
sp|Q8WUW1|BRK1_HUMAN	Q8WUW1	BRK1		-	-	-	-	-	-	-	Protein BRICK1 OS=Homo sapiens OX=9606 GN=BRK1 PE=1 SV=1	4749	6	9.37912	9.7103	10.5572	9.84778	8.97813	9.05155	9.58811	8.9531	7.91025	7.98862	8.0358	9.88221	9.14272	7.97822	-0.112209	0.0835677	1.07796	-0.308766	0.00569758	2.24431
sp|P22676|CALB2_HUMAN	P22676	CALB2		-	-	-	-	-	-	-	Calretinin OS=Homo sapiens OX=9606 GN=CALB2 PE=2 SV=2	6632	1	9.79682	10.1408	9.22943	8.97634	7.47401	9.17808	10.0782	9.24946	9.21911	7.63732	9.02049	9.72235	8.99494	8.62564	-0.112192	0.336124	0.4735	-0.172674	0.123728	0.907532
sp|Q96JK2|DCAF5_HUMAN	Q96JK2	DCAF5		-	-	-	-	-	-	-	DDB1- and CUL4-associated factor 5 OS=Homo sapiens OX=9606 GN=DCAF5 PE=1 SV=2	3760	7	9.42572	10.052	9.27863	9.39166	8.35483	8.86732	9.36255	8.89194	8.86615	8.91799	8.5912	9.58545	8.86916	8.79178	-0.112049	0.0715176	1.14559	-0.124691	0.0370155	1.43162
sp|O75648|MTU1_HUMAN	O75648	TRMU	Matrix	+	-	-	-	-	-	-	Mitochondrial tRNA-specific 2-thiouridylase 1 OS=Homo sapiens OX=9606 GN=TRMU PE=1 SV=2	6745	2	10.228	8.769	9.92177	8.74201	8.45128	9.25227	8.80643	8.9269	8.97518	9.44121	8.48593	9.63959	8.85922	8.96744	-0.121792	0.122286	0.912624	-0.104276	0.267969	0.571916
sp|Q53FT3|HIKES_HUMAN	Q53FT3	HIKESHI		-	-	-	-	-	-	-	Protein Hikeshi OS=Homo sapiens OX=9606 GN=HIKESHI PE=1 SV=2	6033	6	9.55488	9.76978	9.46561	9.66684	8.1667	9.14033	9.07197	9.14046	8.76671	8.49466	8.76207	9.59676	8.87987	8.67448	-0.112009	0.0574924	1.24039	-0.14577	0.00193296	2.71378
sp|Q9NWZ8|GEMI8_HUMAN	Q9NWZ8	GEMIN8		-	-	-	-	-	-	-	Gem-associated protein 8 OS=Homo sapiens OX=9606 GN=GEMIN8 PE=1 SV=1	4512	3	10.0803	9.83927	9.66973	8.42672	8.97868	9.50876	9.44399	8.57451	8.37655	8.51521	8.58626	9.8631	9.12649	8.49267	-0.111982	0.0450247	1.34655	-0.215822	0.000516579	3.28686
sp|Q8WTS6|SETD7_HUMAN	Q8WTS6	SETD7		-	-	-	-	-	-	-	Histone-lysine N-methyltransferase SETD7 OS=Homo sapiens OX=9606 GN=SETD7 PE=1 SV=1	1278	6	9.14939	9.7404	9.84043	9.68194	8.70334	8.78202	9.12974	8.83295	8.74568	8.80512	8.589	9.57674	8.86201	8.71327	-0.1119	0.0196531	1.70657	-0.136321	0.018509	1.73262
sp|Q9P2D0|IBTK_HUMAN	Q9P2D0	IBTK		-	-	-	-	-	-	-	Inhibitor of Bruton tyrosine kinase OS=Homo sapiens OX=9606 GN=IBTK PE=1 SV=3	5699	2	9.16354	10.7745	9.99894	7.63097	9.01928	9.63932	9.97317	8.30945	8.33257	7.88096	9.27726	9.97899	9.23531	8.49693	-0.111735	0.257881	0.588581	-0.231953	0.0754351	1.12243
sp|Q8N806|UBR7_HUMAN	Q8N806	UBR7		-	-	-	-	-	-	-	Putative E3 ubiquitin-protein ligase UBR7 OS=Homo sapiens OX=9606 GN=UBR7 PE=1 SV=2	4236	9	9.46971	9.58309	9.66986	9.96632	8.67478	8.98822	9.01888	8.76095	8.53693	8.39672	8.93454	9.57422	8.86071	8.62273	-0.111733	0.0013632	2.86544	-0.15101	0.00512861	2.29
sp|Q5M775|CYTSB_HUMAN	Q5M775	SPECC1		-	-	-	-	-	-	-	Cytospin-B OS=Homo sapiens OX=9606 GN=SPECC1 PE=1 SV=1	1021	7	9.93054	10.0155	9.15136	8.85051	8.85794	8.78532	9.20292	9.0622	9.18762	8.90951	8.04653	9.69913	8.9771	8.71455	-0.111607	0.0372168	1.42926	-0.154429	0.0888642	1.05127
sp|Q96A73|P33MX_HUMAN	Q96A73	KIAA1191		-	-	-	-	-	-	-	Putative monooxygenase p33MONOX OS=Homo sapiens OX=9606 GN=KIAA1191 PE=1 SV=1	3987	11	9.33068	9.95284	9.67966	8.6495	9.37866	8.84826	9.17598	8.34047	9.0238	8.62638	8.99377	9.65439	8.93584	8.88132	-0.111582	0.0666382	1.17628	-0.120412	0.0248576	1.60454
sp|P30085|KCY_HUMAN	P30085	CMPK1		-	-	-	-	-	-	-	UMP-CMP kinase OS=Homo sapiens OX=9606 GN=CMPK1 PE=1 SV=3	4909	9	9.26944	9.96086	9.398	9.63462	8.54453	9.18541	8.84707	8.75411	8.41045	8.85332	9.14219	9.54277	8.83278	8.80199	-0.11154	0.030556	1.5149	-0.116578	0.0693637	1.15887
sp|P50453|SPB9_HUMAN	P50453	SERPINB9		-	-	-	-	-	-	-	Serpin B9 OS=Homo sapiens OX=9606 GN=SERPINB9 PE=1 SV=1	777	17	9.44338	9.69728	9.30108	10.0461	8.81146	8.66525	8.64074	8.98507	8.62081	8.69279	9.09609	9.48058	8.77563	8.80323	-0.111473	0.00339884	2.46867	-0.106942	0.0226544	1.64485
sp|Q8IY57|YAF2_HUMAN	Q8IY57	YAF2		-	-	-	-	-	-	-	YY1-associated factor 2 OS=Homo sapiens OX=9606 GN=YAF2 PE=1 SV=3	6493	1	10.6401	10.3892	8.27587	8.97194	9.69533	10.1719	8.62842	7.67373	9.43281	6.7213	9.39939	9.76839	9.04234	8.51783	-0.111424	0.461794	0.335551	-0.197634	0.345384	0.461698
sp|Q5BKY9|F133B_HUMAN	Q5BKY9	FAM133B		-	-	-	-	-	-	-	Protein FAM133B OS=Homo sapiens OX=9606 GN=FAM133B PE=1 SV=1	1847	5	9.23238	8.92412	10.1706	9.46695	8.82708	8.9406	8.825	8.37441	9.20599	9.18806	8.84484	9.44237	8.74177	9.07963	-0.111223	0.0994486	1.0024	-0.056515	0.408051	0.389285
sp|P35790|CHKA_HUMAN	P35790	CHKA		-	-	-	-	-	-	-	Choline kinase alpha OS=Homo sapiens OX=9606 GN=CHKA PE=1 SV=3	4640	5	9.20144	9.57281	9.69547	9.43736	8.45613	8.64735	9.12399	8.91633	8.77281	8.97049	9.20582	9.48991	8.78595	8.98304	-0.111196	0.0216314	1.66492	-0.0791901	0.0594349	1.22596
sp|P37837|TALDO_HUMAN	P37837	TALDO1		-	-	-	-	-	-	-	Transaldolase OS=Homo sapiens OX=9606 GN=TALDO1 PE=1 SV=2	410	33	9.3597	9.88771	9.56305	9.6033	8.4384	8.91392	9.26928	8.94314	8.54462	8.68964	8.78724	9.60349	8.89119	8.67383	-0.111183	0.0311584	1.50642	-0.146889	0.00534128	2.27235
sp|L0R819|ASURF_HUMAN	L0R819	ASDURF		-	-	-	-	-	-	-	ASNSD1 upstream open reading frame protein OS=Homo sapiens OX=9606 GN=ASDURF PE=1 SV=1	5139	5	9.26057	9.65702	9.9055	9.20742	9.51132	8.518	8.79676	8.75589	8.98771	8.95129	8.44852	9.6077	8.89549	8.79584	-0.111116	0.062564	1.20368	-0.127369	0.0338165	1.47087
sp|A6NDG6|PGP_HUMAN	A6NDG6	PGP		-	-	-	-	-	-	-	Glycerol-3-phosphate phosphatase OS=Homo sapiens OX=9606 GN=PGP PE=1 SV=1	5250	9	9.34407	10.0608	9.34138	9.51958	8.83316	9.18877	9.06026	8.40642	8.77929	8.57142	8.89484	9.58208	8.87215	8.74852	-0.111055	0.0552879	1.25737	-0.131301	0.0317156	1.49873
sp|P45984|MK09_HUMAN	P45984	MAPK9		-	-	-	-	-	-	-	Mitogen-activated protein kinase 9 OS=Homo sapiens OX=9606 GN=MAPK9 PE=1 SV=2	2388	3	9.87216	9.55861	9.18857	9.34531	8.62067	8.93464	8.94384	8.83285	8.72229	9.00324	8.97782	9.53978	8.833	8.90112	-0.111052	0.013075	1.88356	-0.0999697	0.0422426	1.37425
sp|Q9NVA1|UQCC1_HUMAN	Q9NVA1	UQCC1	MIM	+	-	-	-	-	-	-	Ubiquinol-cytochrome-c reductase complex assembly factor 1 OS=Homo sapiens OX=9606 GN=UQCC1 PE=1 SV=3	5855	3	9.98712	9.22057	9.26784	9.20792	8.96308	8.9778	8.93587	8.93966	9.13958	8.66945	8.69112	9.49184	8.9541	8.83338	-0.0841395	0.0489947	1.30985	-0.103722	0.0868107	1.06143
sp|P54277|PMS1_HUMAN	P54277	PMS1		-	-	-	-	-	-	-	PMS1 protein homolog 1 OS=Homo sapiens OX=9606 GN=PMS1 PE=1 SV=1	4757	6	9.04893	9.20921	11.0702	9.30625	8.76449	8.60384	9.93576	8.90916	8.37166	8.34119	8.43931	9.77611	9.05331	8.38405	-0.110815	0.316024	0.50028	-0.221613	0.0986662	1.00583
sp|Q8IVW6|ARI3B_HUMAN	Q8IVW6	ARID3B		-	-	-	-	-	-	-	AT-rich interactive domain-containing protein 3B OS=Homo sapiens OX=9606 GN=ARID3B PE=1 SV=2	2152	18	9.69946	9.37022	9.40471	8.96458	8.95863	8.66809	8.89558	8.63867	9.02298	8.80571	9.57137	9.49146	8.79024	9.13335	-0.110728	0.00286708	2.54256	-0.0554859	0.226247	0.645418
sp|Q00653|NFKB2_HUMAN	Q00653	NFKB2		-	-	-	-	-	-	-	Nuclear factor NF-kappa-B p100 subunit OS=Homo sapiens OX=9606 GN=NFKB2 PE=1 SV=4	2024	6	9.55598	9.5763	9.41599	9.38658	8.83973	8.59844	8.75922	9.05493	9.04322	8.5346	9.235	9.51609	8.81308	8.93761	-0.110723	0.0020531	2.68759	-0.0904804	0.0545948	1.26285
sp|Q8TBC5|ZSC18_HUMAN	Q8TBC5	ZSCAN18		-	-	-	-	-	-	-	Zinc finger and SCAN domain-containing protein 18 OS=Homo sapiens OX=9606 GN=ZSCAN18 PE=1 SV=2	6571	4	9.93766	9.72611	9.18101	8.85258	9.27792	8.2745	9.0837	8.98315	8.9816	8.78082	8.92095	9.61493	8.90482	8.89446	-0.11069	0.0774286	1.1111	-0.112369	0.0365448	1.43717
tr|S4R3N1|S4R3N1_HUMAN	S4R3N1	HSPE1-MOB4		-	-	-	-	-	-	-	10 kDa heat shock protein, mitochondrial OS=Homo sapiens OX=9606 GN=HSPE1-MOB4 PE=1 SV=1	676	15	9.6644	9.6911	9.26451	9.00084	9.24249	8.8742	8.77743	8.45224	8.93062	9.03143	9.07074	9.54	8.83659	9.01093	-0.1105	0.0258196	1.58805	-0.0823138	0.0213781	1.67003
sp|Q13163|MP2K5_HUMAN	Q13163	MAP2K5		-	-	-	-	-	-	-	Dual specificity mitogen-activated protein kinase kinase 5 OS=Homo sapiens OX=9606 GN=MAP2K5 PE=1 SV=2	5871	1	9.05322	9.45692	9.71583	10.2472	8.55995	8.02935	9.9468	8.32518	9.75257	8.49018	8.4228	9.40866	8.71532	8.88852	-0.110435	0.245902	0.609239	-0.0820461	0.333658	0.476698
sp|O75582|KS6A5_HUMAN	O75582	RPS6KA5		-	-	-	-	-	-	-	Ribosomal protein S6 kinase alpha-5 OS=Homo sapiens OX=9606 GN=RPS6KA5 PE=1 SV=1	3963	6	9.49543	9.52719	9.55717	9.56534	8.53763	8.42417	9.30238	9.03538	8.83596	8.98026	8.73909	9.5266	8.82489	8.85177	-0.110383	0.0355587	1.44905	-0.105995	0.000733479	3.13461
sp|Q9Y399|RT02_HUMAN	Q9Y399	MRPS2	Matrix	+	-	-	-	-	-	-	28S ribosomal protein S2, mitochondrial OS=Homo sapiens OX=9606 GN=MRPS2 PE=1 SV=1	3541	5	9.61671	9.44934	9.41698	8.89986	8.73232	9.13266	9.05785	9.18555	9.02902	9.39106	8.08866	9.49434	9.02709	8.83625	-0.0728064	0.0160943	1.79333	-0.103635	0.169363	0.771181
sp|Q969T4|UB2E3_HUMAN	Q969T4	UBE2E3		-	-	-	-	-	-	-	Ubiquitin-conjugating enzyme E2 E3 OS=Homo sapiens OX=9606 GN=UBE2E3 PE=1 SV=1	4083	5	9.16583	9.94769	9.8948	9.41832	8.89393	9.12773	9.05075	8.759	8.37494	8.63749	8.72952	9.66944	8.95785	8.58065	-0.110279	0.0280419	1.55219	-0.172345	0.0164324	1.7843
tr|A0A1B0GW77|A0A1B0GW77_HUMAN	A0A1B0GW77	ALDH7A1	Matrix	+	-	-	-	-	-	-	Alpha-aminoadipic semialdehyde dehydrogenase OS=Homo sapiens OX=9606 GN=ALDH7A1 PE=1 SV=1	3993	41	9.59466	9.69395	9.28319	9.42632	8.64287	8.98197	8.83917	8.94052	8.56798	8.90534	9.12403	9.52393	8.85113	8.86578	-0.105695	0.00440944	2.35562	-0.103309	0.0319157	1.496
tr|F2Z3H6|F2Z3H6_HUMAN	F2Z3H6	BCL7B		-	-	-	-	-	-	-	B-cell CLL/lymphoma 7 protein family member B OS=Homo sapiens OX=9606 GN=BCL7B PE=1 SV=2	4597	3	10.5435	8.90365	9.63482	8.73794	9.14538	9.58022	8.6728	8.52624	8.89105	9.14469	8.21974	9.69399	8.98116	8.75183	-0.110189	0.203596	0.691231	-0.147506	0.161119	0.792854
sp|P28161|GSTM2_HUMAN	P28161	GSTM2		-	-	-	-	-	-	-	Glutathione S-transferase Mu 2 OS=Homo sapiens OX=9606 GN=GSTM2 PE=1 SV=2	3251	7	9.46423	9.89009	9.22394	9.71559	8.45016	8.74586	9.17055	8.93842	8.77909	8.64101	8.98105	9.52609	8.82625	8.80038	-0.110083	0.0346473	1.46033	-0.114317	0.0292886	1.5333
sp|Q712K3|UB2R2_HUMAN	Q712K3	UBE2R2		-	-	-	-	-	-	-	Ubiquitin-conjugating enzyme E2 R2 OS=Homo sapiens OX=9606 GN=UBE2R2 PE=1 SV=1	2046	6	8.84534	10.125	9.75719	9.17361	8.6181	8.96076	9.01753	8.89668	8.61491	8.85575	9.13513	9.57584	8.87327	8.8686	-0.109934	0.0901043	1.04525	-0.110694	0.158825	0.799082
sp|O77932|DXO_HUMAN	O77932	DXO		-	-	-	-	-	-	-	Decapping and exoribonuclease protein OS=Homo sapiens OX=9606 GN=DXO PE=1 SV=2	6034	2	10.1865	9.8196	8.85948	10.3421	8.62461	9.13292	8.80247	9.10443	8.16895	8.37454	8.58448	9.62186	8.91611	8.37599	-0.109902	0.108276	0.96547	-0.200056	0.0394106	1.40439
sp|P42765|THIM_HUMAN	P42765	ACAA2	Matrix	+	-	-	-	-	-	-	3-ketoacyl-CoA thiolase, mitochondrial OS=Homo sapiens OX=9606 GN=ACAA2 PE=1 SV=2	361	19	9.77495	9.77244	9.43169	9.45662	9	8.41938	8.48664	8.68128	8.48971	9.00229	9.48501	9.65969	8.64682	8.99234	-0.159807	0.00252575	2.59761	-0.103281	0.097032	1.01308
sp|Q7L1T6|NB5R4_HUMAN	Q7L1T6	CYB5R4		-	-	-	-	-	-	-	Cytochrome b5 reductase 4 OS=Homo sapiens OX=9606 GN=CYB5R4 PE=1 SV=1	4958	8	9.65959	9.88634	9.27671	9.29428	8.47377	8.88096	9.34936	8.91095	8.7971	8.52342	8.94752	9.60755	8.90376	8.75601	-0.109753	0.0417821	1.37901	-0.133894	0.0171694	1.76524
sp|P10599|THIO_HUMAN	P10599	TXN		-	-	-	-	-	-	-	Thioredoxin OS=Homo sapiens OX=9606 GN=TXN PE=1 SV=3	3297	33	9.0306	9.63317	9.7428	9.61477	8.55875	8.83738	9.08653	8.61978	8.96107	8.80927	9.10588	9.46886	8.77561	8.95874	-0.109691	0.0310328	1.50818	-0.0798944	0.0981025	1.00832
sp|P18858|DNLI1_HUMAN	P18858	LIG1		-	-	-	-	-	-	-	DNA ligase 1 OS=Homo sapiens OX=9606 GN=LIG1 PE=1 SV=1	4183	7	9.31217	9.70415	9.7893	9.26976	8.80633	8.92495	9.33002	8.54706	8.77571	8.82141	8.71916	9.60187	8.90209	8.77209	-0.109172	0.0281143	1.55107	-0.130395	0.0052017	2.28385
sp|Q86UY8|NT5D3_HUMAN	Q86UY8	NT5DC3	Matrix	+	-	-	-	-	-	-	5'-nucleotidase domain-containing protein 3 OS=Homo sapiens OX=9606 GN=NT5DC3 PE=1 SV=1	3475	9	10.056	9.15338	9.48504	9.5164	8.34726	8.70945	9.25721	8.75663	8.23412	8.98089	9.50365	9.56481	8.76764	8.90622	-0.125548	0.0511844	1.29086	-0.102923	0.219645	0.658279
sp|P62699|YPEL5_HUMAN	P62699	YPEL5		-	-	-	-	-	-	-	Protein yippee-like 5 OS=Homo sapiens OX=9606 GN=YPEL5 PE=1 SV=1	5026	3	9.24437	9.22221	10.1761	9.07093	8.93344	8.82794	9.01707	8.6302	8.53499	8.91117	9.43157	9.54756	8.85216	8.95924	-0.109102	0.0561639	1.25054	-0.0917552	0.222668	0.652343
sp|Q9H4B0|OSGP2_HUMAN	Q9H4B0	OSGEPL1	Matrix	+	-	-	-	-	-	-	Probable tRNA N6-adenosine threonylcarbamoyltransferase, mitochondrial OS=Homo sapiens OX=9606 GN=OSGEPL1 PE=2 SV=2	3332	3	9.65963	8.89279	9.70253	9.67566	9.46844	8.76705	8.74965	8.77401	8.14304	9.35292	8.81428	9.41832	8.93979	8.77008	-0.0752287	0.175372	0.756039	-0.102879	0.212808	0.672012
sp|O75208|COQ9_HUMAN	O75208	COQ9	MIM	+	-	-	-	-	-	-	Ubiquinone biosynthesis protein COQ9, mitochondrial OS=Homo sapiens OX=9606 GN=COQ9 PE=1 SV=1	3810	8	9.83945	9.72386	9.22337	9.63104	9.25564	8.74269	8.54641	8.22506	8.4179	8.95999	9.43458	9.59556	8.69245	8.93749	-0.142604	0.0299116	1.52416	-0.102497	0.132668	0.877232
sp|Q8N465|D2HDH_HUMAN	Q8N465	D2HGDH	Matrix	+	-	-	-	-	-	-	D-2-hydroxyglutarate dehydrogenase, mitochondrial OS=Homo sapiens OX=9606 GN=D2HGDH PE=1 SV=3	3696	1	9.716	9.22069	9.08136	10.3066	9.83082	7.89757	9.49021	8.35231	8.11372	9.11303	8.87768	9.33935	8.89273	8.70148	-0.0706962	0.465506	0.332074	-0.102062	0.149255	0.82607
sp|Q9BRS2|RIOK1_HUMAN	Q9BRS2	RIOK1		-	-	-	-	-	-	-	Serine/threonine-protein kinase RIO1 OS=Homo sapiens OX=9606 GN=RIOK1 PE=1 SV=2	4036	6	9.67211	9.98166	9.47205	9.087	8.93794	9.08259	9.09386	8.8994	8.77769	8.72447	8.27124	9.70861	9.00345	8.59113	-0.108787	0.00364921	2.4378	-0.176416	0.00692677	2.15947
sp|Q16143|SYUB_HUMAN	Q16143	SNCB		-	-	-	-	-	-	-	Beta-synuclein OS=Homo sapiens OX=9606 GN=SNCB PE=1 SV=1	4503	3	8.91924	9.23407	10.2534	10.0522	8.50756	8.62808	9.25517	8.7347	8.80699	8.74605	8.86251	9.4689	8.78138	8.80518	-0.10875	0.137501	0.861693	-0.104844	0.175789	0.755008
sp|Q9H1R3|MYLK2_HUMAN	Q9H1R3	MYLK2		-	-	-	-	-	-	-	Myosin light chain kinase 2, skeletal/cardiac muscle OS=Homo sapiens OX=9606 GN=MYLK2 PE=1 SV=3	2388	1	9.66755	9.62122	9.71256	8.85255	8.5261	8.7553	9.72545	8.85684	8.93507	8.09615	9.2512	9.66711	8.96592	8.76081	-0.108633	0.0740644	1.13039	-0.142021	0.0586689	1.23159
sp|P09936|UCHL1_HUMAN	P09936	UCHL1		-	-	-	-	-	-	-	Ubiquitin carboxyl-terminal hydrolase isozyme L1 OS=Homo sapiens OX=9606 GN=UCHL1 PE=1 SV=2	5359	33	9.21508	9.95327	9.51883	9.76882	8.22201	9.51849	9.05494	8.67987	8.49622	8.73183	8.84063	9.56239	8.86883	8.68956	-0.108628	0.121272	0.916241	-0.138089	0.02118	1.67407
sp|Q8WVD5|RN141_HUMAN	Q8WVD5	RNF141		-	-	-	-	-	-	-	RING finger protein 141 OS=Homo sapiens OX=9606 GN=RNF141 PE=1 SV=1	5030	1	8.54039	9.94147	9.9713	7.86304	8.1618	8.76258	9.38853	8.87476	9.30646	9.4894	9.70026	9.48439	8.79692	9.49871	-0.108556	0.223338	0.651037	0.00217661	0.977887	0.00971143
sp|Q8IYB8|SUV3_HUMAN	Q8IYB8	SUPV3L1	Matrix	+	-	-	-	-	-	-	ATP-dependent RNA helicase SUPV3L1, mitochondrial OS=Homo sapiens OX=9606 GN=SUPV3L1 PE=1 SV=1	263	15	9.83918	9.1133	9.47963	9.05074	9.01589	9.08655	8.99899	8.92341	8.496	9.18673	8.80957	9.47737	9.00621	8.83077	-0.0735666	0.0470222	1.3277	-0.101948	0.0892231	1.04952
sp|P17029|ZKSC1_HUMAN	P17029	ZKSCAN1		-	-	-	-	-	-	-	Zinc finger protein with KRAB and SCAN domains 1 OS=Homo sapiens OX=9606 GN=ZKSCAN1 PE=1 SV=3	4309	2	8.80909	10.0089	9.88396	8.94225	8.98106	8.93391	9.05872	8.52803	8.01483	9.38615	9.45315	9.56732	8.87543	8.95138	-0.108297	0.103616	0.984573	-0.0960048	0.365419	0.437209
sp|Q9C0D7|ZC12C_HUMAN	Q9C0D7	ZC3H12C		-	-	-	-	-	-	-	Probable ribonuclease ZC3H12C OS=Homo sapiens OX=9606 GN=ZC3H12C PE=1 SV=2	3889	3	8.9797	9.59077	10.1734	9.34876	8.70833	9.19248	8.69095	8.96331	8.92734	8.70048	8.72448	9.58129	8.88877	8.7841	-0.108237	0.0833165	1.07927	-0.125325	0.0862611	1.06419
sp|Q96EH3|MASU1_HUMAN	Q96EH3	MALSU1	Matrix	+	-	-	-	-	-	-	Mitochondrial assembly of ribosomal large subunit protein 1 OS=Homo sapiens OX=9606 GN=MALSU1 PE=1 SV=1	4783	1	8.92601	9.48097	9.61889	9.70638	9.14965	8.5101	9.30078	9.19242	8.45325	9.2852	8.37635	9.34196	9.03824	8.70493	-0.0476833	0.321324	0.493056	-0.101892	0.151416	0.81983
sp|P39748|FEN1_HUMAN	P39748	FEN1		-	-	-	-	-	-	-	Flap endonuclease 1 OS=Homo sapiens OX=9606 GN=FEN1 PE=1 SV=1	4410	12	9.15269	9.69774	10.053	9.03682	8.82325	8.85859	9.46927	8.60316	8.80957	8.89846	8.59746	9.63448	8.93857	8.7685	-0.108163	0.0749363	1.12531	-0.135877	0.0351659	1.45388
tr|E7EQB3|E7EQB3_HUMAN	E7EQB3	TSEN34		-	-	-	-	-	-	-	tRNA-splicing endonuclease subunit Sen34 OS=Homo sapiens OX=9606 GN=TSEN34 PE=1 SV=2	5496	4	9.3274	9.66003	9.52278	9.01861	8.80586	9.19159	9.30549	7.97322	9.09113	9.2429	8.861	9.5034	8.81904	9.06501	-0.107823	0.120274	0.919828	-0.0681356	0.0407298	1.39009
sp|P16949|STMN1_HUMAN	P16949	STMN1		-	-	-	-	-	-	-	Stathmin OS=Homo sapiens OX=9606 GN=STMN1 PE=1 SV=3	1918	23	9.43621	10.1852	9.07784	9.6868	8.85045	8.95655	9.00215	8.70193	8.5944	8.40231	9.10616	9.56642	8.87777	8.70096	-0.107781	0.0598339	1.22305	-0.136805	0.0895574	1.0479
sp|P33316|DUT_HUMAN	P33316	DUT	Matrix	+	+	-	+	-	-	-	Deoxyuridine 5'-triphosphate nucleotidohydrolase, mitochondrial OS=Homo sapiens OX=9606 GN=DUT PE=1 SV=4	251	11	9.24671	9.64169	9.80231	9.1354	8.82536	9.14242	8.74986	8.72092	8.7191	8.92116	9.09507	9.56357	8.85964	8.91178	-0.110301	0.0111448	1.95293	-0.101836	0.0299809	1.52316
tr|A0A0G2JPT5|A0A0G2JPT5_HUMAN	A0A0G2JPT5	RAD17		-	-	-	-	-	-	-	Cell cycle checkpoint protein RAD17 OS=Homo sapiens OX=9606 GN=RAD17 PE=1 SV=1	2660	7	9.20197	9.90914	9.6959	9.35784	8.4581	8.87566	9.24682	9.06638	8.99856	8.78605	8.40358	9.60234	8.91174	8.7294	-0.107678	0.0484675	1.31455	-0.137504	0.0327314	1.48503
sp|O43739|CYH3_HUMAN	O43739	CYTH3		-	-	-	-	-	-	-	Cytohesin-3 OS=Homo sapiens OX=9606 GN=CYTH3 PE=1 SV=2	586	2	9.84157	9.74957	9.17581	10.0327	9.10255	8.3773	9.43147	8.68997	8.59841	8.5475	8.45311	9.58898	8.90032	8.53301	-0.10752	0.08707	1.06013	-0.168324	0.00766696	2.11538
sp|Q8NE86|MCU_HUMAN	Q8NE86	MCU	MIM	+	-	-	-	-	-	-	Calcium uniporter protein, mitochondrial OS=Homo sapiens OX=9606 GN=MCU PE=1 SV=1	3494	6	9.65291	9.54121	9.52343	10.2753	8.32712	8.71358	8.01789	9.17736	7.7944	9.27362	9.70313	9.57252	8.55899	8.92372	-0.161458	0.0192983	1.71448	-0.101254	0.325597	0.48732
sp|Q96AQ6|PBIP1_HUMAN	Q96AQ6	PBXIP1		-	-	-	-	-	-	-	Pre-B-cell leukemia transcription factor-interacting protein 1 OS=Homo sapiens OX=9606 GN=PBXIP1 PE=1 SV=1	1948	17	9.25072	9.62848	9.51612	9.2186	8.81784	8.79411	8.70485	8.82802	8.77114	9.1888	9.28132	9.46511	8.78621	9.08042	-0.107379	0.00102624	2.98875	-0.0598597	0.116737	0.93279
sp|P0CG39|POTEJ_HUMAN	P0CG39	POTEJ		-	-	-	-	-	-	-	POTE ankyrin domain family member J OS=Homo sapiens OX=9606 GN=POTEJ PE=3 SV=1	1402	6	9.46249	9.26041	9.94435	9.48726	9.00525	8.6848	8.81207	8.98169	8.5395	7.9898	9.83239	9.55575	8.87095	8.78723	-0.10728	0.0160405	1.79478	-0.120961	0.257576	0.589095
sp|O75937|DNJC8_HUMAN	O75937	DNAJC8		-	-	-	-	-	-	-	DnaJ homolog subfamily C member 8 OS=Homo sapiens OX=9606 GN=DNAJC8 PE=1 SV=2	1193	14	9.71437	9.85433	9.28684	9.10952	8.9785	8.73201	9.2649	8.75026	8.66177	8.80279	8.8447	9.61851	8.93142	8.76975	-0.106925	0.0203533	1.69137	-0.133278	0.00910226	2.04085
sp|O43516|WIPF1_HUMAN	O43516	WIPF1		-	-	-	-	-	-	-	WAS/WASL-interacting protein family member 1 OS=Homo sapiens OX=9606 GN=WIPF1 PE=1 SV=3	2093	3	9.17004	9.80096	9.51215	9.32556	8.65036	8.93061	8.92577	8.75878	9.06248	8.68887	9.17443	9.49438	8.81638	8.97526	-0.106888	0.0110948	1.95488	-0.0811206	0.0908555	1.04165
sp|P23919|KTHY_HUMAN	P23919	DTYMK	Matrix	+	-	-	-	-	-	-	Thymidylate kinase OS=Homo sapiens OX=9606 GN=DTYMK PE=1 SV=4	4262	12	9.38588	9.75086	9.43258	9.47544	8.45559	9.28411	8.91027	8.66651	8.71761	9.05173	8.8694	9.52311	8.82912	8.87958	-0.109163	0.0300746	1.5218	-0.100941	0.0127237	1.89539
sp|Q15746|MYLK_HUMAN	Q15746	MYLK		-	-	-	-	-	-	-	Myosin light chain kinase, smooth muscle OS=Homo sapiens OX=9606 GN=MYLK PE=1 SV=4	2388	5	9.53203	9.1521	9.91599	9.67231	8.83966	8.84699	9.46125	8.26502	8.89183	8.23392	9.1889	9.53337	8.85323	8.77155	-0.106783	0.104089	0.982593	-0.120155	0.100508	0.997798
tr|E7EPT4|E7EPT4_HUMAN	E7EPT4	NDUFV2	MIM	+	-	-	-	-	-	-	NADH dehydrogenase [ubiquinone] flavoprotein 2, mitochondrial OS=Homo sapiens OX=9606 GN=NDUFV2 PE=1 SV=1	73	15	9.76961	9.5732	9.17881	9.29278	9.08536	8.71522	8.89956	8.88889	8.50654	8.95765	9.13238	9.50721	8.89726	8.86552	-0.0956608	0.015976	1.79653	-0.100816	0.065489	1.18383
sp|Q969M1|TM40L_HUMAN	Q969M1	TOMM40L	MOM	+	-	-	-	-	-	-	Mitochondrial import receptor subunit TOM40B OS=Homo sapiens OX=9606 GN=TOMM40L PE=1 SV=1	2914	1	10.0875	9.14474	9.33735	9.66365	9.27199	9.5921	8.06913	8.19132	8.22189	8.43012	9.99021	9.5232	8.78114	8.88074	-0.117039	0.207154	0.683708	-0.100766	0.363947	0.438962
sp|O43583|DENR_HUMAN	O43583	DENR		-	-	-	-	-	-	-	Density-regulated protein OS=Homo sapiens OX=9606 GN=DENR PE=1 SV=2	6056	10	9.22399	10.0595	9.20819	9.18392	8.69873	8.63719	9.02441	8.92019	9.20204	9.02584	8.81602	9.49723	8.82013	9.01463	-0.106706	0.0473358	1.32481	-0.0752375	0.185867	0.730797
sp|Q9NXW9|ALKB4_HUMAN	Q9NXW9	ALKBH4		-	-	-	-	-	-	-	Alpha-ketoglutarate-dependent dioxygenase alkB homolog 4 OS=Homo sapiens OX=9606 GN=ALKBH4 PE=1 SV=1	4549	7	9.44312	9.8368	9.20967	9.65319	8.91578	8.36248	8.83568	9.16539	8.78497	9.01792	8.77502	9.49653	8.81983	8.8593	-0.106649	0.0428547	1.368	-0.100207	0.0330673	1.4806
sp|Q9BQC3|DPH2_HUMAN	Q9BQC3	DPH2		-	-	-	-	-	-	-	2-(3-amino-3-carboxypropyl)histidine synthase subunit 2 OS=Homo sapiens OX=9606 GN=DPH2 PE=1 SV=1	1192	3	8.79545	9.8888	10.1623	8.53671	9.35903	8.81758	9.11002	8.43613	8.70407	9.43871	8.75118	9.61552	8.93069	8.96465	-0.106593	0.164734	0.783218	-0.101117	0.246888	0.6075
sp|Q0JRZ9|FCHO2_HUMAN	Q0JRZ9	FCHO2		-	-	-	-	-	-	-	F-BAR domain only protein 2 OS=Homo sapiens OX=9606 GN=FCHO2 PE=1 SV=2	1125	6	9.53784	9.91429	9.6242	8.97053	9.20982	9.06971	8.86678	8.8644	9.03411	8.32283	8.5855	9.69211	9.00268	8.64748	-0.106457	0.0040939	2.38786	-0.164531	0.0115906	1.93589
sp|P30048|PRDX3_HUMAN	P30048	PRDX3	Matrix	+	-	-	-	-	-	-	Thioredoxin-dependent peroxide reductase, mitochondrial OS=Homo sapiens OX=9606 GN=PRDX3 PE=1 SV=3	1287	20	9.88922	9.44551	9.38805	9.44968	9.27525	8.60703	8.67489	8.47904	8.48149	9.2523	9.05755	9.57426	8.75905	8.93045	-0.128386	0.0216577	1.66439	-0.100429	0.0833028	1.07934
tr|E7EQS8|E7EQS8_HUMAN	E7EQS8	TET2		-	-	-	-	-	-	-	Methylcytosine dioxygenase TET OS=Homo sapiens OX=9606 GN=TET2 PE=1 SV=1	4022	3	10.1379	9.76689	9.33217	8.71985	9.10509	8.55574	8.99593	9.55603	8.72779	8.85392	8.24869	9.74565	9.0532	8.61013	-0.106331	0.0768211	1.11452	-0.178723	0.0187217	1.72765
tr|A0A7I2PLE3|A0A7I2PLE3_HUMAN	A0A7I2PLE3	MAPT		-	-	-	-	-	-	-	Microtubule-associated protein tau OS=Homo sapiens OX=9606 GN=MAPT PE=4 SV=1	4148	21	9.30851	9.49863	9.29153	10.1224	8.69296	8.66519	8.63048	8.81471	8.96879	8.84319	9.16361	9.36622	8.70083	8.99186	-0.106314	0.000266334	3.57457	-0.0588473	0.0307506	1.51215
sp|P16402|H13_HUMAN	P16402	H1-3		-	-	-	-	-	-	-	Histone H1.3 OS=Homo sapiens OX=9606 GN=H1-3 PE=1 SV=2	216	13	9.39079	9.37236	9.86049	9.19581	8.99922	9.18559	8.81946	8.45337	8.70951	8.83509	9.17832	9.54121	8.86441	8.90764	-0.106148	0.0311898	1.50599	-0.0991295	0.0406611	1.39082
sp|Q8IW45|NNRD_HUMAN	Q8IW45	NAXD	MIM	+	-	-	-	-	-	-	ATP-dependent (S)-NAD(P)H-hydrate dehydratase OS=Homo sapiens OX=9606 GN=NAXD PE=1 SV=1	2975	6	9.37181	9.63252	9.39971	9.33248	8.39976	9.22415	9.03674	9.1042	8.62034	8.47693	9.40137	9.46801	8.94121	8.83288	-0.0825913	0.069824	1.156	-0.100178	0.100782	0.996617
sp|O00534|VMA5A_HUMAN	O00534	VWA5A		-	-	-	-	-	-	-	von Willebrand factor A domain-containing protein 5A OS=Homo sapiens OX=9606 GN=VWA5A PE=1 SV=2	279	14	9.03918	9.95948	9.52203	9.21997	8.71062	8.93515	9.1587	8.52769	8.79127	8.87489	9.26103	9.5069	8.83304	8.97573	-0.106064	0.0579507	1.23694	-0.0829452	0.154055	0.812325
sp|Q96DA6|TIM14_HUMAN	Q96DA6	DNAJC19	MIM	+	-	-	-	-	-	-	Mitochondrial import inner membrane translocase subunit TIM14 OS=Homo sapiens OX=9606 GN=DNAJC19 PE=1 SV=3	4381	4	9.69448	10.1564	9.0261	9.27351	8.7904	9.10162	8.48008	8.52501	8.22035	9.48245	9.24965	9.62566	8.72428	8.98415	-0.14185	0.0382553	1.41731	-0.0995034	0.275215	0.560328
sp|Q5T6F2|UBAP2_HUMAN	Q5T6F2	UBAP2		-	-	-	-	-	-	-	Ubiquitin-associated protein 2 OS=Homo sapiens OX=9606 GN=UBAP2 PE=1 SV=1	395	5	9.47891	9.68139	9.68764	9.84276	8.9068	8.95075	8.95719	8.92597	8.61679	8.61466	8.33714	9.61598	8.93518	8.52286	-0.105938	8.56029e-05	4.06751	-0.174096	0.000693647	3.15886
sp|Q9BVL4|SELO_HUMAN	Q9BVL4	SELENOO	Matrix	+	-	-	-	-	-	-	Protein adenylyltransferase SelO, mitochondrial OS=Homo sapiens OX=9606 GN=SELENOO PE=1 SV=3	6105	4	9.33682	8.93713	9.57698	9.97682	8.50799	8.87217	9.23335	9.56191	8.67984	8.469	8.84801	9.28364	9.04386	8.66562	-0.0377532	0.475738	0.322632	-0.0993887	0.0461415	1.33591
sp|P23743|DGKA_HUMAN	P23743	DGKA		-	-	-	-	-	-	-	Diacylglycerol kinase alpha OS=Homo sapiens OX=9606 GN=DGKA PE=1 SV=3	3802	8	9.19487	9.77928	9.62855	9.59708	8.55349	8.99296	8.55943	9.34257	8.92883	9.10809	8.31485	9.53423	8.86211	8.78392	-0.105466	0.0544092	1.26433	-0.118251	0.0650798	1.18655
sp|Q8WWV3|RT4I1_HUMAN	Q8WWV3	RTN4IP1	Matrix	+	-	-	-	-	-	-	Reticulon-4-interacting protein 1, mitochondrial OS=Homo sapiens OX=9606 GN=RTN4IP1 PE=1 SV=2	3048	6	9.54865	9.64822	9.16744	9.50117	9.00923	9.02042	8.67003	8.9585	8.78661	8.84134	8.8484	9.45477	8.91455	8.82545	-0.0848812	0.018322	1.73703	-0.0993725	0.0130776	1.88347
sp|Q96E09|PBIR1_HUMAN	Q96E09	PABIR1		-	-	-	-	-	-	-	PPP2R1A-PPP2R2A-interacting phosphatase regulator 1 OS=Homo sapiens OX=9606 GN=PABIR1 PE=1 SV=1	3162	4	9.11294	9.88122	9.26852	9.21036	8.27642	8.44506	9.21317	9.09496	10.2916	9.2036	8.00213	9.42089	8.7574	9.16578	-0.105361	0.107055	0.970393	-0.0396067	0.734522	0.133995
sp|Q13442|HAP28_HUMAN	Q13442	PDAP1		-	-	-	-	-	-	-	28 kDa heat- and acid-stable phosphoprotein OS=Homo sapiens OX=9606 GN=PDAP1 PE=1 SV=1	2600	9	9.41125	9.91324	9.31196	9.51112	8.98535	8.91764	8.91232	8.67768	8.80802	8.92733	8.62409	9.54548	8.87325	8.78648	-0.105356	0.0120718	1.91823	-0.119533	0.0211011	1.67569
sp|Q9Y3D3|RT16_HUMAN	Q9Y3D3	MRPS16	Matrix	+	-	-	-	-	-	-	28S ribosomal protein S16, mitochondrial OS=Homo sapiens OX=9606 GN=MRPS16 PE=1 SV=1	5103	4	9.40314	9.56159	9.67771	9.96456	8.84315	8.63977	8.58851	8.57285	8.55521	9.35609	8.83742	9.54748	8.66107	8.91624	-0.140575	0.000294956	3.53024	-0.0986845	0.0633857	1.19801
tr|A0A1B0GUF4|A0A1B0GUF4_HUMAN	A0A1B0GUF4	EVI5		-	-	-	-	-	-	-	Ecotropic viral integration site 5 protein homolog (Fragment) OS=Homo sapiens OX=9606 GN=EVI5 PE=1 SV=1	3390	1	9.56136	9.45052	9.27883	9.04407	8.63149	8.83047	8.87769	8.7257	8.94903	9.11134	9.5395	9.43024	8.76634	9.19996	-0.10532	0.000910605	3.04067	-0.0356669	0.301659	0.520484
sp|Q99807|COQ7_HUMAN	Q99807	COQ7	MIM	+	-	-	-	-	-	-	5-demethoxyubiquinone hydroxylase, mitochondrial OS=Homo sapiens OX=9606 GN=COQ7 PE=1 SV=3	5997	4	9.58984	9.42008	9.15803	9.43354	9.18007	8.53057	8.92861	9.4272	9.75587	8.54015	8.03603	9.38932	9.01661	8.77735	-0.0584346	0.195578	0.708679	-0.0972347	0.309059	0.509958
sp|P45985|MP2K4_HUMAN	P45985	MAP2K4		-	-	-	-	-	-	-	Dual specificity mitogen-activated protein kinase kinase 4 OS=Homo sapiens OX=9606 GN=MAP2K4 PE=1 SV=1	2910	13	8.88563	9.94763	9.41573	9.87079	8.40877	8.4755	8.84452	9.28541	8.1553	9.47695	9.23377	9.41633	8.75355	8.95534	-0.105297	0.11698	0.931887	-0.0724167	0.416204	0.380694
sp|P0C870|JMJD7_HUMAN	P0C870	JMJD7		-	-	-	-	-	-	-	Bifunctional peptidase and (3S)-lysyl hydroxylase JMJD7 OS=Homo sapiens OX=9606 GN=JMJD7 PE=1 SV=1	5323	2	9.11558	8.95281	9.985	9.73006	8.02557	9.24128	9.19106	8.31396	9.76074	8.69122	8.99273	9.35113	8.69297	9.14823	-0.105292	0.205416	0.687366	-0.0316481	0.676549	0.169701
tr|A0A1W2PQR0|A0A1W2PQR0_HUMAN	A0A1W2PQR0	ST3GAL5		-	-	-	-	-	-	-	Lactosylceramide alpha-2,3-sialyltransferase OS=Homo sapiens OX=9606 GN=ST3GAL5 PE=1 SV=1	5889	2	10.0224	10.0736	8.38846	8.48416	8.71476	8.76917	8.21646	9.61039	9.38549	8.56127	9.77382	9.49482	8.8277	9.24019	-0.105104	0.298786	0.524639	-0.0392176	0.718809	0.143387
sp|P15170|ERF3A_HUMAN	P15170	GSPT1		-	-	-	-	-	-	-	Eukaryotic peptide chain release factor GTP-binding subunit ERF3A OS=Homo sapiens OX=9606 GN=GSPT1 PE=1 SV=1	3717	10	9.70287	9.89973	9.12569	9.11014	8.2681	9.11419	9.2752	8.95749	8.76797	8.90005	8.87858	9.5761	8.90375	8.84887	-0.105025	0.0944046	1.02501	-0.113945	0.0368035	1.43411
sp|Q9UGP4|LIMD1_HUMAN	Q9UGP4	LIMD1		-	-	-	-	-	-	-	LIM domain-containing protein 1 OS=Homo sapiens OX=9606 GN=LIMD1 PE=1 SV=1	860	3	9.12589	9.26241	10.6682	8.93928	8.91927	9.22297	8.71582	9.16569	8.68394	8.89832	8.39816	9.6855	9.00594	8.66014	-0.10495	0.179024	0.74709	-0.161436	0.116684	0.932989
sp|Q9NZT2|OGFR_HUMAN	Q9NZT2	OGFR		-	-	-	-	-	-	-	Opioid growth factor receptor OS=Homo sapiens OX=9606 GN=OGFR PE=1 SV=3	1441	7	9.08455	9.67614	9.93643	9.7272	8.6115	8.98165	9.05016	8.93695	8.42902	8.74009	8.8263	9.56571	8.89507	8.66514	-0.104866	0.0383945	1.41573	-0.142649	0.0321922	1.49225
sp|Q9HD15|SRA1_HUMAN	Q9HD15	SRA1		-	-	-	-	-	-	-	Steroid receptor RNA activator 1 OS=Homo sapiens OX=9606 GN=SRA1 PE=1 SV=1	6029	3	9.05882	10.2542	9.36531	9.18638	8.94555	8.85396	8.98985	8.76826	8.89585	8.85023	8.8316	9.55944	8.88941	8.85923	-0.10484	0.0797965	1.09802	-0.109746	0.122873	0.910542
sp|O00167|EYA2_HUMAN	O00167	EYA2		-	-	-	-	-	-	-	Eyes absent homolog 2 OS=Homo sapiens OX=9606 GN=EYA2 PE=1 SV=2	4929	1	10.2669	9.41755	9.20179	8.99984	7.41211	8.34442	10.9947	9.06662	9.08022	8.30292	8.9129	9.62875	8.95446	8.76535	-0.104741	0.504919	0.296778	-0.135537	0.0981386	1.00816
sp|Q8NHU6|TDRD7_HUMAN	Q8NHU6	TDRD7		-	-	-	-	-	-	-	Tudor domain-containing protein 7 OS=Homo sapiens OX=9606 GN=TDRD7 PE=1 SV=2	5824	3	9.42411	10.2469	9.2575	8.98127	8.83207	8.98327	8.64614	9.41018	9.20325	7.86421	9.15108	9.64284	8.96791	8.73951	-0.104685	0.0888996	1.0511	-0.141905	0.166062	0.779729
sp|Q8TCB7|METL6_HUMAN	Q8TCB7	METTL6		-	-	-	-	-	-	-	tRNA N(3)-methylcytidine methyltransferase METTL6 OS=Homo sapiens OX=9606 GN=METTL6 PE=1 SV=2	6131	2	9.22575	9.86838	9.74572	9.06598	8.61359	9.3931	9.05929	8.69706	8.56218	8.94777	8.82117	9.61328	8.94076	8.77704	-0.104632	0.0541687	1.26625	-0.131295	0.0212293	1.67307
sp|O43252|PAPS1_HUMAN	O43252	PAPSS1		-	-	-	-	-	-	-	Bifunctional 3'-phosphoadenosine 5'-phosphosulfate synthase 1 OS=Homo sapiens OX=9606 GN=PAPSS1 PE=1 SV=2	3061	30	9.15315	9.85357	9.67078	9.9367	8.45172	8.90804	9.40553	8.80053	8.19655	8.53502	9.08842	9.55917	8.89146	8.60666	-0.104465	0.0708496	1.14966	-0.151431	0.0463171	1.33426
sp|Q9NWM3|CUED1_HUMAN	Q9NWM3	CUEDC1		-	-	-	-	-	-	-	CUE domain-containing protein 1 OS=Homo sapiens OX=9606 GN=CUEDC1 PE=1 SV=1	3703	1	9.52469	9.87149	9.35667	9.27614	9.42056	8.8193	9.39009	8.03095	8.63033	8.69695	8.98283	9.58428	8.91522	8.77004	-0.104399	0.159918	0.796102	-0.128088	0.0119369	1.92311
sp|P04181|OAT_HUMAN	P04181	OAT	Matrix	+	-	-	-	-	-	-	Ornithine aminotransferase, mitochondrial OS=Homo sapiens OX=9606 GN=OAT PE=1 SV=1	1337	9	9.42655	10.2438	9.23121	9.67212	8.90724	8.61713	8.22725	8.649	8.26038	9.01318	9.75211	9.63385	8.60016	9.00856	-0.16375	0.0201944	1.69477	-0.096817	0.303998	0.517129
tr|F5H5D3|F5H5D3_HUMAN	F5H5D3	TUBA1C		-	-	-	-	-	-	-	Tubulin alpha chain OS=Homo sapiens OX=9606 GN=TUBA1C PE=1 SV=1	1328	262	9.12315	9.71909	9.34173	9.42304	8.10336	9.94707	8.47785	8.44214	9.48648	8.98301	8.95309	9.39466	8.7426	9.14086	-0.103777	0.254577	0.59418	-0.0395105	0.359505	0.444295
sp|Q7Z4W1|DCXR_HUMAN	Q7Z4W1	DCXR	Matrix	+	-	-	-	-	-	-	L-xylulose reductase OS=Homo sapiens OX=9606 GN=DCXR PE=1 SV=2	2941	20	9.49578	9.67785	9.27361	9.39262	8.99044	8.86913	8.58629	9.10053	8.53255	9.08035	9.00085	9.48241	8.8866	8.87125	-0.0936231	0.0148242	1.82903	-0.0961169	0.0418937	1.37785
sp|Q15526|SURF1_HUMAN	Q15526	SURF1	MIM	+	-	-	-	-	-	-	Surfeit locus protein 1 OS=Homo sapiens OX=9606 GN=SURF1 PE=1 SV=1	5965	5	9.43733	9.64066	9.36319	11.312	8.31271	8.81378	7.77322	8.73841	7.84853	9.10864	9.65153	9.48039	8.40953	8.86957	-0.172922	0.0143429	1.84336	-0.0960833	0.321551	0.49275
sp|Q9NQR4|NIT2_HUMAN	Q9NQR4	NIT2	unknown	+	-	-	-	-	-	-	Omega-amidase NIT2 OS=Homo sapiens OX=9606 GN=NIT2 PE=1 SV=1	2879	12	9.31213	9.99771	9.27144	9.22627	8.59434	9.13833	9.06406	8.65417	9.02547	8.77707	8.939	9.52709	8.86272	8.91385	-0.104286	0.0489832	1.30995	-0.095988	0.0677103	1.16935
tr|H0YL70|H0YL70_HUMAN	H0YL70	TLE3		-	-	-	-	-	-	-	Transducin-like enhancer protein 3 OS=Homo sapiens OX=9606 GN=TLE3 PE=1 SV=1	1049	13	9.08328	9.95105	9.78796	9.56019	8.44143	9.0422	9.51401	8.77154	8.57775	8.60192	8.66868	9.60743	8.94229	8.61612	-0.103505	0.114764	0.940193	-0.157113	0.0207681	1.6826
sp|Q9HCH0|NCK5L_HUMAN	Q9HCH0	NCKAP5L		-	-	-	-	-	-	-	Nck-associated protein 5-like OS=Homo sapiens OX=9606 GN=NCKAP5L PE=1 SV=3	4810	5	9.54024	10.0736	9.00205	9.73892	8.69393	8.79895	9.11208	8.90999	8.56308	8.71297	8.85422	9.53863	8.87874	8.71009	-0.103428	0.0647374	1.18885	-0.131094	0.0610202	1.21453
tr|A0A0B4J2C3|A0A0B4J2C3_HUMAN	A0A0B4J2C3	TPT1		-	-	-	-	-	-	-	Translationally-controlled tumor protein OS=Homo sapiens OX=9606 GN=TPT1 PE=1 SV=1	3779	13	9.3252	9.86619	9.54261	9.37697	8.16685	9.26979	9.46522	8.76038	8.85643	8.66313	8.70723	9.578	8.91556	8.74226	-0.103399	0.131698	0.88042	-0.131718	0.00757818	2.12044
sp|Q9NXC2|GFOD1_HUMAN	Q9NXC2	GFOD1		-	-	-	-	-	-	-	Glucose-fructose oxidoreductase domain-containing protein 1 OS=Homo sapiens OX=9606 GN=GFOD1 PE=1 SV=1	6511	1	9.66671	9.29432	9.43572	8.87267	7.89866	8.77874	9.57711	8.99163	8.97889	9.46166	9.04389	9.46558	8.81153	9.16148	-0.103298	0.181527	0.741058	-0.0471107	0.177703	0.750306
sp|P61966|AP1S1_HUMAN	P61966	AP1S1		-	-	-	-	-	-	-	AP-1 complex subunit sigma-1A OS=Homo sapiens OX=9606 GN=AP1S1 PE=1 SV=1	1670	4	8.95333	9.92663	9.72891	8.8578	8.51217	9.01233	8.89515	9.09349	9.28525	8.99833	8.73662	9.53629	8.87828	9.00673	-0.103147	0.07354	1.13348	-0.0824242	0.1908	0.719423
sp|O95834|EMAL2_HUMAN	O95834	EML2		-	-	-	-	-	-	-	Echinoderm microtubule-associated protein-like 2 OS=Homo sapiens OX=9606 GN=EML2 PE=1 SV=1	2525	5	9.4047	9.50509	9.52217	9.58815	8.43042	8.93762	8.83183	9.0954	8.76968	8.95081	8.96414	9.47732	8.82382	8.89488	-0.103076	0.0122519	1.9118	-0.0915045	0.00131226	2.88198
sp|Q6YN16|HSDL2_HUMAN	Q6YN16	HSDL2	Matrix	+	-	-	-	-	-	-	Hydroxysteroid dehydrogenase-like protein 2 OS=Homo sapiens OX=9606 GN=HSDL2 PE=1 SV=1	3657	17	9.61109	9.9584	9.2708	9.30024	8.87973	8.57114	8.71279	8.70737	8.69659	9.13239	9.15946	9.61343	8.71776	8.99615	-0.141094	0.00440417	2.35614	-0.0957441	0.0681262	1.16669
sp|P17174|AATC_HUMAN	P17174	GOT1		-	-	-	-	-	-	-	Aspartate aminotransferase, cytoplasmic OS=Homo sapiens OX=9606 GN=GOT1 PE=1 SV=3	4969	21	9.33487	9.79153	9.52493	9.37639	8.41854	9.33052	9.01593	8.80768	8.87634	8.51022	9.01305	9.55044	8.89317	8.79987	-0.10287	0.047751	1.32102	-0.118085	0.0199564	1.69992
sp|P00390|GSHR_HUMAN	P00390	GSR	Matrix	+	-	-	-	-	-	-	Glutathione reductase, mitochondrial OS=Homo sapiens OX=9606 GN=GSR PE=1 SV=2	547	18	9.37201	9.79283	9.33686	9.24688	8.9885	8.93028	9.05082	8.6092	8.89094	8.79003	8.99164	9.50057	8.8947	8.89087	-0.0950676	0.0157769	1.80198	-0.095689	0.0180226	1.74418
sp|Q9UHF7|TRPS1_HUMAN	Q9UHF7	TRPS1		-	-	-	-	-	-	-	Zinc finger transcription factor Trps1 OS=Homo sapiens OX=9606 GN=TRPS1 PE=1 SV=2	5417	1	8.55904	12.1565	8.0977	9.71997	5.98262	9.89472	8.74428	11.1544	6.50898	12.0274	7.15448	9.60441	8.94401	8.56362	-0.102776	0.71203	0.147502	-0.165477	0.65558	0.183374
sp|P29218|IMPA1_HUMAN	P29218	IMPA1		-	-	-	-	-	-	-	Inositol monophosphatase 1 OS=Homo sapiens OX=9606 GN=IMPA1 PE=1 SV=1	4769	25	9.13806	9.95187	9.46113	9.38265	8.46896	9.05387	9.11323	8.81507	8.69128	8.92223	9.00165	9.51702	8.86278	8.87172	-0.10275	0.0552616	1.25758	-0.101296	0.0641049	1.19311
sp|O00512|BCL9_HUMAN	O00512	BCL9		-	-	-	-	-	-	-	B-cell CLL/lymphoma 9 protein OS=Homo sapiens OX=9606 GN=BCL9 PE=1 SV=4	133	6	9.32183	9.35736	9.64834	9.52818	8.68996	9.13041	8.73011	8.62534	8.70623	9.13154	9.13068	9.44251	8.79396	8.98948	-0.102658	0.00990574	2.00411	-0.0709322	0.0611173	1.21384
sp|P23378|GCSP_HUMAN	P23378	GLDC	Matrix	+	-	-	-	-	-	-	Glycine dehydrogenase (decarboxylating), mitochondrial OS=Homo sapiens OX=9606 GN=GLDC PE=1 SV=2	1440	25	9.65135	9.58947	9.25287	9.39746	9.27715	8.70873	8.73294	8.72235	8.42296	9.21905	9.02568	9.4979	8.86029	8.88923	-0.100254	0.0219622	1.65832	-0.0955496	0.0870724	1.06012
sp|Q8WWH5|TRUB1_HUMAN	Q8WWH5	TRUB1		-	-	-	-	-	-	-	Probable tRNA pseudouridine synthase 1 OS=Homo sapiens OX=9606 GN=TRUB1 PE=1 SV=1	17	15	9.33676	9.69521	9.5076	9.51536	8.728	8.70589	8.9899	9.01592	8.642	8.83726	9.02609	9.51319	8.85993	8.83512	-0.102634	0.0041248	2.3846	-0.10668	0.0110737	1.95571
tr|G5EA09|G5EA09_HUMAN	G5EA09	SDCBP		-	-	-	-	-	-	-	Syndecan binding protein (Syntenin), isoform CRA_a OS=Homo sapiens OX=9606 GN=SDCBP PE=1 SV=1	2346	9	9.1955	9.35262	9.39696	9.07886	8.72833	8.59432	9.14626	8.23298	8.89194	8.82727	10.555	9.31503	8.67547	9.42474	-0.102618	0.0382806	1.41702	0.0168924	0.856434	0.0673061
sp|Q6P3X3|TTC27_HUMAN	Q6P3X3	TTC27		-	-	-	-	-	-	-	Tetratricopeptide repeat protein 27 OS=Homo sapiens OX=9606 GN=TTC27 PE=1 SV=1	1986	5	9.44027	9.61108	9.56567	9.56904	8.28869	9.35661	8.8256	9.06711	8.90127	8.54545	8.82921	9.53901	8.8845	8.75864	-0.102548	0.0606009	1.21752	-0.123132	0.00288674	2.53959
sp|Q9Y606|TRUA_HUMAN	Q9Y606	PUS1	Matrix	+	-	-	-	-	-	-	tRNA pseudouridine synthase A OS=Homo sapiens OX=9606 GN=PUS1 PE=1 SV=3	2398	8	9.03367	9.51919	9.61797	9.50043	8.78069	9.16397	8.94389	9.07292	8.82762	8.90478	8.63488	9.39028	8.99037	8.78909	-0.0627876	0.0773467	1.11156	-0.0954533	0.0383126	1.41666
sp|O43633|CHM2A_HUMAN	O43633	CHMP2A		-	-	-	-	-	-	-	Charged multivesicular body protein 2a OS=Homo sapiens OX=9606 GN=CHMP2A PE=1 SV=1	864	16	9.43378	10.015	9.20463	8.98575	8.87848	8.73066	9.17766	8.79706	8.83889	8.93218	9.00593	9.55114	8.89597	8.92567	-0.102521	0.0375232	1.4257	-0.0977125	0.0637899	1.19525
sp|P07305|H10_HUMAN	P07305	H1-0		-	-	-	-	-	-	-	Histone H1.0 OS=Homo sapiens OX=9606 GN=H1-0 PE=1 SV=3	5696	6	9.5401	9.14789	10.0762	9.1846	9.12505	8.98499	8.92527	8.68617	8.60631	8.81031	8.91306	9.58806	8.93037	8.77656	-0.102519	0.0463743	1.33372	-0.127584	0.0459334	1.33787
sp|Q9H9S4|CB39L_HUMAN	Q9H9S4	CAB39L		-	-	-	-	-	-	-	Calcium-binding protein 39-like OS=Homo sapiens OX=9606 GN=CAB39L PE=1 SV=3	4272	2	9.32954	9.8156	8.97811	9.15724	8.10776	9.65333	8.26607	8.89987	9.35453	9.49145	8.9465	9.37442	8.73176	9.26416	-0.102457	0.223804	0.650133	-0.0170687	0.725639	0.139279
sp|P21953|ODBB_HUMAN	P21953	BCKDHB	MIM	+	-	-	-	-	-	-	2-oxoisovalerate dehydrogenase subunit beta, mitochondrial OS=Homo sapiens OX=9606 GN=BCKDHB PE=1 SV=2	5084	10	9.67185	9.53329	9.37762	9.67668	8.85951	8.79962	8.59903	8.7211	8.3427	9.10463	9.31395	9.52759	8.74481	8.92043	-0.123683	0.000482357	3.31663	-0.0949981	0.119207	0.923697
sp|Q15369|ELOC_HUMAN	Q15369	ELOC		-	-	-	-	-	-	-	Elongin-C OS=Homo sapiens OX=9606 GN=ELOC PE=1 SV=1	2259	11	9.14836	8.55439	10.2353	9.41263	8.63724	9.30869	8.75384	8.00203	8.62198	8.61421	10.7113	9.31268	8.67545	9.31583	-0.102258	0.274758	0.561049	0.000487391	0.997236	0.00120204
sp|Q8N0X4|CLYBL_HUMAN	Q8N0X4	CLYBL	Matrix	+	-	-	-	-	-	-	Citramalyl-CoA lyase, mitochondrial OS=Homo sapiens OX=9606 GN=CLYBL PE=1 SV=2	4668	4	9.67618	9.56356	9.57052	9.234	8.68555	8.73242	8.53419	9.02765	8.92042	9.211	8.84451	9.60342	8.74495	8.99198	-0.135098	0.00103638	2.98448	-0.09491	0.00649451	2.18745
sp|Q13542|4EBP2_HUMAN	Q13542	EIF4EBP2		-	-	-	-	-	-	-	Eukaryotic translation initiation factor 4E-binding protein 2 OS=Homo sapiens OX=9606 GN=EIF4EBP2 PE=1 SV=1	6762	1	8.91034	9.91029	9.5039	10.4096	8.51576	8.96301	9.65246	8.05227	7.98757	9.11256	8.98222	9.44151	8.79588	8.69412	-0.102191	0.228501	0.641112	-0.118978	0.178656	0.747982
sp|Q9Y365|STA10_HUMAN	Q9Y365	STARD10		-	-	-	-	-	-	-	START domain-containing protein 10 OS=Homo sapiens OX=9606 GN=STARD10 PE=1 SV=2	6675	1	9.137	9.91687	9.45702	10.3072	8.4495	8.59886	9.16687	9.20095	8.52771	8.7775	8.46049	9.50363	8.85404	8.58857	-0.102142	0.0801292	1.09621	-0.146061	0.0204845	1.68857
sp|Q9BVG4|PBDC1_HUMAN	Q9BVG4	PBDC1		-	-	-	-	-	-	-	Protein PBDC1 OS=Homo sapiens OX=9606 GN=PBDC1 PE=1 SV=1	822	14	9.19221	10.1763	9.36229	9.32416	8.59316	9.16536	9.10015	8.83337	8.59233	8.99621	8.66447	9.57693	8.92301	8.751	-0.102033	0.0795256	1.09949	-0.130115	0.065574	1.18327
sp|Q96GE9|DMAC1_HUMAN	Q96GE9	DMAC1	MIM	+	-	-	-	-	-	-	Distal membrane-arm assembly complex protein 1 OS=Homo sapiens OX=9606 GN=DMAC1 PE=1 SV=1	6290	1	10.5052	8.40224	9.31359	9.77929	8.60486	9.13777	8.33009	9.50154	7.11921	9.46928	9.83695	9.40701	8.89357	8.80848	-0.0809744	0.429031	0.367512	-0.0948432	0.59801	0.223292
sp|Q8NDA8|MROH1_HUMAN	Q8NDA8	MROH1		-	-	-	-	-	-	-	Maestro heat-like repeat-containing protein family member 1 OS=Homo sapiens OX=9606 GN=MROH1 PE=2 SV=3	845	5	9.46372	9.48691	8.8634	10.5203	9.26392	8.19786	8.15134	8.94106	8.95786	8.99508	9.1586	9.27134	8.63855	9.03718	-0.10199	0.146605	0.833851	-0.0369057	0.333714	0.476625
sp|P13984|T2FB_HUMAN	P13984	GTF2F2		-	-	-	-	-	-	-	General transcription factor IIF subunit 2 OS=Homo sapiens OX=9606 GN=GTF2F2 PE=1 SV=2	903	21	9.19497	9.72759	9.61282	9.66638	8.67685	8.70551	9.30619	8.76196	8.61143	8.97857	8.75773	9.51179	8.86263	8.78258	-0.101983	0.0329597	1.48202	-0.115073	0.0197458	1.70453
sp|Q58WW2|DCAF6_HUMAN	Q58WW2	DCAF6		-	-	-	-	-	-	-	DDB1- and CUL4-associated factor 6 OS=Homo sapiens OX=9606 GN=DCAF6 PE=1 SV=1	2378	6	9.19191	10.2981	9.18417	9.41477	8.65575	8.83475	9.03475	9.10037	8.90475	8.83215	8.54858	9.55806	8.9064	8.76183	-0.101875	0.106731	0.971708	-0.125486	0.107883	0.967046
sp|P62899|RL31_HUMAN	P62899	RPL31		-	-	-	-	-	-	-	60S ribosomal protein L31 OS=Homo sapiens OX=9606 GN=RPL31 PE=1 SV=1	4916	9	9.5417	10.1834	9.38669	9.08613	8.93554	9.22996	9.06302	8.94363	8.71541	8.65584	8.25866	9.70393	9.04304	8.5433	-0.101762	0.0298063	1.52569	-0.183775	0.0148196	1.82916
sp|Q86U28|ISCA2_HUMAN	Q86U28	ISCA2	Matrix	+	-	-	-	-	-	-	Iron-sulfur cluster assembly 2 homolog, mitochondrial OS=Homo sapiens OX=9606 GN=ISCA2 PE=1 SV=2	5371	5	9.87568	9.68797	9.36673	9.20946	9.12143	8.40618	8.5425	8.69068	8.73162	9.15077	9.217	9.64346	8.6902	9.03313	-0.150162	0.0077034	2.11332	-0.0943249	0.045396	1.34298
sp|P13521|SCG2_HUMAN	P13521	SCG2		-	-	-	-	-	-	-	Secretogranin-2 OS=Homo sapiens OX=9606 GN=SCG2 PE=1 SV=2	1956	28	9.31378	9.58049	9.72987	9.55593	9.0593	8.33657	9.01784	9.15737	8.92387	8.7465	8.57848	9.54138	8.89277	8.74962	-0.101565	0.0451616	1.34523	-0.124978	0.00732104	2.13543
sp|Q9BWW4|SSBP3_HUMAN	Q9BWW4	SSBP3		-	-	-	-	-	-	-	Single-stranded DNA-binding protein 3 OS=Homo sapiens OX=9606 GN=SSBP3 PE=1 SV=1	3582	5	9.39973	10.151	9.51264	9.25292	8.58399	8.99872	9.35019	9.18532	8.54902	8.41949	8.59695	9.68779	9.02956	8.52182	-0.101513	0.063042	1.20037	-0.185006	0.00826793	2.0826
sp|P62380|TBPL1_HUMAN	P62380	TBPL1		-	-	-	-	-	-	-	TATA box-binding protein-like 1 OS=Homo sapiens OX=9606 GN=TBPL1 PE=1 SV=1	6875	1	10.06	8.23973	9.7787	9.79189	8.40099	7.70737	8.9332	9.85327	9.13435	9.16335	8.93711	9.35948	8.72371	9.07827	-0.101486	0.414395	0.382586	-0.0440105	0.647728	0.188607
tr|A8K0B5|A8K0B5_HUMAN	A8K0B5	ZBTB8OS		-	-	-	-	-	-	-	Protein archease OS=Homo sapiens OX=9606 GN=ZBTB8OS PE=1 SV=1	5357	4	9.26686	9.88214	9.50538	9.32859	8.56923	9.00421	9.25147	8.78661	8.53293	9.03373	8.83886	9.55146	8.90288	8.80184	-0.101449	0.0365246	1.43741	-0.117916	0.0314849	1.5019
sp|Q6PJ69|TRI65_HUMAN	Q6PJ69	TRIM65		-	-	-	-	-	-	-	Tripartite motif-containing protein 65 OS=Homo sapiens OX=9606 GN=TRIM65 PE=1 SV=3	6500	1	8.23102	9.59074	10.5603	8.96561	7.17761	9.56951	8.68169	9.84538	9.91613	8.94556	8.51645	9.46069	8.81855	9.12605	-0.101404	0.51106	0.291528	-0.0519549	0.694477	0.158342
sp|P30046|DOPD_HUMAN	P30046	DDT		-	-	-	-	-	-	-	D-dopachrome decarboxylase OS=Homo sapiens OX=9606 GN=DDT PE=1 SV=3	5214	8	8.87951	10.1307	9.35809	9.76584	8.29961	8.91718	9.07418	8.96809	8.29035	9.02924	9.2872	9.4561	8.81476	8.86893	-0.101323	0.142258	0.846923	-0.0924852	0.280778	0.551638
sp|Q96KF7|SMIM8_HUMAN	Q96KF7	SMIM8	MOM	+	-	-	-	-	-	-	Small integral membrane protein 8 OS=Homo sapiens OX=9606 GN=SMIM8 PE=1 SV=2	2980	1	9.50648	10.0909	8.95976	8.39017	8.04116	9.87632	8.88853	9.48326	8.84366	9.60353	8.31625	9.51905	9.07232	8.92115	-0.069346	0.450223	0.346572	-0.0935879	0.294666	0.53067
sp|O43281|EFS_HUMAN	O43281	EFS		-	-	-	-	-	-	-	Embryonal Fyn-associated substrate OS=Homo sapiens OX=9606 GN=EFS PE=1 SV=1	2839	2	9.84393	9.2389	9.56427	9.26505	8.59511	9.35169	8.49266	9.16961	8.51822	8.82013	9.14044	9.54903	8.90227	8.82626	-0.101182	0.0758619	1.11998	-0.113552	0.0448618	1.34812
sp|Q9NXK8|FXL12_HUMAN	Q9NXK8	FBXL12		-	-	-	-	-	-	-	F-box/LRR-repeat protein 12 OS=Homo sapiens OX=9606 GN=FBXL12 PE=1 SV=1	6830	1	10.3367	9.53955	9.10178	9.58883	9.27309	8.61333	9.10389	9.03227	8.79433	7.31846	9.29774	9.65934	9.00564	8.47018	-0.101096	0.11659	0.933338	-0.189533	0.162372	0.789488
sp|O75147|OBSL1_HUMAN	O75147	OBSL1		-	-	-	-	-	-	-	Obscurin-like protein 1 OS=Homo sapiens OX=9606 GN=OBSL1 PE=1 SV=4	2697	4	9.75143	9.5457	9.7649	8.26447	9.25483	8.48416	8.98151	9.40736	9.04198	8.50862	8.99503	9.68734	9.03196	8.84854	-0.101061	0.0453095	1.34381	-0.130661	0.0104791	1.97968
tr|H0Y7U4|H0Y7U4_HUMAN	H0Y7U4	THOC2		-	-	-	-	-	-	-	THO complex subunit 2 (Fragment) OS=Homo sapiens OX=9606 GN=THOC2 PE=1 SV=1	1641	2	9.26332	8.22723	10.5175	8.47583	8.02288	8.21651	9.1031	9.47626	10.8852	8.44722	9.36498	9.33602	8.70469	9.5658	-0.101015	0.402551	0.39518	0.0350785	0.824646	0.0837326
sp|Q5TEA3|CT194_HUMAN	Q5TEA3	C20orf194		-	-	-	-	-	-	-	Uncharacterized protein C20orf194 OS=Homo sapiens OX=9606 GN=C20orf194 PE=1 SV=1	5607	2	9.22672	9.84348	9.44021	9.71092	8.18987	8.59328	9.40614	9.25479	8.45673	8.74377	9.13407	9.50347	8.86102	8.77819	-0.100982	0.142621	0.845815	-0.114531	0.0531207	1.27474
sp|Q8WVY7|UBCP1_HUMAN	Q8WVY7	UBLCP1		-	-	-	-	-	-	-	Ubiquitin-like domain-containing CTD phosphatase 1 OS=Homo sapiens OX=9606 GN=UBLCP1 PE=1 SV=2	4842	15	9.66008	9.56597	9.54546	9.46694	8.63532	8.92063	9.32073	8.89262	8.49906	8.98081	8.51237	9.5905	8.94233	8.66408	-0.100957	0.012478	1.90385	-0.14656	0.0046571	2.33188
sp|P29401|TKT_HUMAN	P29401	TKT		-	-	-	-	-	-	-	Transketolase OS=Homo sapiens OX=9606 GN=TKT PE=1 SV=3	2898	46	9.04821	9.92736	9.43908	10.0982	8.6442	8.62637	9.16681	8.89015	8.46175	8.54816	9.14972	9.47155	8.83188	8.71988	-0.10088	0.0574547	1.24067	-0.119293	0.0875262	1.05786
sp|Q9P0J1|PDP1_HUMAN	Q9P0J1	PDP1	MIM	+	-	-	-	-	-	-	[Pyruvate dehydrogenase [acetyl-transferring]]-phosphatase 1, mitochondrial OS=Homo sapiens OX=9606 GN=PDP1 PE=1 SV=3	2054	7	9.78379	9.40464	9.61453	9.42438	8.85134	8.63781	8.51597	8.77285	8.93589	9.12704	8.93175	9.60099	8.69449	8.99823	-0.143081	0.0008342	3.07873	-0.093542	0.00904133	2.04377
sp|Q9Y3S2|ZN330_HUMAN	Q9Y3S2	ZNF330		-	-	-	-	-	-	-	Zinc finger protein 330 OS=Homo sapiens OX=9606 GN=ZNF330 PE=1 SV=1	6147	5	9.39239	9.96743	9.42792	9.2753	8.56293	9.40548	9.26973	8.55748	8.77293	8.47574	8.89268	9.59591	8.9489	8.71378	-0.100709	0.0908704	1.04158	-0.139121	0.0168733	1.7728
sp|P51858|HDGF_HUMAN	P51858	HDGF		-	-	-	-	-	-	-	Hepatoma-derived growth factor OS=Homo sapiens OX=9606 GN=HDGF PE=1 SV=1	817	25	9.44859	9.8116	9.32909	9.77308	8.60864	8.52213	9.24115	9.17992	8.4879	8.6409	8.95699	9.52976	8.88796	8.69526	-0.100588	0.0520224	1.28381	-0.13221	0.0140766	1.8515
sp|Q9H819|DJC18_HUMAN	Q9H819	DNAJC18		-	-	-	-	-	-	-	DnaJ homolog subfamily C member 18 OS=Homo sapiens OX=9606 GN=DNAJC18 PE=2 SV=1	6417	2	9.53134	9.3392	9.75471	8.75242	8.47253	9.61106	8.78285	8.73138	8.76982	8.85812	9.39656	9.54175	8.89945	9.00817	-0.100537	0.0920102	1.03616	-0.0830204	0.0809022	1.09204
sp|Q9HD34|LYRM4_HUMAN	Q9HD34	LYRM4	Matrix	+	-	-	-	-	-	-	LYR motif-containing protein 4 OS=Homo sapiens OX=9606 GN=LYRM4 PE=1 SV=1	4128	2	9.84628	9.32576	9.36716	8.86803	9.03656	9.08044	8.75785	8.96161	8.90186	8.6509	9.20356	9.51307	8.95912	8.91877	-0.0865543	0.0194238	1.71167	-0.0930652	0.0619028	1.20829
sp|Q86UA6|RIP_HUMAN	Q86UA6	RPAIN		-	-	-	-	-	-	-	RPA-interacting protein OS=Homo sapiens OX=9606 GN=RPAIN PE=1 SV=2	6647	1	9.33186	9.78764	9.38859	9.67934	8.67197	8.20684	9.70095	8.87373	8.95392	8.78589	8.61927	9.5027	8.86337	8.78636	-0.100481	0.160629	0.794175	-0.113071	0.0143444	1.84332
sp|Q9H2C0|GAN_HUMAN	Q9H2C0	GAN		-	-	-	-	-	-	-	Gigaxonin OS=Homo sapiens OX=9606 GN=GAN PE=1 SV=1	3293	6	8.8815	8.90001	11.5937	8.8134	8.37126	9.28616	10.3299	8.54668	8.49916	8.26999	8.5083	9.79174	9.1335	8.42582	-0.100397	0.506214	0.295666	-0.216748	0.205468	0.687255
sp|Q14166|TTL12_HUMAN	Q14166	TTLL12		-	-	-	-	-	-	-	Tubulin--tyrosine ligase-like protein 12 OS=Homo sapiens OX=9606 GN=TTLL12 PE=1 SV=2	1173	21	9.41136	9.95766	9.27839	9.07505	8.50533	8.94973	9.00412	9.16988	8.74039	8.72676	9.18134	9.54914	8.90727	8.88283	-0.100388	0.0451399	1.34544	-0.104351	0.0598149	1.22319
sp|Q92541|RTF1_HUMAN	Q92541	RTF1		-	-	-	-	-	-	-	RNA polymerase-associated protein RTF1 homolog OS=Homo sapiens OX=9606 GN=RTF1 PE=1 SV=4	1857	26	9.38004	9.71214	9.6975	9.34424	8.60963	9.10007	9.28951	8.80833	8.73196	8.73189	8.59469	9.59656	8.95189	8.68618	-0.100326	0.0235328	1.62833	-0.143795	0.00150008	2.82389
sp|O43488|ARK72_HUMAN	O43488	AKR7A2	Matrix	+	-	-	-	-	-	-	Aflatoxin B1 aldehyde reductase member 2 OS=Homo sapiens OX=9606 GN=AKR7A2 PE=1 SV=3	4716	16	9.29307	9.84886	9.06273	9.45398	8.95269	8.86769	8.98164	9.08592	8.81784	8.89162	8.74396	9.40155	8.97199	8.81781	-0.0674719	0.0871901	1.05953	-0.0924793	0.0696097	1.15733
sp|P03915|NU5M_HUMAN	P03915	MT-ND5	MIM	+	-	-	-	-	-	-	NADH-ubiquinone oxidoreductase chain 5 OS=Homo sapiens OX=9606 GN=MT-ND5 PE=1 SV=2	5342	1	9.4418	10.3993	8.85808	9.82975	8.32214	8.02611	8.58819	9.6154	7.30012	8.88183	10.7373	9.56639	8.63796	8.97308	-0.147284	0.155387	0.808584	-0.0923713	0.615189	0.210991
tr|A0A0A0MQR2|A0A0A0MQR2_HUMAN	A0A0A0MQR2	RTF2		-	-	-	-	-	-	-	Replication termination factor 2 OS=Homo sapiens OX=9606 GN=RTF2 PE=1 SV=1	178	5	9.14538	9.58849	9.48876	9.49559	9.02999	8.90448	8.75533	8.41714	8.76468	9.04138	9.36878	9.40754	8.77674	9.05828	-0.100134	0.0221129	1.65535	-0.0545809	0.187919	0.726029
sp|Q96M94|KLH15_HUMAN	Q96M94	KLHL15		-	-	-	-	-	-	-	Kelch-like protein 15 OS=Homo sapiens OX=9606 GN=KLHL15 PE=1 SV=2	6064	1	9.98758	9.33872	9.19215	7.27116	9.9031	7.29856	8.79313	9.48634	9.11472	9.5037	10.1108	9.50615	8.87028	9.57641	-0.0998811	0.409489	0.387758	0.0106233	0.862001	0.064492
sp|Q86VQ0|LCA5_HUMAN	Q86VQ0	LCA5		-	-	-	-	-	-	-	Lebercilin OS=Homo sapiens OX=9606 GN=LCA5 PE=1 SV=2	5449	2	10.0007	8.46321	9.54164	9.32195	9.2632	8.42996	8.06186	9.09443	9.33529	7.88064	10.6071	9.33518	8.71236	9.27434	-0.0996144	0.273455	0.563115	-0.00943322	0.949902	0.0223212
sp|Q15437|SC23B_HUMAN	Q15437	SEC23B		-	-	-	-	-	-	-	Protein transport protein Sec23B OS=Homo sapiens OX=9606 GN=SEC23B PE=1 SV=2	502	22	9.44225	9.3253	9.54823	9.56532	8.37957	8.96845	8.97228	8.91564	8.5449	9.042	9.29605	9.43859	8.80898	8.96098	-0.0995961	0.0167468	1.77607	-0.0749148	0.10621	0.973833
sp|Q9Y3D0|CIA2B_HUMAN	Q9Y3D0	CIAO2B		-	-	-	-	-	-	-	Cytosolic iron-sulfur assembly component 2B OS=Homo sapiens OX=9606 GN=CIAO2B PE=1 SV=1	6626	2	9.27075	10.0131	10.1464	8.08358	8.93672	9.35041	9.11175	9.22461	8.76103	8.9431	8.15848	9.81008	9.15587	8.62087	-0.099568	0.0475613	1.32275	-0.186432	0.0301294	1.52101
sp|Q8TCA0|LRC20_HUMAN	Q8TCA0	LRRC20		-	-	-	-	-	-	-	Leucine-rich repeat-containing protein 20 OS=Homo sapiens OX=9606 GN=LRRC20 PE=1 SV=1	4844	6	8.48586	9.49839	10.2096	9.6819	8.5891	8.86264	8.87598	8.75775	8.80459	9.06688	9.1673	9.39795	8.77137	9.01292	-0.0995443	0.201044	0.696708	-0.060351	0.493627	0.306601
sp|Q9BRF8|CPPED_HUMAN	Q9BRF8	CPPED1		-	-	-	-	-	-	-	Serine/threonine-protein phosphatase CPPED1 OS=Homo sapiens OX=9606 GN=CPPED1 PE=1 SV=3	3059	13	9.25338	9.79574	9.51128	9.39968	8.43358	9.24481	9.12276	8.74329	8.98144	8.99515	8.51889	9.52013	8.88611	8.83183	-0.0994298	0.0553598	1.25681	-0.10827	0.0359245	1.44461
sp|P0CAP2|GRL1A_HUMAN	P0CAP2	POLR2M		-	-	-	-	-	-	-	DNA-directed RNA polymerase II subunit GRINL1A OS=Homo sapiens OX=9606 GN=POLR2M PE=1 SV=1	5494	2	9.34087	10.0648	9.07831	9.1802	8.68548	8.87732	8.90529	8.98254	9.10191	8.89708	8.88621	9.49466	8.86266	8.96173	-0.099377	0.0578571	1.23764	-0.0833385	0.153636	0.813506
tr|A0A0U1RQK4|A0A0U1RQK4_HUMAN	A0A0U1RQK4	ADPRHL1		-	-	-	-	-	-	-	[Protein ADP-ribosylarginine] hydrolase-like protein 1 OS=Homo sapiens OX=9606 GN=ADPRHL1 PE=1 SV=1	1679	5	9.83354	9.14194	9.58866	10.7219	8.27696	9.4676	8.19201	9.61389	8.27255	8.31049	8.58043	9.52138	8.88762	8.38782	-0.0993744	0.24307	0.614269	-0.182874	0.00723105	2.1408
sp|Q06547|GABP1_HUMAN	Q06547	GABPB1		-	-	-	-	-	-	-	GA-binding protein subunit beta-1 OS=Homo sapiens OX=9606 GN=GABPB1 PE=1 SV=2	4996	5	9.31085	9.72504	9.32064	9.44027	8.58138	8.5514	9.47796	8.68422	9.1443	9.15821	8.60573	9.45218	8.82374	8.96941	-0.0992563	0.0779499	1.10818	-0.075633	0.100988	0.995729
tr|E9PN89|E9PN89_HUMAN	E9PN89	HSPA8		-	-	-	-	-	-	+	Heat shock cognate 71 kDa protein (Fragment) OS=Homo sapiens OX=9606 GN=HSPA8 PE=1 SV=1	42	1	10.5432	9.29653	9.84419	8.3013	7.76162	10.3698	9.8877	8.92962	8.71042	8.34507	8.01052	9.89464	9.23719	8.35534	-0.099194	0.417978	0.378846	-0.243949	0.0204312	1.68971
sp|Q7Z4G1|COMD6_HUMAN	Q7Z4G1	COMMD6		-	-	-	-	-	-	-	COMM domain-containing protein 6 OS=Homo sapiens OX=9606 GN=COMMD6 PE=1 SV=1	6144	4	9.10242	10.034	9.75637	8.71587	8.42872	9.10055	9.0113	9.42425	8.82448	9.06465	8.53742	9.63093	8.99121	8.80885	-0.0991606	0.116168	0.934912	-0.128721	0.0596427	1.22444
sp|Q9UKF7|PITC1_HUMAN	Q9UKF7	PITPNC1		-	-	-	-	-	-	-	Cytoplasmic phosphatidylinositol transfer protein 1 OS=Homo sapiens OX=9606 GN=PITPNC1 PE=1 SV=3	3865	5	9.24017	9.55309	9.81787	9.40113	8.18381	9.08136	9.43504	8.91431	8.38152	9.01528	8.97641	9.53704	8.90363	8.79107	-0.0991484	0.122771	0.910905	-0.117503	0.0477876	1.32068
sp|Q9UK45|LSM7_HUMAN	Q9UK45	LSM7		-	-	-	-	-	-	-	U6 snRNA-associated Sm-like protein LSm7 OS=Homo sapiens OX=9606 GN=LSM7 PE=1 SV=1	1540	3	9.52018	9.70034	9.61131	8.87672	9.49649	9.03318	8.9347	8.4255	8.82823	8.57875	8.99461	9.61061	8.97247	8.80053	-0.0991232	0.0599818	1.22198	-0.127038	0.00353021	2.4522
tr|F8W6L3|F8W6L3_HUMAN	F8W6L3	KLC1		-	-	-	-	-	-	-	Kinesin light chain OS=Homo sapiens OX=9606 GN=KLC1 PE=1 SV=1	955	2	9.24143	10.4178	9.36341	9.05629	8.6003	8.94609	9.30066	9.28105	9.07738	8.39464	8.32098	9.67421	9.03203	8.59767	-0.0990949	0.141963	0.847824	-0.170199	0.0725506	1.13936
sp|Q8WZA0|LZIC_HUMAN	Q8WZA0	LZIC		-	-	-	-	-	-	-	Protein LZIC OS=Homo sapiens OX=9606 GN=LZIC PE=1 SV=1	4030	6	9.22313	9.96927	9.40921	9.55624	8.85563	8.88487	9.07765	8.78891	8.80558	8.73861	8.69091	9.53387	8.90176	8.74503	-0.0989705	0.0257192	1.58974	-0.124598	0.0253538	1.59596
tr|A0A1B0GUA3|A0A1B0GUA3_HUMAN	A0A1B0GUA3	KIFBP		-	-	-	-	-	-	-	KIF-binding protein OS=Homo sapiens OX=9606 GN=KIFBP PE=1 SV=1	2031	15	9.35628	9.80994	9.59153	9.30926	8.8151	9.17782	8.88677	8.92205	8.5834	8.89711	8.65073	9.58592	8.95044	8.71041	-0.0989586	0.0069441	2.15838	-0.138175	0.00567818	2.24579
sp|P53004|BIEA_HUMAN	P53004	BLVRA		-	-	-	-	-	-	-	Biliverdin reductase A OS=Homo sapiens OX=9606 GN=BLVRA PE=1 SV=2	4156	14	9.19224	9.92632	9.38454	9.60905	8.64722	8.88853	8.96037	8.99102	8.60173	8.60396	9.19501	9.50103	8.87178	8.80023	-0.09886	0.0281171	1.55103	-0.110543	0.0766226	1.11564
tr|E7EX59|E7EX59_HUMAN	E7EX59	PCCB	Matrix	+	-	-	-	-	-	-	Propionyl-CoA carboxylase beta chain, mitochondrial OS=Homo sapiens OX=9606 GN=PCCB PE=1 SV=1	1202	20	9.50243	9.60898	9.39036	9.35187	9.1562	8.56968	8.83991	8.84213	8.72154	9.20511	8.81178	9.50059	8.85198	8.91281	-0.102017	0.00782606	2.10646	-0.0921368	0.0218929	1.6597
sp|Q8N335|GPD1L_HUMAN	Q8N335	GPD1L		-	-	-	-	-	-	-	Glycerol-3-phosphate dehydrogenase 1-like protein OS=Homo sapiens OX=9606 GN=GPD1L PE=1 SV=1	1985	15	9.40737	9.55291	9.26173	9.56003	8.18718	8.96476	9.02651	8.96294	8.99654	8.75329	9.32675	9.40734	8.78535	9.02553	-0.098687	0.0531602	1.27441	-0.0597752	0.109659	0.959954
sp|O75306|NDUS2_HUMAN	O75306	NDUFS2	MIM	+	-	-	-	-	-	-	NADH dehydrogenase [ubiquinone] iron-sulfur protein 2, mitochondrial OS=Homo sapiens OX=9606 GN=NDUFS2 PE=1 SV=2	2395	24	9.96817	9.21348	9.33688	9.87911	8.93606	8.5748	8.35784	8.97587	8.16785	8.97968	9.61025	9.50618	8.71114	8.91926	-0.126003	0.0292295	1.53418	-0.0919412	0.287205	0.541808
tr|Q5JUW8|Q5JUW8_HUMAN	Q5JUW8	DLG3		-	-	-	-	-	-	-	Discs, large homolog 3 (Neuroendocrine-dlg, Drosophila), isoform CRA_b OS=Homo sapiens OX=9606 GN=DLG3 PE=1 SV=1	1964	10	9.74173	9.64875	9.14193	9.37893	8.66586	8.7431	8.94605	9.17456	9.16026	8.17402	9.22481	9.5108	8.88239	8.85303	-0.0986189	0.0284598	1.54577	-0.103396	0.165051	0.782383
sp|Q14249|NUCG_HUMAN	Q14249	ENDOG	IMS	+	-	-	-	-	-	-	Endonuclease G, mitochondrial OS=Homo sapiens OX=9606 GN=ENDOG PE=1 SV=4	5314	2	9.27929	9.67544	9.50011	8.67127	8.88858	9.85338	8.4591	8.97338	8.93251	8.98589	8.78105	9.48495	9.04361	8.89982	-0.0687409	0.273721	0.562692	-0.091864	0.0108134	1.96604
tr|J3QL71|J3QL71_HUMAN	J3QL71	SCRN2		-	-	-	-	-	-	-	Secernin-2 OS=Homo sapiens OX=9606 GN=SCRN2 PE=1 SV=1	4988	2	9.79931	10.1157	9.15608	8.61595	8.70577	8.57638	9.38472	9.53878	9.09315	8.78739	8.22674	9.69036	9.05141	8.70243	-0.0984078	0.144572	0.839917	-0.155133	0.0598691	1.2228
tr|A0A669KBH5|A0A669KBH5_HUMAN	A0A669KBH5	SNCA		-	-	-	-	-	-	-	Alpha-synuclein OS=Homo sapiens OX=9606 GN=SNCA PE=1 SV=1	5008	2	9.49355	9.79482	9.37999	9.77158	8.54012	8.98881	9.18205	8.99333	9.13872	8.20733	8.50971	9.55612	8.92608	8.61859	-0.0983986	0.0217783	1.66198	-0.148974	0.0356916	1.44743
sp|Q07021|C1QBP_HUMAN	Q07021	C1QBP	Matrix	+	-	-	-	-	-	-	Complement component 1 Q subcomponent-binding protein, mitochondrial OS=Homo sapiens OX=9606 GN=C1QBP PE=1 SV=1	1321	17	9.60566	9.52233	9.25855	9.7179	8.85776	8.6253	8.79529	8.97086	8.49416	9.02178	9.13041	9.46218	8.8123	8.88212	-0.102654	0.00315244	2.50135	-0.0912691	0.0596879	1.22411
sp|P51452|DUS3_HUMAN	P51452	DUSP3		-	-	-	-	-	-	-	Dual specificity protein phosphatase 3 OS=Homo sapiens OX=9606 GN=DUSP3 PE=1 SV=1	102	8	8.87531	9.93428	9.50121	9.80339	8.78767	8.56941	9.28631	8.62231	8.49743	8.866	9.25669	9.43693	8.81643	8.87337	-0.0981243	0.11168	0.952023	-0.0888354	0.209799	0.678196
sp|Q92556|ELMO1_HUMAN	Q92556	ELMO1		-	-	-	-	-	-	-	Engulfment and cell motility protein 1 OS=Homo sapiens OX=9606 GN=ELMO1 PE=1 SV=2	2736	4	9.2805	9.72334	9.31602	9.09004	8.33518	8.59675	9.2541	9.09096	8.60595	9.19908	9.50808	9.43995	8.81925	9.10437	-0.0981242	0.0767709	1.1148	-0.0522205	0.326521	0.486088
sp|Q9Y3E2|BOLA1_HUMAN	Q9Y3E2	BOLA1	Matrix	+	-	-	-	-	-	-	BolA-like protein 1 OS=Homo sapiens OX=9606 GN=BOLA1 PE=1 SV=1	4956	1	9.00808	8.25254	11.2527	8.18609	8.867	8.20096	9.19353	10.2685	9.29831	9.26464	8.2076	9.50444	9.1325	8.92352	-0.0575922	0.699746	0.15506	-0.0909893	0.58132	0.235585
sp|Q567U6|CCD93_HUMAN	Q567U6	CCDC93		-	-	-	-	-	-	-	Coiled-coil domain-containing protein 93 OS=Homo sapiens OX=9606 GN=CCDC93 PE=1 SV=2	806	16	9.3812	9.71307	9.60886	9.55414	8.60152	9.02727	9.19708	8.92868	8.65868	8.66072	8.66877	9.56771	8.93864	8.66272	-0.0981187	0.0138081	1.85987	-0.143353	0.000765387	3.11612
sp|Q9NTG7|SIR3_HUMAN	Q9NTG7	SIRT3	Matrix	+	-	-	-	-	-	-	NAD-dependent protein deacetylase sirtuin-3, mitochondrial OS=Homo sapiens OX=9606 GN=SIRT3 PE=1 SV=2	3348	5	9.61814	9.40398	9.78144	9.14985	8.79557	8.85831	8.75841	8.58731	8.35592	9.30682	9.38424	9.60119	8.7499	9.01566	-0.133946	0.000688708	3.16196	-0.0907796	0.167964	0.774784
sp|Q9UHJ3|SMBT1_HUMAN	Q9UHJ3	SFMBT1		-	-	-	-	-	-	-	Scm-like with four MBT domains protein 1 OS=Homo sapiens OX=9606 GN=SFMBT1 PE=1 SV=2	718	6	10.107	9.22646	9.4956	8.73001	9.44334	8.74566	8.94038	8.78445	9.15629	8.68475	8.68608	9.60969	8.97846	8.84237	-0.0980218	0.0807954	1.09261	-0.120056	0.0651569	1.18604
sp|O14545|TRAD1_HUMAN	O14545	TRAFD1		-	-	-	-	-	-	-	TRAF-type zinc finger domain-containing protein 1 OS=Homo sapiens OX=9606 GN=TRAFD1 PE=1 SV=1	1204	8	9.37627	9.49973	9.29151	9.43	8.80718	9.32428	8.81255	8.14574	9.00004	9.02426	9.28844	9.38917	8.77244	9.10425	-0.0980199	0.086959	1.06069	-0.044458	0.0612539	1.21287
sp|Q15714|T22D1_HUMAN	Q15714	TSC22D1		-	-	-	-	-	-	-	TSC22 domain family protein 1 OS=Homo sapiens OX=9606 GN=TSC22D1 PE=1 SV=3	494	9	9.29029	9.55482	9.78091	9.56223	8.78505	8.87355	9.16681	8.8357	8.84683	8.56599	8.73781	9.54201	8.91528	8.71688	-0.098013	0.0101757	1.99244	-0.130481	0.00727204	2.13834
sp|O95777|LSM8_HUMAN	O95777	LSM8		-	-	-	-	-	-	-	U6 snRNA-associated Sm-like protein LSm8 OS=Homo sapiens OX=9606 GN=LSM8 PE=1 SV=3	1082	5	9.9352	9.25996	9.41879	8.8974	9.25016	8.87902	8.93687	8.58137	9.03219	8.60986	9.19918	9.53798	8.91185	8.94708	-0.0979585	0.0448452	1.34828	-0.0922679	0.0929005	1.03198
sp|Q9UNZ2|NSF1C_HUMAN	Q9UNZ2	NSFL1C		-	-	-	-	-	-	-	NSFL1 cofactor p47 OS=Homo sapiens OX=9606 GN=NSFL1C PE=1 SV=2	1311	21	9.15869	9.81917	9.45304	9.65414	8.7608	8.88281	8.9748	8.80141	8.83535	8.79696	8.86284	9.47697	8.85496	8.83172	-0.0979404	0.0144018	1.84158	-0.101731	0.0282834	1.54847
sp|Q03426|KIME_HUMAN	Q03426	MVK		-	-	-	-	-	-	-	Mevalonate kinase OS=Homo sapiens OX=9606 GN=MVK PE=1 SV=1	2181	12	9.51542	9.75382	9.2405	9.5152	8.47145	8.98774	9.11026	8.94918	8.62529	9.02554	8.80561	9.50325	8.87966	8.81881	-0.0979164	0.0298126	1.5256	-0.107836	0.0219977	1.65762
sp|Q96GY0|ZC21A_HUMAN	Q96GY0	ZC2HC1A		-	-	-	-	-	-	-	Zinc finger C2HC domain-containing protein 1A OS=Homo sapiens OX=9606 GN=ZC2HC1A PE=1 SV=2	992	13	9.48927	9.4082	9.49559	9.57338	8.59148	9.53376	8.67594	8.57318	8.94534	8.77009	8.94379	9.46435	8.84359	8.88641	-0.0978718	0.0732222	1.13536	-0.0909038	0.00086379	3.06359
sp|Q8WW59|SPRY4_HUMAN	Q8WW59	SPRYD4	Matrix	+	-	-	-	-	-	-	SPRY domain-containing protein 4 OS=Homo sapiens OX=9606 GN=SPRYD4 PE=1 SV=2	2465	7	9.56773	9.56672	9.54839	9.10677	8.96815	8.67852	8.67101	8.95877	8.6255	9.19615	9.11228	9.56095	8.81911	8.97798	-0.11652	0.000662492	3.17882	-0.0907631	0.0306437	1.51366
sp|Q9BRS8|LARP6_HUMAN	Q9BRS8	LARP6		-	-	-	-	-	-	-	La-related protein 6 OS=Homo sapiens OX=9606 GN=LARP6 PE=1 SV=1	6336	2	8.73892	9.68405	9.55261	10.1405	8.42496	8.79177	8.77684	8.86143	8.34029	9.44906	9.23957	9.32519	8.71375	9.00964	-0.0978399	0.075352	1.12291	-0.0496642	0.522327	0.282057
sp|Q9UKT5|FBX4_HUMAN	Q9UKT5	FBXO4		-	-	-	-	-	-	-	F-box only protein 4 OS=Homo sapiens OX=9606 GN=FBXO4 PE=1 SV=2	4609	5	9.46027	9.48581	9.68813	9.84729	8.73426	9.40485	8.36204	9.1761	8.89219	8.39365	8.5554	9.54474	8.91931	8.61375	-0.0977729	0.0767103	1.11515	-0.148065	0.00470743	2.32722
sp|Q8N961|ABTB2_HUMAN	Q8N961	ABTB2		-	-	-	-	-	-	-	Ankyrin repeat and BTB/POZ domain-containing protein 2 OS=Homo sapiens OX=9606 GN=ABTB2 PE=2 SV=2	3343	1	9.45807	9.67219	9.97699	8.3509	8.3148	9.08923	9.29715	9.56625	8.84037	9.21184	8.2222	9.70242	9.06686	8.75814	-0.0977415	0.122516	0.911806	-0.14772	0.0440878	1.35568
sp|Q9HCJ5|ZSWM6_HUMAN	Q9HCJ5	ZSWIM6		-	-	-	-	-	-	-	Zinc finger SWIM domain-containing protein 6 OS=Homo sapiens OX=9606 GN=ZSWIM6 PE=2 SV=2	5994	1	9.90288	9.61672	9.00472	8.89367	8.31819	7.98513	10.1992	9.03997	8.19352	8.51759	10.3284	9.50811	8.88562	9.01317	-0.0976852	0.362017	0.441271	-0.0771235	0.526945	0.278235
sp|Q14181|DPOA2_HUMAN	Q14181	POLA2		-	-	-	-	-	-	-	DNA polymerase alpha subunit B OS=Homo sapiens OX=9606 GN=POLA2 PE=1 SV=2	1780	8	9.26334	9.81797	9.61603	9.01621	8.79255	9.27808	9.10758	8.58134	8.62537	8.92943	8.9721	9.56578	8.93989	8.8423	-0.0976259	0.0412536	1.38454	-0.113461	0.0207897	1.68215
tr|E9PN81|E9PN81_HUMAN	E9PN81	RNASEH2C		-	-	-	-	-	-	-	Ribonuclease H2 subunit C OS=Homo sapiens OX=9606 GN=RNASEH2C PE=1 SV=1	3526	3	9.52129	9.75415	9.47784	8.77314	8.97798	8.83199	9.53434	8.48744	8.97429	9.15456	8.51298	9.58443	8.95794	8.88061	-0.0975255	0.0663218	1.17834	-0.110033	0.0282823	1.54849
sp|O75521|ECI2_HUMAN	O75521	ECI2	Matrix	+	-	-	-	-	-	-	Enoyl-CoA delta isomerase 2 OS=Homo sapiens OX=9606 GN=ECI2 PE=1 SV=4	2765	10	9.45064	9.29428	9.59195	9.35527	9.13505	8.78297	8.99507	8.77964	8.67934	8.98019	8.9556	9.44562	8.92318	8.87171	-0.0820877	0.00875476	2.05776	-0.0904338	0.0113154	1.94633
sp|Q9H0V1|TM168_HUMAN	Q9H0V1	TMEM168		-	-	-	-	-	-	-	Transmembrane protein 168 OS=Homo sapiens OX=9606 GN=TMEM168 PE=2 SV=2	6899	1	10.1157	7.61282	10.532	8.49802	9.56559	8.27773	8.60049	8.77667	7.93643	9.57119	10.5133	9.42017	8.80512	9.34031	-0.0974109	0.491316	0.308639	-0.0122837	0.949383	0.0225587
sp|Q16566|KCC4_HUMAN	Q16566	CAMK4		-	-	-	-	-	-	-	Calcium/calmodulin-dependent protein kinase type IV OS=Homo sapiens OX=9606 GN=CAMK4 PE=1 SV=1	2888	8	9.17502	10.0032	9.64505	9.19789	8.42032	9.35911	9.22581	8.9176	8.48187	8.95325	8.62085	9.60776	8.98071	8.68532	-0.0973701	0.105602	0.976327	-0.14562	0.0292986	1.53315
sp|P57723|PCBP4_HUMAN	P57723	PCBP4		-	-	-	-	-	-	-	Poly(rC)-binding protein 4 OS=Homo sapiens OX=9606 GN=PCBP4 PE=2 SV=1	1174	12	9.24264	9.76525	9.45155	9.34554	8.49482	8.80509	9.4098	8.76049	8.79821	8.95436	8.97226	9.48648	8.86755	8.90828	-0.0973373	0.0642971	1.19181	-0.0907265	0.0232177	1.63418
sp|Q96PZ0|PUS7_HUMAN	Q96PZ0	PUS7		-	-	-	-	-	-	-	Pseudouridylate synthase 7 homolog OS=Homo sapiens OX=9606 GN=PUS7 PE=1 SV=2	1789	18	9.19704	9.58021	9.72148	9.66582	8.53213	8.579	9.36121	9.04819	8.70864	8.82126	8.78502	9.49958	8.88013	8.77164	-0.097282	0.0692903	1.15933	-0.115017	0.0104538	1.98073
tr|J3QLD1|J3QLD1_HUMAN	J3QLD1	MIF4GD		-	-	-	-	-	-	-	MIF4G domain containing, isoform CRA_b OS=Homo sapiens OX=9606 GN=MIF4GD PE=1 SV=2	4095	3	9.6693	9.40555	9.27298	9.46977	8.82008	9.07789	8.96587	8.46987	9.45843	9.23072	8.15953	9.44928	8.83343	8.94956	-0.0972306	0.0205067	1.6881	-0.0783871	0.296965	0.527295
sp|Q6UWZ7|ABRX1_HUMAN	Q6UWZ7	ABRAXAS1		-	-	-	-	-	-	-	BRCA1-A complex subunit Abraxas 1 OS=Homo sapiens OX=9606 GN=ABRAXAS1 PE=1 SV=2	4117	4	9.12208	11.062	8.56385	9.00291	8.78547	8.90259	8.41056	9.73442	8.96926	8.71028	8.73657	9.58264	8.95826	8.80537	-0.0972051	0.422073	0.374612	-0.12204	0.365094	0.437596
sp|Q9Y3D5|RT18C_HUMAN	Q9Y3D5	MRPS18C	Matrix	+	-	-	-	-	-	-	28S ribosomal protein S18c, mitochondrial OS=Homo sapiens OX=9606 GN=MRPS18C PE=1 SV=1	2539	2	9.83207	9.24755	9.49999	9.89444	9.17559	8.92468	7.58587	8.96065	8.71669	8.91653	9.24593	9.52654	8.6617	8.95972	-0.137302	0.113953	0.943275	-0.0884987	0.0685888	1.16375
sp|O43313|ATMIN_HUMAN	O43313	ATMIN		-	-	-	-	-	-	-	ATM interactor OS=Homo sapiens OX=9606 GN=ATMIN PE=1 SV=2	5035	1	8.91255	9.54401	9.85647	10.0051	9.02065	9.60059	8.34944	8.32283	9.1927	7.78928	9.40638	9.43768	8.82338	8.79612	-0.0971007	0.211968	0.673731	-0.101564	0.329391	0.482288
sp|P37802|TAGL2_HUMAN	P37802	TAGLN2		-	-	-	-	-	-	-	Transgelin-2 OS=Homo sapiens OX=9606 GN=TAGLN2 PE=1 SV=3	4031	22	9.32709	9.64556	9.38633	9.94034	8.80862	8.61995	8.90005	9.02366	8.93988	8.70272	8.70579	9.45299	8.83807	8.7828	-0.0970399	0.00513871	2.28915	-0.106091	0.00591248	2.22823
sp|Q9BY32|ITPA_HUMAN	Q9BY32	ITPA		-	-	-	-	-	-	-	Inosine triphosphate pyrophosphatase OS=Homo sapiens OX=9606 GN=ITPA PE=1 SV=2	5336	6	8.83599	10.2767	9.58444	9.42429	8.76454	9.2147	9.12642	8.66923	8.72035	8.51432	8.86899	9.56571	8.94372	8.70122	-0.0969966	0.164655	0.783424	-0.136654	0.113838	0.943711
sp|Q9Y303|NAGA_HUMAN	Q9Y303	AMDHD2		-	-	-	-	-	-	-	N-acetylglucosamine-6-phosphate deacetylase OS=Homo sapiens OX=9606 GN=AMDHD2 PE=1 SV=2	4098	1	9.17524	9.65576	9.86846	9.03786	8.54529	9.5039	8.62743	9.10181	9.08743	8.26329	9.13351	9.56649	8.94461	8.82808	-0.096971	0.105246	0.977795	-0.11589	0.101984	0.991468
sp|Q8TCU4|ALMS1_HUMAN	Q8TCU4	ALMS1		-	-	-	-	-	-	-	Alstrom syndrome protein 1 OS=Homo sapiens OX=9606 GN=ALMS1 PE=1 SV=4	5943	3	9.12818	10.5383	9.20113	9.19053	9.07005	8.32379	9.0827	9.51208	8.87047	8.92276	8.16	9.62254	8.99715	8.65108	-0.0969484	0.251149	0.600068	-0.153538	0.13523	0.868927
sp|Q5JPH6|SYEM_HUMAN	Q5JPH6	EARS2	Matrix	+	-	-	-	-	-	-	Probable glutamate--tRNA ligase, mitochondrial OS=Homo sapiens OX=9606 GN=EARS2 PE=1 SV=2	2544	3	9.71529	8.96683	9.50046	9.52493	8.79537	9.00797	8.82133	9.15741	8.35455	8.93034	9.22552	9.39419	8.94552	8.8368	-0.0706039	0.0874687	1.05815	-0.0882447	0.175458	0.755826
sp|Q8IZ13|ZBED8_HUMAN	Q8IZ13	ZBED8		-	-	-	-	-	-	-	Protein ZBED8 OS=Homo sapiens OX=9606 GN=ZBED8 PE=1 SV=1	5543	1	9.17213	9.572	9.02063	11.2038	8.66614	8.48574	8.78455	8.67829	8.52186	8.60101	9.29381	9.25492	8.65368	8.80556	-0.0969067	0.011927	1.92347	-0.0718058	0.20266	0.693231
sp|Q9UHC1|MLH3_HUMAN	Q9UHC1	MLH3		-	-	-	-	-	-	-	DNA mismatch repair protein Mlh3 OS=Homo sapiens OX=9606 GN=MLH3 PE=1 SV=3	6612	1	8.96282	10.2074	9.15252	10.596	8.86009	8.28171	8.05663	10.1127	7.67207	9.30263	8.7954	9.44091	8.82778	8.59003	-0.0968754	0.377844	0.422687	-0.136263	0.240629	0.618651
sp|Q8IXV7|KLD8B_HUMAN	Q8IXV7	KLHDC8B		-	-	-	-	-	-	-	Kelch domain-containing protein 8B OS=Homo sapiens OX=9606 GN=KLHDC8B PE=2 SV=1	1338	3	10.4481	9.80369	9.36507	7.87819	7.63369	10.2206	10.0636	9.00722	8.31189	8.50718	8.76081	9.87229	9.23128	8.52663	-0.096854	0.433814	0.362696	-0.211409	0.0167587	1.77576
tr|J3KPJ3|J3KPJ3_HUMAN	J3KPJ3	CAMKK1		-	-	-	-	-	-	-	Calcium/calmodulin-dependent protein kinase kinase 1 OS=Homo sapiens OX=9606 GN=CAMKK1 PE=1 SV=1	466	6	9.26348	9.77264	9.48768	9.14476	8.71616	9.09106	9.13404	8.62167	8.89275	9.19546	8.68032	9.50793	8.89073	8.92284	-0.0968295	0.0258407	1.5877	-0.0916283	0.0494216	1.30608
sp|Q969T9|WBP2_HUMAN	Q969T9	WBP2		-	-	-	-	-	-	-	WW domain-binding protein 2 OS=Homo sapiens OX=9606 GN=WBP2 PE=1 SV=1	125	16	9.13589	10.0967	9.2486	9.4447	8.78221	8.67077	8.99193	9.06498	9.029	8.80729	8.7279	9.49373	8.87747	8.85473	-0.096826	0.075706	1.12087	-0.100527	0.113499	0.945009
tr|J3KQY1|J3KQY1_HUMAN	J3KQY1	MRPL22	Matrix	+	-	-	-	-	-	-	39S ribosomal protein L22, mitochondrial OS=Homo sapiens OX=9606 GN=MRPL22 PE=1 SV=1	5104	4	9.59533	9.79821	8.96661	9.40565	9.28721	8.50254	8.80679	8.9601	8.55642	9.12369	8.99745	9.45338	8.88916	8.89252	-0.0887837	0.104524	0.980786	-0.0882384	0.138511	0.858516
sp|Q9UIC8|LCMT1_HUMAN	Q9UIC8	LCMT1		-	-	-	-	-	-	-	Leucine carboxyl methyltransferase 1 OS=Homo sapiens OX=9606 GN=LCMT1 PE=1 SV=2	2238	14	9.09324	9.62213	9.76246	9.52452	8.44025	9.18634	9.17163	8.7099	8.66812	8.81829	9.00312	9.49261	8.87703	8.82984	-0.0967277	0.0756934	1.12094	-0.104417	0.0424887	1.37173
sp|Q9NWY4|HPF1_HUMAN	Q9NWY4	HPF1		-	-	-	-	-	-	-	Histone PARylation factor 1 OS=Homo sapiens OX=9606 GN=HPF1 PE=1 SV=2	4843	9	9.31058	9.48569	9.79283	9.58679	8.64466	8.72435	9.12235	9.15679	8.84763	8.6499	8.67843	9.5297	8.91204	8.72532	-0.0966755	0.0254445	1.59441	-0.127223	0.00639218	2.19435
tr|A0A087WZT3|A0A087WZT3_HUMAN	A0A087WZT3	BOLA2B		-	-	-	-	-	-	-	BolA-like protein 2 OS=Homo sapiens OX=9606 GN=BOLA2B PE=1 SV=2	3921	7	9.29348	10.2241	9.003	9.32019	9.08499	8.57138	8.96511	8.94152	9.02222	8.66439	8.90961	9.50686	8.89075	8.86541	-0.0966638	0.125248	0.902231	-0.100782	0.169406	0.77107
sp|Q9P0R6|GSKIP_HUMAN	Q9P0R6	GSKIP		-	-	-	-	-	-	-	GSK3B-interacting protein OS=Homo sapiens OX=9606 GN=GSKIP PE=1 SV=2	6903	2	8.8478	9.82539	9.78601	9.55292	8.50378	8.92732	9.51169	8.54444	9.26685	8.31968	8.91412	9.4864	8.87181	8.83355	-0.0966326	0.170903	0.767251	-0.102867	0.197146	0.705213
sp|O75874|IDHC_HUMAN	O75874	IDH1		-	-	-	-	-	-	-	Isocitrate dehydrogenase [NADP] cytoplasmic OS=Homo sapiens OX=9606 GN=IDH1 PE=1 SV=2	2752	58	9.00386	9.95262	9.4149	9.54297	8.22689	9.24853	9.17439	8.72823	8.78744	8.74342	9.17675	9.45713	8.84451	8.90254	-0.0966197	0.150861	0.821423	-0.0871854	0.145412	0.837398
sp|Q7Z4H3|HDDC2_HUMAN	Q7Z4H3	HDDC2		-	-	-	-	-	-	-	5'-deoxynucleotidase HDDC2 OS=Homo sapiens OX=9606 GN=HDDC2 PE=1 SV=1	4899	10	9.23082	9.9275	9.26575	9.46167	8.78402	8.85408	9.16287	8.64658	8.87634	8.94915	8.84123	9.47469	8.86189	8.88891	-0.0964647	0.0443049	1.35355	-0.0920728	0.0626569	1.20303
sp|P50238|CRIP1_HUMAN	P50238	CRIP1		-	-	-	-	-	-	-	Cysteine-rich protein 1 OS=Homo sapiens OX=9606 GN=CRIP1 PE=1 SV=3	5124	1	9.38051	9.81628	9.40934	9.40461	8.67623	9.12978	8.95055	8.92055	8.41513	8.92827	8.96875	9.53538	8.91928	8.77072	-0.0963631	0.0123924	1.90684	-0.120595	0.0280934	1.5514
sp|Q3MHD2|LSM12_HUMAN	Q3MHD2	LSM12		-	-	-	-	-	-	-	Protein LSM12 homolog OS=Homo sapiens OX=9606 GN=LSM12 PE=1 SV=2	3346	8	9.59355	9.31131	9.63309	9.12867	8.40185	9.03298	9.39616	8.76271	8.86538	9.02513	8.84915	9.51265	8.89842	8.91322	-0.0962973	0.0666847	1.17597	-0.0939006	0.00662965	2.17851
sp|Q9NTZ6|RBM12_HUMAN	Q9NTZ6	RBM12		-	-	-	-	-	-	-	RNA-binding protein 12 OS=Homo sapiens OX=9606 GN=RBM12 PE=1 SV=1	2776	32	9.26838	9.74808	9.50031	9.63649	8.79832	8.84401	9.16904	8.75678	8.57185	8.76905	8.93768	9.50559	8.89204	8.75953	-0.0962621	0.0123831	1.90717	-0.117923	0.0128282	1.89183
sp|Q9Y3D2|MSRB2_HUMAN	Q9Y3D2	MSRB2	Matrix	+	-	-	-	-	-	-	Methionine-R-sulfoxide reductase B2, mitochondrial OS=Homo sapiens OX=9606 GN=MSRB2 PE=1 SV=2	4406	3	9.38441	9.30219	10.4412	10.1159	8.841	7.99088	8.11535	8.40682	8.33775	8.70235	10.3622	9.70927	8.33851	9.1341	-0.219572	0.0153556	1.81373	-0.0880997	0.470807	0.327157
sp|Q9H0C8|ILKAP_HUMAN	Q9H0C8	ILKAP		-	-	-	-	-	-	-	Integrin-linked kinase-associated serine/threonine phosphatase 2C OS=Homo sapiens OX=9606 GN=ILKAP PE=1 SV=1	2706	16	9.23937	9.66003	9.68175	9.8437	8.4416	8.97339	9.32586	8.90983	8.75583	8.64688	8.52177	9.52705	8.91267	8.64149	-0.0961719	0.0549796	1.2598	-0.140749	0.00509927	2.29249
sp|O75531|BAF_HUMAN	O75531	BANF1		-	-	-	-	-	-	-	Barrier-to-autointegration factor OS=Homo sapiens OX=9606 GN=BANF1 PE=1 SV=1	3537	8	9.30607	10.0686	10.6687	10.8398	9.8151	8.75604	9.177	9.73035	7.66191	6.90093	7.07548	10.0145	9.36962	7.21277	-0.0960213	0.204448	0.689417	-0.473458	0.00357426	2.44681
sp|Q96ME7|ZN512_HUMAN	Q96ME7	ZNF512		-	-	-	-	-	-	-	Zinc finger protein 512 OS=Homo sapiens OX=9606 GN=ZNF512 PE=1 SV=2	5782	3	8.76407	9.55915	9.95164	8.99678	9.40468	8.65356	8.28028	8.9341	9.75517	9.11245	8.58811	9.42495	8.81816	9.15191	-0.0960086	0.194349	0.711417	-0.0424126	0.604025	0.218945
sp|Q9UGI8|TES_HUMAN	Q9UGI8	TES		-	-	-	-	-	-	-	Testin OS=Homo sapiens OX=9606 GN=TES PE=1 SV=1	3200	8	8.97842	9.69794	9.6407	9.67113	8.08271	8.9381	9.09955	9.20968	9.08643	8.99948	8.59585	9.43902	8.83251	8.89392	-0.0958136	0.152243	0.817462	-0.0858177	0.119442	0.922843
sp|Q9HD47|MOG1_HUMAN	Q9HD47	RANGRF		-	-	-	-	-	-	-	Ran guanine nucleotide release factor OS=Homo sapiens OX=9606 GN=RANGRF PE=1 SV=1	2932	2	9.28561	9.35747	9.95133	8.63563	9.16794	8.50848	8.97268	9.02812	9.10931	9.01105	8.9724	9.53147	8.9193	9.03092	-0.0957674	0.0542234	1.26581	-0.0778258	0.0802753	1.09542
sp|Q99717|SMAD5_HUMAN	Q99717	SMAD5		-	-	-	-	-	-	-	Mothers against decapentaplegic homolog 5 OS=Homo sapiens OX=9606 GN=SMAD5 PE=1 SV=1	1666	7	9.30628	9.4698	9.34937	9.72814	8.44943	8.53543	9.35434	8.75303	9.07197	9.12395	8.85827	9.37515	8.77306	9.01806	-0.095762	0.0572951	1.24188	-0.0560241	0.0197169	1.70516
sp|Q96AQ8|MCUR1_HUMAN	Q96AQ8	MCUR1	MIM	+	-	-	-	-	-	-	Mitochondrial calcium uniporter regulator 1 OS=Homo sapiens OX=9606 GN=MCUR1 PE=1 SV=1	4045	4	9.49836	9.39291	9.30283	9.83767	8.91468	8.58996	8.76221	9.17668	8.28378	9.22099	9.01993	9.39803	8.86088	8.84157	-0.0849085	0.0177715	1.75027	-0.0880569	0.127846	0.893312
sp|Q9HBK9|AS3MT_HUMAN	Q9HBK9	AS3MT		-	-	-	-	-	-	-	Arsenite methyltransferase OS=Homo sapiens OX=9606 GN=AS3MT PE=1 SV=3	3432	14	9.54809	9.83212	9.2916	9.5923	8.5639	9.33083	8.91467	8.96952	8.62062	8.74656	8.58978	9.55727	8.94473	8.65232	-0.0955606	0.0428892	1.36765	-0.143512	0.00518515	2.28524
sp|O60942|MCE1_HUMAN	O60942	RNGTT		-	-	-	-	-	-	-	mRNA-capping enzyme OS=Homo sapiens OX=9606 GN=RNGTT PE=1 SV=1	3402	14	9.54675	9.74899	9.31919	9.79413	8.71511	8.90092	9.18492	8.90735	8.31763	8.76397	8.80104	9.53831	8.92708	8.62755	-0.0955461	0.0108206	1.96575	-0.144783	0.010181	1.99221
sp|Q9H2P9|DPH5_HUMAN	Q9H2P9	DPH5		-	-	-	-	-	-	-	Diphthine methyl ester synthase OS=Homo sapiens OX=9606 GN=DPH5 PE=1 SV=2	4415	5	9.29711	10.3862	9.163	9.08165	8.52867	8.96383	9.70018	8.80514	8.46325	8.9763	8.6347	9.61544	8.99945	8.69142	-0.0955147	0.219507	0.658552	-0.145761	0.0902982	1.04432
sp|Q2TAL8|QRIC1_HUMAN	Q2TAL8	QRICH1		-	-	-	-	-	-	-	Glutamine-rich protein 1 OS=Homo sapiens OX=9606 GN=QRICH1 PE=1 SV=1	4637	9	9.29451	9.90744	9.33519	9.69625	8.61914	8.82757	9.16469	9.00065	8.55795	8.84035	8.75627	9.51238	8.90301	8.71819	-0.0955128	0.0369526	1.43235	-0.125778	0.0209024	1.6798
sp|Q6ZN04|MEX3B_HUMAN	Q6ZN04	MEX3B		-	-	-	-	-	-	-	RNA-binding protein MEX3B OS=Homo sapiens OX=9606 GN=MEX3B PE=1 SV=1	1430	1	9.49309	10.1511	9.35891	9.72618	9.03867	8.43879	9.42876	9.28803	8.74935	8.25489	8.07226	9.6677	9.04856	8.35883	-0.0954841	0.119447	0.922824	-0.209871	0.0145882	1.836
sp|Q8N612|F16A2_HUMAN	Q8N612	FAM160A2		-	-	-	-	-	-	-	FTS and Hook-interacting protein OS=Homo sapiens OX=9606 GN=FAM160A2 PE=1 SV=3	5819	6	9.21338	9.57796	9.51684	10.1889	8.52015	8.63597	8.74796	9.42432	8.44249	8.79699	8.93505	9.43606	8.8321	8.72484	-0.0954281	0.0661821	1.17926	-0.113055	0.0183919	1.73537
sp|O00429|DNM1L_HUMAN	O00429	DNM1L	MOM	+	-	-	-	-	-	-	Dynamin-1-like protein OS=Homo sapiens OX=9606 GN=DNM1L PE=1 SV=2	944	41	9.14756	9.46152	9.39304	9.26824	8.64829	9.39722	9.2223	9.11424	8.91971	8.79062	8.63725	9.33404	9.09551	8.78253	-0.0373467	0.298155	0.525559	-0.0878656	0.0117402	1.93033
sp|Q96E14|RMI2_HUMAN	Q96E14	RMI2		-	-	-	-	-	-	-	RecQ-mediated genome instability protein 2 OS=Homo sapiens OX=9606 GN=RMI2 PE=1 SV=2	3472	1	8.64213	9.69016	9.89928	9.0164	9.39272	7.88387	9.13601	8.82373	9.2961	8.87345	9.34614	9.41052	8.80908	9.1719	-0.0952832	0.289579	0.538232	-0.0370549	0.597618	0.223577
tr|J3QLS3|J3QLS3_HUMAN	J3QLS3	MRPS7	Matrix	+	-	-	-	-	-	-	28S ribosomal protein S7, mitochondrial OS=Homo sapiens OX=9606 GN=MRPS7 PE=1 SV=1	5390	10	9.54367	9.48878	9.35389	9.36885	8.9601	8.65218	9.07281	8.84676	8.24353	9.28763	9.1818	9.46211	8.88296	8.90432	-0.0911215	0.00415365	2.38157	-0.087657	0.172793	0.762474
sp|Q9BTY7|HGH1_HUMAN	Q9BTY7	HGH1		-	-	-	-	-	-	-	Protein HGH1 homolog OS=Homo sapiens OX=9606 GN=HGH1 PE=1 SV=1	1257	5	8.614	9.29889	8.86105	8.85926	7.98091	8.6767	8.08643	8.67826	8.16525	8.63113	14.1481	8.92465	8.35557	10.3148	-0.0950559	0.0956719	1.01922	0.208853	0.511548	0.291114
sp|Q8N4S0|CCD82_HUMAN	Q8N4S0	CCDC82		-	-	-	-	-	-	-	Coiled-coil domain-containing protein 82 OS=Homo sapiens OX=9606 GN=CCDC82 PE=1 SV=2	6106	3	9.0874	9.48139	10.0886	8.94986	8.37836	9.06389	9.26007	9.07748	8.98005	8.69518	8.93772	9.55246	8.94495	8.87098	-0.0947994	0.129317	0.888344	-0.106779	0.0887589	1.05179
tr|A0A0A0MQS2|A0A0A0MQS2_HUMAN	A0A0A0MQS2	CLASRP		-	-	-	-	-	-	-	CLK4-associating serine/arginine-rich protein OS=Homo sapiens OX=9606 GN=CLASRP PE=1 SV=1	1585	9	9.902	9.43153	9.41814	9.03947	9.2079	8.8949	9.03889	8.75598	9.09388	8.80177	8.41555	9.58389	8.97442	8.7704	-0.094793	0.01787	1.74787	-0.127969	0.0323412	1.49024
sp|Q5T160|SYRM_HUMAN	Q5T160	RARS2	Matrix	+	-	-	-	-	-	-	Probable arginine--tRNA ligase, mitochondrial OS=Homo sapiens OX=9606 GN=RARS2 PE=1 SV=1	3143	6	9.53785	9.09988	9.36716	9.8056	8.69081	9.09511	8.91405	9.11522	8.19817	9.12333	9.05283	9.33496	8.9538	8.79144	-0.0601447	0.0607887	1.21618	-0.0865443	0.168229	0.774099
sp|Q6PJG6|BRAT1_HUMAN	Q6PJG6	BRAT1		-	-	-	-	-	-	-	BRCA1-associated ATM activator 1 OS=Homo sapiens OX=9606 GN=BRAT1 PE=1 SV=2	1277	11	9.22932	9.55479	9.64302	9.998	8.50696	8.74676	9.23455	9.01033	8.45306	8.97941	8.64379	9.47571	8.87465	8.69209	-0.0945438	0.0379087	1.42126	-0.124531	0.0169165	1.77169
sp|O94903|PLPHP_HUMAN	O94903	PLPBP	Matrix	+	-	-	-	-	-	-	Pyridoxal phosphate homeostasis protein OS=Homo sapiens OX=9606 GN=PLPBP PE=1 SV=1	2418	12	9.16739	9.76268	9.23896	9.58778	8.75214	8.85988	9.08192	9.01083	8.86793	8.73176	8.93871	9.38968	8.92619	8.84613	-0.0730306	0.0496402	1.30417	-0.0860285	0.0510608	1.29191
sp|Q99614|TTC1_HUMAN	Q99614	TTC1		-	-	-	-	-	-	-	Tetratricopeptide repeat protein 1 OS=Homo sapiens OX=9606 GN=TTC1 PE=1 SV=1	1760	9	9.12727	9.47201	9.81903	9.07663	9.20381	8.82683	8.80356	8.65569	8.7564	8.8201	9.43867	9.47277	8.87247	9.00506	-0.0944502	0.0394169	1.40432	-0.073051	0.188437	0.724834
sp|Q96C90|PP14B_HUMAN	Q96C90	PPP1R14B		-	-	-	-	-	-	-	Protein phosphatase 1 regulatory subunit 14B OS=Homo sapiens OX=9606 GN=PPP1R14B PE=1 SV=3	6878	2	9.75516	10.0702	9.08942	9.7698	9.39001	8.60104	9.32315	8.79812	8.00865	8.56317	8.6313	9.63826	9.02808	8.40104	-0.0943535	0.127053	0.896014	-0.198205	0.0241099	1.6178
sp|Q9UKT8|FBXW2_HUMAN	Q9UKT8	FBXW2		-	-	-	-	-	-	-	F-box/WD repeat-containing protein 2 OS=Homo sapiens OX=9606 GN=FBXW2 PE=1 SV=2	3782	2	9.38214	9.74017	9.36031	9.32027	8.38738	8.82724	9.39695	8.96161	9.08447	9.15794	8.38152	9.49421	8.8933	8.87464	-0.0943294	0.0739781	1.1309	-0.0973583	0.0884841	1.05313
sp|Q04727|TLE4_HUMAN	Q04727	TLE4		-	-	-	-	-	-	-	Transducin-like enhancer protein 4 OS=Homo sapiens OX=9606 GN=TLE4 PE=1 SV=3	1049	8	9.07209	9.51506	9.98363	9.55337	8.66438	8.47665	9.40499	9.13931	8.64389	8.73602	8.81061	9.52359	8.92133	8.73017	-0.0942468	0.131948	0.879598	-0.125496	0.04133	1.38373
sp|P41162|ETV3_HUMAN	P41162	ETV3		-	-	-	-	-	-	-	ETS translocation variant 3 OS=Homo sapiens OX=9606 GN=ETV3 PE=1 SV=2	4564	1	13.7209	8.61944	6.55046	7.37621	6.09834	13.0833	9.49528	7.40849	7.72178	9.26341	10.6624	9.63027	9.02135	9.21586	-0.094232	0.819755	0.0863161	-0.0634564	0.865413	0.0627766
sp|Q92620|PRP16_HUMAN	Q92620	DHX38		-	-	-	-	-	-	-	Pre-mRNA-splicing factor ATP-dependent RNA helicase PRP16 OS=Homo sapiens OX=9606 GN=DHX38 PE=1 SV=2	3225	18	9.56282	9.41283	9.47287	9.48737	8.84958	8.79684	9.00114	8.88654	8.88585	8.79559	8.84856	9.48284	8.88353	8.84333	-0.0941869	0.000215365	3.66682	-0.100729	0.000229996	3.63828
sp|Q15181|IPYR_HUMAN	Q15181	PPA1		-	-	-	-	-	-	-	Inorganic pyrophosphatase OS=Homo sapiens OX=9606 GN=PPA1 PE=1 SV=2	387	27	9.04778	9.62857	9.62814	9.74874	8.37363	8.81509	9.3742	8.79286	8.69015	8.60254	9.29831	9.43483	8.83895	8.86367	-0.0941223	0.0967109	1.01452	-0.0900929	0.122199	0.912934
sp|Q9UH62|ARMX3_HUMAN	Q9UH62	ARMCX3	MOM	+	-	-	-	-	-	-	Armadillo repeat-containing X-linked protein 3 OS=Homo sapiens OX=9606 GN=ARMCX3 PE=1 SV=1	2677	11	9.52359	9.05557	9.62874	9.82804	8.72506	8.81336	8.98414	8.86568	9.09016	8.6294	8.85628	9.40263	8.84706	8.85861	-0.0878668	0.0180985	1.74236	-0.085984	0.0693559	1.15892
sp|Q6P3S1|DEN1B_HUMAN	Q6P3S1	DENND1B		-	-	-	-	-	-	-	DENN domain-containing protein 1B OS=Homo sapiens OX=9606 GN=DENND1B PE=1 SV=2	2478	2	9.88965	10.056	9.07588	9.42209	8.55985	9.84753	9.06859	8.77629	7.78245	8.74656	8.77515	9.67384	9.06306	8.43472	-0.0940901	0.20424	0.689859	-0.197749	0.0496243	1.30431
sp|P05165|PCCA_HUMAN	P05165	PCCA	Matrix	+	-	-	-	-	-	-	Propionyl-CoA carboxylase alpha chain, mitochondrial OS=Homo sapiens OX=9606 GN=PCCA PE=1 SV=4	1149	31	9.88938	9.63315	9.01196	9.26571	9.2543	8.53619	8.63526	8.89021	8.62485	9.06558	9.1934	9.5115	8.82899	8.96128	-0.107424	0.0645073	1.19039	-0.0859681	0.15286	0.815708
sp|P07738|PMGE_HUMAN	P07738	BPGM		-	-	-	-	-	-	-	Bisphosphoglycerate mutase OS=Homo sapiens OX=9606 GN=BPGM PE=1 SV=2	2926	5	9.34623	9.53192	9.69456	9.35262	8.72943	8.54739	9.0145	9.40237	8.56408	8.76448	9.05242	9.52424	8.92342	8.79366	-0.0940063	0.0515407	1.28785	-0.11514	0.0136609	1.86452
sp|Q96BH1|RNF25_HUMAN	Q96BH1	RNF25		-	-	-	-	-	-	-	E3 ubiquitin-protein ligase RNF25 OS=Homo sapiens OX=9606 GN=RNF25 PE=1 SV=1	4759	7	9.00172	10.0599	9.16604	9.67647	8.41402	8.95713	8.91713	8.97444	8.92299	8.69651	9.21361	9.40922	8.81568	8.94437	-0.0940033	0.120731	0.91818	-0.0730953	0.267577	0.572551
tr|G3XAN8|G3XAN8_HUMAN	G3XAN8	TIMM8B	MIM	+	-	-	-	-	-	-	Mitochondrial import inner membrane translocase subunit OS=Homo sapiens OX=9606 GN=TIMM8B PE=1 SV=1	5156	2	8.21051	9.07998	8.97376	8.3093	11.6518	9.8817	9.74983	9.38762	9.21076	7.99028	7.55447	8.75475	10.1677	8.25184	0.215861	0.0785253	1.10499	-0.0853507	0.424684	0.371935
tr|I3L0B8|I3L0B8_HUMAN	I3L0B8	SLC25A52	MIM	+	-	-	-	-	-	-	Mitochondrial nicotinamide adenine dinucleotide transporter SLC25A52 OS=Homo sapiens OX=9606 GN=SLC25A52 PE=1 SV=1	6268	1	9.27571	9.85102	9.35785	10.6059	7.31108	7.19471	9.31772	10.2319	8.83566	9.3409	8.67751	9.49486	8.51385	8.95136	-0.157335	0.326544	0.486058	-0.0850404	0.113319	0.945696
sp|Q9UJ68|MSRA_HUMAN	Q9UJ68	MSRA	Matrix	+	-	-	-	-	-	-	Mitochondrial peptide methionine sulfoxide reductase OS=Homo sapiens OX=9606 GN=MSRA PE=1 SV=1	4698	5	9.37053	9.9021	8.99875	8.82433	9.20249	9.09559	9.1395	8.80041	8.39009	8.94938	9.32682	9.42379	9.0595	8.88876	-0.0568769	0.194636	0.710776	-0.0843252	0.229695	0.638849
tr|F5H875|F5H875_HUMAN	F5H875	CHMP1A		-	-	-	-	-	+	-	Charged multivesicular body protein 1a OS=Homo sapiens OX=9606 GN=CHMP1A PE=1 SV=3	2155	7	9.51599	9.73141	9.29439	9.0957	8.79854	8.80467	9.26448	8.8025	8.97345	8.90236	8.81651	9.51393	8.91755	8.89744	-0.0933944	0.0182203	1.73944	-0.0966511	0.0100444	1.99808
tr|A0A0A0MRJ6|A0A0A0MRJ6_HUMAN	A0A0A0MRJ6	PCMT1		-	-	-	-	-	-	-	Protein-L-isoaspartate O-methyltransferase OS=Homo sapiens OX=9606 GN=PCMT1 PE=1 SV=1	1898	18	9.13213	9.98477	9.37865	9.52742	8.43011	9.04354	9.21539	8.92366	8.67379	8.73006	8.96048	9.49852	8.90317	8.78811	-0.0933823	0.096254	1.01658	-0.112149	0.0569827	1.24426
sp|Q8IU81|I2BP1_HUMAN	Q8IU81	IRF2BP1		-	-	-	-	-	-	-	Interferon regulatory factor 2-binding protein 1 OS=Homo sapiens OX=9606 GN=IRF2BP1 PE=1 SV=1	1416	13	9.23424	9.72856	9.62692	9.50881	8.79776	8.82455	9.02148	9.08696	8.7499	8.61949	8.80132	9.52991	8.93269	8.72357	-0.0933678	0.0110632	1.95612	-0.127543	0.00730633	2.1363
sp|Q9NVR0|KLH11_HUMAN	Q9NVR0	KLHL11		-	-	-	-	-	-	-	Kelch-like protein 11 OS=Homo sapiens OX=9606 GN=KLHL11 PE=1 SV=1	3610	4	9.49793	9.29341	9.50602	9.18717	8.19843	9.27855	8.98148	8.90951	8.98174	8.94464	9.22113	9.43245	8.84199	9.04917	-0.0932615	0.0862485	1.06425	-0.0598476	0.0260662	1.58392
tr|A0A087X0W9|A0A087X0W9_HUMAN	A0A087X0W9	OTUD6B		-	-	-	-	-	-	-	Ubiquitinyl hydrolase 1 OS=Homo sapiens OX=9606 GN=OTUD6B PE=1 SV=1	3534	5	9.30496	9.8792	9.41683	9.26212	8.84524	8.92038	8.83482	9.15071	9.1858	8.63513	8.56482	9.53366	8.93779	8.79525	-0.0931129	0.017508	1.75676	-0.116306	0.0486997	1.31247
sp|P48163|MAOX_HUMAN	P48163	ME1		-	-	-	-	-	-	-	NADP-dependent malic enzyme OS=Homo sapiens OX=9606 GN=ME1 PE=1 SV=1	2178	12	9.25302	9.97179	9.69639	8.88895	8.40614	9.45695	9.3074	8.98299	8.66923	8.59879	8.76836	9.6404	9.03837	8.67879	-0.0930304	0.124467	0.904946	-0.151599	0.0110651	1.95604
sp|P18669|PGAM1_HUMAN	P18669	PGAM1		-	-	-	-	-	-	-	Phosphoglycerate mutase 1 OS=Homo sapiens OX=9606 GN=PGAM1 PE=1 SV=2	2095	30	9.1957	9.66837	9.42848	9.37203	8.59714	8.93978	8.83462	8.99635	8.75322	8.69773	9.51656	9.43085	8.84197	8.98917	-0.0930196	0.0125415	1.90165	-0.0691999	0.21161	0.674463
tr|H0YD93|H0YD93_HUMAN	H0YD93	RUFY2		-	-	-	-	-	-	-	RUN and FYVE domain-containing protein 2 (Fragment) OS=Homo sapiens OX=9606 GN=RUFY2 PE=1 SV=1	150	11	9.29439	9.67438	9.42365	9.75476	8.81344	8.59858	8.93902	9.14195	8.91519	8.75297	8.69167	9.46414	8.87325	8.78661	-0.0930092	0.0154514	1.81103	-0.107165	0.00645621	2.19002
sp|Q5EBL4|RIPL1_HUMAN	Q5EBL4	RILPL1		-	-	-	-	-	-	-	RILP-like protein 1 OS=Homo sapiens OX=9606 GN=RILPL1 PE=1 SV=1	4312	8	8.98205	10.3387	9.25901	9.38281	8.84397	9.06445	9.07659	8.74411	8.90993	8.88499	8.51339	9.52659	8.93228	8.76944	-0.0929309	0.159419	0.797461	-0.119475	0.155459	0.808383
sp|Q86XP1|DGKH_HUMAN	Q86XP1	DGKH		-	-	-	-	-	-	-	Diacylglycerol kinase eta OS=Homo sapiens OX=9606 GN=DGKH PE=1 SV=1	6844	1	9.9502	9.48159	8.73209	8.98996	10.2009	9.64808	8.03867	7.32628	8.36303	9.93919	9.33001	9.38796	8.80348	9.21074	-0.0927374	0.522134	0.282218	-0.0274941	0.775198	0.110588
sp|Q96NH3|BROMI_HUMAN	Q96NH3	TBC1D32		-	-	-	-	-	-	-	Protein broad-minded OS=Homo sapiens OX=9606 GN=TBC1D32 PE=1 SV=4	6165	2	10.0394	9.45902	9.24667	9.50191	9.17589	8.98718	8.23645	9.54238	9.39156	8.59493	7.82459	9.5817	8.98547	8.60369	-0.0926864	0.17838	0.748653	-0.155325	0.127977	0.892869
sp|Q13643|FHL3_HUMAN	Q13643	FHL3		-	-	-	-	-	-	-	Four and a half LIM domains protein 3 OS=Homo sapiens OX=9606 GN=FHL3 PE=1 SV=4	3306	6	9.58336	9.66544	9.32315	9.49052	8.89922	8.52821	9.06644	9.23472	8.86032	8.71825	8.63037	9.52398	8.93215	8.73631	-0.092558	0.0307407	1.51229	-0.12454	0.00305566	2.5149
sp|P41227|NAA10_HUMAN	P41227	NAA10		-	-	-	-	-	-	-	N-alpha-acetyltransferase 10 OS=Homo sapiens OX=9606 GN=NAA10 PE=1 SV=1	2248	8	9.49098	10.0602	9.04299	9.61138	8.80675	8.94798	9.17661	8.82608	8.43878	8.54417	9.05406	9.53139	8.93936	8.679	-0.0925159	0.076597	1.11579	-0.135157	0.0717376	1.14425
sp|Q9BRT2|UQCC2_HUMAN	Q9BRT2	UQCC2	MIM	+	-	-	-	-	-	-	Ubiquinol-cytochrome-c reductase complex assembly factor 2 OS=Homo sapiens OX=9606 GN=UQCC2 PE=1 SV=1	4677	3	8.88146	10.7682	8.27671	10.1711	9.43664	8.55259	8.46364	9.09864	8.54986	8.86478	8.9364	9.30879	8.88788	8.78368	-0.0667547	0.565492	0.247574	-0.0837682	0.527422	0.277841
tr|A0A3B3ISV5|A0A3B3ISV5_HUMAN	A0A3B3ISV5			-	-	-	-	-	-	-	Uncharacterized protein OS=Homo sapiens OX=9606 PE=4 SV=1	1614	12	8.98709	9.81593	9.58355	8.97268	8.57652	9.14896	8.91651	8.85836	8.89351	8.90064	9.34625	9.46219	8.87509	9.0468	-0.0924128	0.0649762	1.18725	-0.0647666	0.223606	0.650516
sp|Q9H993|ARMT1_HUMAN	Q9H993	ARMT1		-	-	-	-	-	-	-	Damage-control phosphatase ARMT1 OS=Homo sapiens OX=9606 GN=ARMT1 PE=1 SV=1	1772	9	9.24932	9.76075	9.51447	9.17508	8.20737	9.08143	9.4313	8.95441	8.98192	9.17871	8.46526	9.50818	8.91863	8.8753	-0.0923475	0.133058	0.87596	-0.0993739	0.0709148	1.14926
sp|Q08257|QOR_HUMAN	Q08257	CRYZ	Matrix	+	-	-	-	-	-	-	Quinone oxidoreductase OS=Homo sapiens OX=9606 GN=CRYZ PE=1 SV=1	4008	9	9.39164	9.87906	9.25637	9.33119	8.9655	8.72019	8.76583	8.77087	8.86945	9.0773	8.9726	9.50902	8.8056	8.97312	-0.110876	0.00919835	2.03629	-0.083688	0.0540193	1.26745
sp|Q8TE04|PANK1_HUMAN	Q8TE04	PANK1		-	-	-	-	-	-	-	Pantothenate kinase 1 OS=Homo sapiens OX=9606 GN=PANK1 PE=1 SV=2	2805	4	9.24287	9.37443	10.0511	9.77825	8.24454	9.1939	9.95943	8.45957	8.23726	8.81962	8.63902	9.55613	8.96436	8.5653	-0.0922264	0.29465	0.530693	-0.157923	0.0310464	1.50799
sp|O15075|DCLK1_HUMAN	O15075	DCLK1		-	-	-	-	-	-	-	Serine/threonine-protein kinase DCLK1 OS=Homo sapiens OX=9606 GN=DCLK1 PE=1 SV=2	2134	26	9.13852	9.93556	9.43194	9.47669	8.60089	9.06564	9.05048	8.94139	8.86714	8.87489	8.61684	9.50201	8.9146	8.78629	-0.0920622	0.053119	1.27475	-0.112978	0.044582	1.35084
sp|Q15056|IF4H_HUMAN	Q15056	EIF4H		-	-	-	-	-	-	-	Eukaryotic translation initiation factor 4H OS=Homo sapiens OX=9606 GN=EIF4H PE=1 SV=5	3578	8	8.99558	10.0562	9.49363	9.56944	8.48321	8.93544	9.16673	9.12252	8.55624	8.93315	8.68789	9.51514	8.92698	8.72576	-0.092053	0.121765	0.914477	-0.124944	0.0724556	1.13993
sp|P49441|INPP_HUMAN	P49441	INPP1		-	-	-	-	-	-	-	Inositol polyphosphate 1-phosphatase OS=Homo sapiens OX=9606 GN=INPP1 PE=1 SV=1	2242	4	9.11677	10.0764	9.79296	9.00889	8.68021	9.09761	9.43228	9.04911	8.40377	9.01923	8.3228	9.66204	9.0648	8.58193	-0.0920527	0.102974	0.987273	-0.171026	0.0398293	1.3998
tr|A0A6Q8PF02|A0A6Q8PF02_HUMAN	A0A6Q8PF02	GPSM2		-	-	-	-	-	-	-	G-protein-signaling modulator 2 OS=Homo sapiens OX=9606 GN=GPSM2 PE=1 SV=1	653	3	9.40723	9.72241	9.37621	9.03848	8.97791	8.70639	8.90753	9.06682	9.02769	8.94489	8.82442	9.50195	8.91466	8.93233	-0.0920434	0.00621656	2.20645	-0.0891865	0.0104645	1.98028
tr|I3L0A0|I3L0A0_HUMAN	I3L0A0	PEDS1-UBE2V1		-	-	-	-	-	-	-	HCG2044781 OS=Homo sapiens OX=9606 GN=PEDS1-UBE2V1 PE=1 SV=1	1782	20	8.95734	9.55235	9.51687	9.88437	8.48153	8.65153	9.12776	8.79879	8.61485	8.67957	9.73506	9.34219	8.7649	9.00983	-0.0920222	0.0529829	1.27586	-0.0522609	0.464123	0.333366
sp|Q8IVB4|SL9A9_HUMAN	Q8IVB4	SLC9A9		-	-	-	-	-	-	-	Sodium/hydrogen exchanger 9 OS=Homo sapiens OX=9606 GN=SLC9A9 PE=1 SV=1	4944	2	9.18568	9.58537	9.78275	9.95751	8.07034	9.50023	8.48698	9.66287	8.96896	8.2516	8.5477	9.51793	8.9301	8.58942	-0.0919712	0.276085	0.558958	-0.148088	0.0270394	1.568
sp|A6NJ78|MET15_HUMAN	A6NJ78	METTL15	Matrix	+	-	-	-	-	-	-	12S rRNA N4-methylcytidine (m4C) methyltransferase OS=Homo sapiens OX=9606 GN=METTL15 PE=1 SV=1	2420	4	8.97641	9.97615	9.46068	9.28104	9.33986	8.44272	8.5747	9.13464	9.51547	8.5948	8.70352	9.47108	8.87298	8.93793	-0.0941102	0.149795	0.824503	-0.0835882	0.262845	0.5803
tr|A0A0A0MRZ1|A0A0A0MRZ1_HUMAN	A0A0A0MRZ1	UNKL		-	-	-	-	-	-	-	Putative E3 ubiquitin-protein ligase UNKL OS=Homo sapiens OX=9606 GN=UNKL PE=1 SV=2	3137	3	9.7571	9.83154	9.4204	8.81641	9.01164	9.05477	8.78079	9.44458	8.9643	8.33041	8.58806	9.66968	9.07295	8.62759	-0.0918972	0.0277374	1.55693	-0.164511	0.00954437	2.02025
sp|O15037|KHNYN_HUMAN	O15037	KHNYN		-	-	-	-	-	-	-	Protein KHNYN OS=Homo sapiens OX=9606 GN=KHNYN PE=1 SV=3	3890	8	9.36964	9.63574	9.25488	9.34035	8.30412	8.89586	8.92239	9.23391	9.35738	8.91706	8.76866	9.42009	8.83907	9.01437	-0.0918457	0.0664055	1.1778	-0.0635142	0.125127	0.902648
tr|B4DWG0|B4DWG0_HUMAN	B4DWG0	RCBTB2		-	-	-	-	-	-	-	RCC1 and BTB domain-containing protein 2 OS=Homo sapiens OX=9606 GN=RCBTB2 PE=1 SV=1	6778	1	9.36162	9.42726	9.6072	8.73901	8.42258	9.20166	9.10504	8.79742	8.91864	9.57463	8.84495	9.46536	8.88167	9.11274	-0.0918256	0.043113	1.36539	-0.0547725	0.220782	0.656036
sp|Q8ND24|RN214_HUMAN	Q8ND24	RNF214		-	-	-	-	-	-	-	RING finger protein 214 OS=Homo sapiens OX=9606 GN=RNF214 PE=1 SV=2	1009	12	9.39921	9.66932	9.38209	9.28346	8.57582	8.75667	9.24376	9.01897	8.9522	8.91721	8.80129	9.48354	8.8988	8.89023	-0.0918141	0.0276154	1.55885	-0.0932044	0.00460214	2.33704
sp|Q96DE0|NUD16_HUMAN	Q96DE0	NUDT16		-	-	-	-	-	-	-	U8 snoRNA-decapping enzyme OS=Homo sapiens OX=9606 GN=NUDT16 PE=1 SV=2	3356	5	9.2448	9.81846	9.55225	9.37998	8.32149	9.51676	9.07894	8.88561	8.41398	9.05403	8.7337	9.5385	8.9507	8.7339	-0.0917624	0.129713	0.887017	-0.127136	0.0316269	1.49994
sp|Q66PJ3|AR6P4_HUMAN	Q66PJ3	ARL6IP4		-	-	-	-	-	-	-	ADP-ribosylation factor-like protein 6-interacting protein 4 OS=Homo sapiens OX=9606 GN=ARL6IP4 PE=1 SV=2	893	7	9.71429	9.29325	9.07325	9.71326	8.79855	8.49088	8.75691	9.08877	8.55028	9.16168	9.35887	9.36026	8.78378	9.02361	-0.0917076	0.0429958	1.36657	-0.0528444	0.335239	0.474645
sp|Q96G03|PGM2_HUMAN	Q96G03	PGM2		-	-	-	-	-	-	-	Phosphoglucomutase-2 OS=Homo sapiens OX=9606 GN=PGM2 PE=1 SV=4	350	21	9.30837	9.50994	9.55988	9.65926	8.5519	8.85924	9.02912	9.0693	8.75027	8.86045	8.84227	9.4594	8.87739	8.81766	-0.0916126	0.0126917	1.89648	-0.101352	0.00158414	2.80021
sp|Q9BZF3|OSBL6_HUMAN	Q9BZF3	OSBPL6		-	-	-	-	-	-	-	Oxysterol-binding protein-related protein 6 OS=Homo sapiens OX=9606 GN=OSBPL6 PE=1 SV=1	2415	6	9.21462	9.63603	9.49214	9.3767	8.3519	9.30701	8.77029	9.03652	8.72077	9.05393	9.04008	9.4476	8.86643	8.93826	-0.091594	0.0773802	1.11137	-0.0799534	0.036506	1.43764
sp|O95336|6PGL_HUMAN	O95336	PGLS		-	-	-	-	-	-	-	6-phosphogluconolactonase OS=Homo sapiens OX=9606 GN=PGLS PE=1 SV=2	80	17	9.04548	9.62758	9.42241	9.74437	8.53319	8.71169	8.89577	9.01624	9.03192	8.70914	9.26223	9.36516	8.78922	9.0011	-0.0915676	0.0289366	1.53855	-0.0572023	0.194833	0.710339
sp|Q9Y316|MEMO1_HUMAN	Q9Y316	MEMO1		-	-	-	-	-	-	-	Protein MEMO1 OS=Homo sapiens OX=9606 GN=MEMO1 PE=1 SV=1	3114	4	9.26522	9.3041	9.71739	9.565	8.82484	8.60521	9.23447	8.73256	8.77112	8.80519	9.17492	9.4289	8.84927	8.91708	-0.0915315	0.0346817	1.4599	-0.0805192	0.0577128	1.23873
tr|H0Y623|H0Y623_HUMAN	H0Y623	CELF3		-	-	-	-	-	-	-	CUGBP Elav-like family member 3 (Fragment) OS=Homo sapiens OX=9606 GN=CELF3 PE=1 SV=1	5627	8	10.5619	9.51865	8.84235	8.83946	8.80017	9.12009	8.83734	9.43581	8.81007	9.00473	8.22944	9.64097	9.04835	8.68141	-0.0915227	0.248102	0.60537	-0.151248	0.156972	0.804177
sp|Q8N5M4|TTC9C_HUMAN	Q8N5M4	TTC9C		-	-	-	-	-	-	-	Tetratricopeptide repeat protein 9C OS=Homo sapiens OX=9606 GN=TTC9C PE=1 SV=1	1547	2	9.37224	10.3332	8.63145	8.99118	8.96854	9.20078	8.58019	8.71202	8.69274	9.46407	9.0536	9.44563	8.86538	9.07014	-0.0914641	0.247441	0.606529	-0.0585227	0.525598	0.279346
sp|Q9BTT0|AN32E_HUMAN	Q9BTT0	ANP32E		-	-	-	-	-	-	-	Acidic leucine-rich nuclear phosphoprotein 32 family member E OS=Homo sapiens OX=9606 GN=ANP32E PE=1 SV=1	3337	5	8.96353	9.91176	9.81211	9.50646	8.68176	8.10387	9.90222	9.21503	8.2297	9.24452	8.42904	9.56247	8.97572	8.63442	-0.0913551	0.309213	0.509742	-0.147284	0.0983331	1.0073
tr|B1AQT1|B1AQT1_HUMAN	B1AQT1	ANK3		-	-	-	-	-	-	-	Ankyrin-3 (Fragment) OS=Homo sapiens OX=9606 GN=ANK3 PE=1 SV=1	6400	1	9.97417	10.3604	9.60382	8.03855	7.8918	10.2022	10.2254	9.15186	8.41766	9.14754	6.98668	9.97946	9.36782	8.18396	-0.0912496	0.408505	0.388803	-0.286163	0.0555062	1.25566
sp|Q9Y3I1|FBX7_HUMAN	Q9Y3I1	FBXO7		-	-	-	-	-	-	-	F-box only protein 7 OS=Homo sapiens OX=9606 GN=FBXO7 PE=1 SV=1	3942	5	9.42347	9.21802	9.5413	9.50331	8.36961	8.65796	9.04013	9.20763	9.09226	8.87543	9.07088	9.39426	8.81883	9.01286	-0.0911924	0.0595109	1.2254	-0.0597956	0.0310598	1.5078
tr|E7EN19|E7EN19_HUMAN	E7EN19	MAP4K4		-	-	-	-	-	-	-	Mitogen-activated protein kinase kinase kinase kinase 4 OS=Homo sapiens OX=9606 GN=MAP4K4 PE=1 SV=1	1619	2	9.51431	9.2889	9.53718	9.45628	8.60889	8.88812	9.20936	8.76698	8.85335	8.81931	9.05732	9.4468	8.86834	8.90999	-0.0911615	0.0169813	1.77003	-0.0844009	0.00780659	2.10754
sp|Q9HBD1|RC3H2_HUMAN	Q9HBD1	RC3H2		-	-	-	-	-	-	-	Roquin-2 OS=Homo sapiens OX=9606 GN=RC3H2 PE=1 SV=2	4430	10	9.50512	9.89038	9.32379	9.4052	8.67432	9.13121	9.17162	8.97081	8.31566	8.75884	8.85304	9.5731	8.98699	8.64251	-0.0911477	0.0290247	1.53723	-0.147535	0.0167438	1.77615
sp|Q8N3Z6|ZCHC7_HUMAN	Q8N3Z6	ZCCHC7		-	-	-	-	-	-	-	Zinc finger CCHC domain-containing protein 7 OS=Homo sapiens OX=9606 GN=ZCCHC7 PE=1 SV=2	3440	2	9.06862	9.69625	9.50924	9.98923	8.11585	9.34218	9.06226	8.87052	8.79569	9.16012	8.39004	9.4247	8.8477	8.78195	-0.0911443	0.157605	0.802429	-0.101906	0.0909488	1.0412
tr|B8ZZA8|B8ZZA8_HUMAN	B8ZZA8	GLS	MIM	+	-	-	-	-	-	-	Glutaminase OS=Homo sapiens OX=9606 GN=GLS PE=1 SV=1	3435	5	9.29076	9.56321	9.60483	9.48598	8.72328	8.52316	9.14361	8.79806	8.66362	9.09065	9.11283	9.48627	8.79703	8.9557	-0.108824	0.0106697	1.97185	-0.0830342	0.0395472	1.40288
sp|O60869|EDF1_HUMAN	O60869	EDF1		-	-	-	-	-	-	-	Endothelial differentiation-related factor 1 OS=Homo sapiens OX=9606 GN=EDF1 PE=1 SV=1	1749	10	9.27967	9.64991	9.59235	9.48558	8.92989	9.0375	9.10148	8.63556	8.63533	8.84682	8.80591	9.50731	8.92611	8.76269	-0.091006	0.0134297	1.87193	-0.117664	0.0048624	2.31315
sp|Q9BQA1|MEP50_HUMAN	Q9BQA1	WDR77		-	-	-	-	-	-	-	Methylosome protein 50 OS=Homo sapiens OX=9606 GN=WDR77 PE=1 SV=1	4090	9	9.3189	10.0818	9.40632	9.02266	8.96802	8.80423	9.08132	9.20845	8.84106	8.57275	8.69447	9.60234	9.0155	8.70276	-0.0909777	0.0483259	1.31582	-0.141913	0.0237459	1.62441
sp|Q9NPD8|UBE2T_HUMAN	Q9NPD8	UBE2T		-	-	-	-	-	-	-	Ubiquitin-conjugating enzyme E2 T OS=Homo sapiens OX=9606 GN=UBE2T PE=1 SV=1	692	4	8.92041	10.0469	9.62373	9.71028	8.50297	9.15243	9.41066	8.72683	8.74371	8.39745	8.76466	9.53035	8.94822	8.63527	-0.0909276	0.172931	0.762128	-0.142287	0.0625396	1.20384
sp|Q7L4I2|RSRC2_HUMAN	Q7L4I2	RSRC2		-	-	-	-	-	-	-	Arginine/serine-rich coiled-coil protein 2 OS=Homo sapiens OX=9606 GN=RSRC2 PE=1 SV=1	1848	6	9.43969	9.88617	9.28553	9.15196	9.46262	8.30717	8.86555	9.18399	8.86887	8.70135	8.8471	9.53713	8.95483	8.80577	-0.0908887	0.137746	0.860921	-0.115105	0.0175717	1.75519
tr|S4R3E2|S4R3E2_HUMAN	S4R3E2	DNAJC12		-	-	-	-	-	-	-	DnaJ homolog subfamily C member 12 OS=Homo sapiens OX=9606 GN=DNAJC12 PE=1 SV=1	1911	4	9.18142	10.2255	9.20839	9.43591	8.23807	9.54292	9.22464	8.81898	8.27322	9.09816	8.75279	9.53844	8.95615	8.70806	-0.0908737	0.242975	0.614438	-0.131402	0.118344	0.926853
sp|O94921|CDK14_HUMAN	O94921	CDK14		-	-	-	-	-	-	-	Cyclin-dependent kinase 14 OS=Homo sapiens OX=9606 GN=CDK14 PE=1 SV=3	6129	2	9.65142	9.37706	9.68419	8.92533	7.82669	9.6537	9.17057	9.29819	8.64853	8.35699	9.40732	9.57089	8.98729	8.80428	-0.0907673	0.278676	0.554901	-0.120448	0.0795206	1.09952
sp|O00442|RTCA_HUMAN	O00442	RTCA		-	-	-	-	-	-	-	RNA 3'-terminal phosphate cyclase OS=Homo sapiens OX=9606 GN=RTCA PE=1 SV=1	1319	19	9.21569	9.91686	9.40453	9.62557	8.46045	9.06423	9.0329	9.17235	8.61871	8.83174	8.65696	9.51236	8.93248	8.70247	-0.0907421	0.0745948	1.12729	-0.128378	0.0210215	1.67734
sp|P60174|TPIS_HUMAN	P60174	TPI1		-	-	-	-	-	-	-	Triosephosphate isomerase OS=Homo sapiens OX=9606 GN=TPI1 PE=1 SV=4	3539	47	9.15651	10.0133	9.19227	9.98087	8.40209	8.7637	9.11739	9.22851	8.26602	8.83307	9.04626	9.45403	8.87792	8.71512	-0.0907068	0.133754	0.873693	-0.117409	0.112233	0.949881
sp|Q08AF3|SLFN5_HUMAN	Q08AF3	SLFN5		-	-	-	-	-	-	-	Schlafen family member 5 OS=Homo sapiens OX=9606 GN=SLFN5 PE=1 SV=1	2646	3	9.61043	9.3259	9.42547	9.91395	8.97185	8.60059	8.98093	8.95946	8.53475	8.58683	9.08985	9.45393	8.87821	8.73714	-0.0906463	0.00682017	2.1662	-0.113753	0.0215082	1.6674
sp|Q13426|XRCC4_HUMAN	Q13426	XRCC4		-	-	-	-	-	-	-	DNA repair protein XRCC4 OS=Homo sapiens OX=9606 GN=XRCC4 PE=1 SV=2	2061	9	9.20718	9.65502	9.36241	9.95635	8.82226	8.72152	8.99634	8.8024	8.837	8.95243	8.68709	9.4082	8.83563	8.82551	-0.0905862	0.00686442	2.1634	-0.0922401	0.0186064	1.73034
tr|A0A7I2YQ75|A0A7I2YQ75_HUMAN	A0A7I2YQ75	USP40		-	-	-	-	-	-	-	Ubiquitin carboxyl-terminal hydrolase 40 OS=Homo sapiens OX=9606 GN=USP40 PE=4 SV=1	4283	3	9.39724	9.62982	9.36922	9.74742	8.67532	8.94053	8.95276	8.98956	8.38585	9.2679	8.64439	9.46543	8.88954	8.76605	-0.0905584	0.0033463	2.47544	-0.110741	0.0634579	1.19751
tr|A0A087X127|A0A087X127_HUMAN	A0A087X127	ZMIZ2		-	-	-	-	-	-	-	Zinc finger MIZ domain-containing protein 2 OS=Homo sapiens OX=9606 GN=ZMIZ2 PE=1 SV=1	1499	1	9.31101	9.8253	9.22441	9.65084	8.38928	8.75508	9.08536	9.28451	8.84484	8.71354	8.91583	9.45357	8.87856	8.82474	-0.0905345	0.0954289	1.02032	-0.0993065	0.0329847	1.48169
sp|Q07890|SOS2_HUMAN	Q07890	SOS2		-	-	-	-	-	-	-	Son of sevenless homolog 2 OS=Homo sapiens OX=9606 GN=SOS2 PE=1 SV=2	3001	4	9.38352	9.34137	9.58624	9.3799	8.73572	8.82085	8.96183	8.9351	9.1857	8.73035	8.93942	9.43704	8.86337	8.95182	-0.0904788	0.00130666	2.88384	-0.0761534	0.0329838	1.4817
sp|O15347|HMGB3_HUMAN	O15347	HMGB3		-	-	-	-	-	-	-	High mobility group protein B3 OS=Homo sapiens OX=9606 GN=HMGB3 PE=1 SV=4	5263	9	9.09668	9.63813	9.67076	9.7756	8.95133	8.78036	8.99516	8.84722	8.71796	8.46635	9.06046	9.46852	8.89352	8.74826	-0.0903853	0.0180181	1.74429	-0.114144	0.046845	1.32934
tr|A0A6Q8PHP0|A0A6Q8PHP0_HUMAN	A0A6Q8PHP0	NT5C2		-	-	-	-	-	-	-	Cytosolic purine 5'-nucleotidase OS=Homo sapiens OX=9606 GN=NT5C2 PE=1 SV=1	3524	12	9.12599	9.29296	9.99043	9.68025	8.26804	9.09898	9.13319	9.07938	8.9682	8.88633	8.47626	9.46979	8.8949	8.77693	-0.090355	0.144091	0.841363	-0.109617	0.0858258	1.06638
sp|Q8WVD3|RN138_HUMAN	Q8WVD3	RNF138		-	-	-	-	-	-	-	E3 ubiquitin-protein ligase RNF138 OS=Homo sapiens OX=9606 GN=RNF138 PE=1 SV=1	1890	1	9.3755	10.0044	8.86403	8.91407	8.86194	8.38113	8.76367	9.36696	9.18105	8.70368	9.5836	9.41464	8.84342	9.15611	-0.0903012	0.179161	0.746756	-0.0401716	0.568353	0.245382
sp|P49796|RGS3_HUMAN	P49796	RGS3		-	-	-	-	-	-	-	Regulator of G-protein signaling 3 OS=Homo sapiens OX=9606 GN=RGS3 PE=1 SV=2	4181	4	9.29257	9.99009	9.21799	9.159	9.12168	8.40592	9.15265	9.01713	8.8066	9.35934	8.47702	9.50022	8.92435	8.88099	-0.0902141	0.105695	0.975946	-0.0972404	0.15692	0.804323
tr|A0A087WZL0|A0A087WZL0_HUMAN	A0A087WZL0	PHLDB1		-	-	-	-	-	-	-	Pleckstrin homology-like domain family B member 1 (Fragment) OS=Homo sapiens OX=9606 GN=PHLDB1 PE=1 SV=1	2057	3	9.85472	9.13951	9.09248	9.31178	8.76165	8.43015	8.92999	9.05851	9.3077	9.05493	9.05858	9.36224	8.79508	9.1404	-0.0901574	0.0823881	1.08414	-0.0345954	0.442301	0.354282
tr|A0A0A0MQU4|A0A0A0MQU4_HUMAN	A0A0A0MQU4	SCLY		-	-	-	-	-	-	-	Selenocysteine lyase OS=Homo sapiens OX=9606 GN=SCLY PE=1 SV=1	162	10	9.28594	9.37099	9.48411	10.0652	8.83959	8.55422	8.97015	8.88563	8.48524	9.12472	8.93421	9.38035	8.8124	8.84806	-0.0901067	0.00466288	2.33135	-0.0842806	0.0547994	1.26122
tr|H0YLI7|H0YLI7_HUMAN	H0YLI7	AP3S2		-	-	-	-	-	-	-	AP-3 complex subunit sigma-2 OS=Homo sapiens OX=9606 GN=AP3S2 PE=1 SV=1	5339	1	8.7983	9.79982	9.71098	8.80917	8.96358	8.55504	8.90638	9.03906	9.09081	8.90991	9.41696	9.43637	8.86602	9.13923	-0.0899457	0.112205	0.949988	-0.0461594	0.447041	0.349653
tr|D6REX3|D6REX3_HUMAN	D6REX3	SEC31A		-	-	-	-	-	-	-	Protein transport protein Sec31A OS=Homo sapiens OX=9606 GN=SEC31A PE=1 SV=1	2493	41	9.34715	9.90908	9.31594	9.36421	8.37495	9.20692	9.2232	8.98927	8.70261	8.93626	8.6304	9.52406	8.94858	8.75642	-0.0899166	0.0993799	1.0027	-0.121235	0.0229139	1.6399
tr|F8VTQ3|F8VTQ3_HUMAN	F8VTQ3	PFKM		-	-	-	-	-	-	-	ATP-dependent 6-phosphofructokinase, muscle type (Fragment) OS=Homo sapiens OX=9606 GN=PFKM PE=1 SV=2	561	3	10.3844	9.99477	9.40733	8.01662	9.84494	10.624	8.19812	8.6486	8.18213	8.94309	7.75594	9.92883	9.32892	8.29372	-0.0899149	0.428979	0.367564	-0.259605	0.0218618	1.66031
sp|P49789|FHIT_HUMAN	P49789	FHIT	Matrix	+	-	-	-	-	-	-	Bis(5'-adenosyl)-triphosphatase OS=Homo sapiens OX=9606 GN=FHIT PE=1 SV=3	4483	4	9.69109	9.83909	8.8367	8.32914	8.50914	9.2936	9.81722	8.89995	9.46884	9.42112	7.89411	9.45563	9.12998	8.92802	-0.0505618	0.474702	0.323579	-0.0828323	0.43181	0.364707
sp|Q9P016|THYN1_HUMAN	Q9P016	THYN1		-	-	-	-	-	-	-	Thymocyte nuclear protein 1 OS=Homo sapiens OX=9606 GN=THYN1 PE=1 SV=1	4453	17	9.24339	9.74433	9.39934	8.86143	9.07186	8.87288	8.86059	8.76192	8.96231	9.01432	9.20765	9.46235	8.89181	9.06143	-0.0897215	0.0112396	1.94925	-0.0624608	0.0728598	1.13751
sp|Q14677|EPN4_HUMAN	Q14677	CLINT1		-	-	-	-	-	-	-	Clathrin interactor 1 OS=Homo sapiens OX=9606 GN=CLINT1 PE=1 SV=1	2010	12	9.49395	9.55833	9.49578	9.1648	8.79415	9.11181	9.04575	8.82002	8.74418	9.00362	8.76761	9.51602	8.94293	8.83847	-0.0896103	0.00188994	2.72355	-0.106562	0.00137314	2.86228
sp|P23025|XPA_HUMAN	P23025	XPA		-	-	-	-	-	-	-	DNA repair protein complementing XP-A cells OS=Homo sapiens OX=9606 GN=XPA PE=1 SV=1	6642	1	9.81233	9.7422	9.73999	8.2433	8.67041	8.73561	9.63833	9.66696	8.28887	8.63908	8.8229	9.76484	9.17783	8.58362	-0.0894437	0.131109	0.882367	-0.186011	0.00172889	2.76223
tr|A0A0A0MTH3|A0A0A0MTH3_HUMAN	A0A0A0MTH3	ILK		-	-	-	-	-	-	-	59 kDa serine/threonine-protein kinase OS=Homo sapiens OX=9606 GN=ILK PE=1 SV=1	3710	18	9.16943	9.76071	9.4764	9.6031	8.27151	9.10429	9.11934	9.10365	8.94929	8.80929	8.63301	9.46885	8.8997	8.7972	-0.0894324	0.103265	0.986049	-0.106145	0.0256442	1.59101
sp|O60502|OGA_HUMAN	O60502	OGA		-	-	-	-	-	-	-	Protein O-GlcNAcase OS=Homo sapiens OX=9606 GN=OGA PE=1 SV=2	2340	61	9.10535	9.7207	9.42376	9.79716	8.65649	8.74262	9.10743	8.89749	8.65192	9.03493	8.86214	9.4166	8.85101	8.84966	-0.0893651	0.0304808	1.51597	-0.0895842	0.0536491	1.27044
sp|Q86X02|CDR2L_HUMAN	Q86X02	CDR2L		-	-	-	-	-	-	-	Cerebellar degeneration-related protein 2-like OS=Homo sapiens OX=9606 GN=CDR2L PE=1 SV=2	5143	4	9.60992	9.56995	9.32238	9.73808	9.19662	8.86352	8.31683	9.34432	9.17336	8.5967	8.26834	9.50075	8.93032	8.67947	-0.0893291	0.0971473	1.01257	-0.130435	0.0424046	1.37259
sp|O14908|GIPC1_HUMAN	O14908	GIPC1		-	-	-	-	-	-	-	PDZ domain-containing protein GIPC1 OS=Homo sapiens OX=9606 GN=GIPC1 PE=1 SV=2	1190	6	9.03279	9.72805	9.77781	9.52481	8.48551	8.89785	9.29955	9.08446	9.14123	8.37344	8.6545	9.51288	8.94184	8.72306	-0.0893106	0.103183	0.98639	-0.125049	0.0742006	1.12959
sp|Q08752|PPID_HUMAN	Q08752	PPID		-	-	-	-	-	-	-	Peptidyl-prolyl cis-trans isomerase D OS=Homo sapiens OX=9606 GN=PPID PE=1 SV=3	1752	16	9.30593	9.70994	9.48656	9.15637	8.70202	8.90181	9.3247	8.79412	8.78578	9.09667	8.73609	9.50081	8.93066	8.87285	-0.0892833	0.0299899	1.52302	-0.0986535	0.0180531	1.74345
sp|Q96KP4|CNDP2_HUMAN	Q96KP4	CNDP2		-	-	-	-	-	-	-	Cytosolic non-specific dipeptidase OS=Homo sapiens OX=9606 GN=CNDP2 PE=1 SV=2	4290	18	9.19532	9.76734	9.50091	9.25576	8.5457	9.09759	9.13966	8.89288	8.84798	8.86214	8.89472	9.48786	8.91896	8.86828	-0.0892071	0.0435002	1.36151	-0.0974279	0.0201894	1.69488
sp|P05455|LA_HUMAN	P05455	SSB		-	-	-	-	-	-	-	Lupus La protein OS=Homo sapiens OX=9606 GN=SSB PE=1 SV=2	421	32	9.37381	9.90662	9.30522	9.35548	8.75924	8.78337	9.38692	8.89938	8.69161	8.98053	8.55782	9.52855	8.95723	8.74332	-0.0892044	0.0594475	1.22587	-0.124075	0.025961	1.58568
sp|Q9Y366|IFT52_HUMAN	Q9Y366	IFT52		-	-	-	-	-	-	-	Intraflagellar transport protein 52 homolog OS=Homo sapiens OX=9606 GN=IFT52 PE=1 SV=3	4426	2	9.48164	9.85743	9.49383	8.90304	9.12188	8.92239	8.47336	9.62308	9.06438	8.78296	8.27601	9.61097	9.03518	8.70778	-0.0891286	0.113259	0.945927	-0.142376	0.0259767	1.58542
sp|Q13451|FKBP5_HUMAN	Q13451	FKBP5		-	-	-	-	-	-	-	Peptidyl-prolyl cis-trans isomerase FKBP5 OS=Homo sapiens OX=9606 GN=FKBP5 PE=1 SV=2	1987	21	9.31944	9.64144	9.32195	9.40945	9.03565	8.51939	9.04427	8.85213	8.9249	9.00789	8.92348	9.42761	8.86286	8.95209	-0.0891198	0.0212278	1.6731	-0.0746675	0.0126116	1.89923
sp|Q9UBK7|RBL2A_HUMAN	Q9UBK7	RABL2A		-	-	-	-	-	-	-	Rab-like protein 2A OS=Homo sapiens OX=9606 GN=RABL2A PE=1 SV=1	4657	5	8.78861	9.95628	9.53705	9.32673	8.43946	9.13394	8.96056	8.91684	8.75755	9.1147	9.06828	9.42731	8.8627	8.98018	-0.0891004	0.153252	0.814595	-0.0701029	0.281433	0.550624
sp|Q9BRP4|PAAF1_HUMAN	Q9BRP4	PAAF1		-	-	-	-	-	-	-	Proteasomal ATPase-associated factor 1 OS=Homo sapiens OX=9606 GN=PAAF1 PE=1 SV=2	2472	8	9.18976	9.57909	9.38698	9.43533	8.94179	8.80758	8.63608	8.90784	8.89729	8.83057	9.38768	9.38528	8.82332	9.03851	-0.0890773	0.00626224	2.20327	-0.0543138	0.171659	0.765334
sp|Q8N5F7|NKAP_HUMAN	Q8N5F7	NKAP		-	-	-	-	-	-	-	NF-kappa-B-activating protein OS=Homo sapiens OX=9606 GN=NKAP PE=1 SV=1	949	3	9.80497	8.86337	9.48535	8.63848	8.77948	9.05362	8.95619	8.50409	9.7625	9.37488	8.77708	9.38456	8.82334	9.30482	-0.0889639	0.0938262	1.02768	-0.0123114	0.851051	0.0700443
sp|Q15942|ZYX_HUMAN	Q15942	ZYX		-	-	-	-	-	-	-	Zyxin OS=Homo sapiens OX=9606 GN=ZYX PE=1 SV=1	3083	19	9.04944	9.72388	9.58926	9.55325	8.57016	9.00188	9.34229	8.64115	8.79745	8.83613	8.89512	9.45419	8.88887	8.8429	-0.0889543	0.092625	1.03327	-0.0964348	0.042448	1.37214
sp|Q9NXR5|ANR10_HUMAN	Q9NXR5	ANKRD10		-	-	-	-	-	-	-	Ankyrin repeat domain-containing protein 10 OS=Homo sapiens OX=9606 GN=ANKRD10 PE=1 SV=2	3259	1	9.96334	8.93511	9.77789	8.85835	8.04712	9.46449	9.3865	9.05334	9.72585	9.00779	7.78022	9.55878	8.98786	8.83795	-0.0888484	0.276744	0.557921	-0.113114	0.329766	0.481794
[truncated: 6,736 more rows]
