# Supplementary material for: USP14 inhibition enhances Parkin-independent mitophagy in iNeurons
Source: Pharmacol Res. Author manuscript; Available in PMC 2026 Jan 28. (PMC12849831; doi:10.1016/j.phrs.2024.107484)
Supplement: Table S3 [file NIHMS2127424-supplement-Table_S3.xlsx]

## Sheet: iNeurons WTvs USP14 KO c41
Protein Id	UniprotID	Isoform	Gene Symbol	Description	MITOCARTA	MITO LOCALIZATION	Autophagy	ER	Peroxisome	Golgi	Lysosome	Endosome	Group ID	iNeur Peptides	Collapsed	Parsimony	iNeur_WT_1	iNeur_WT_2	iNeur_WT_3	iNeur_USP14_KO_41_1	iNeur_USP14_KO_41_2	iNeur_USP14_KO_41_3	iNeur_USP14_KO_41_4	WT_average	hESC_USP14_KO_41	log2 (KO_41/WT)	p.value	LOG10 p-value c41
sp|P29034|S10A2_HUMAN	P29034		S100A2	Protein S100-A2 OS=Homo sapiens OX=9606 GN=S100A2 PE=1 SV=3	-	-	-	-	-	-	-	-	6110	1	C	UR	95.9424	0.622047	0	0.372377	0.788732	0.33007	0.375204	32.1881	0.466596	-6.10821	0.287693	0.541071
sp|Q96PI1|SPRR4_HUMAN	Q96PI1		SPRR4	Small proline-rich protein 4 OS=Homo sapiens OX=9606 GN=SPRR4 PE=2 SV=1	-	-	-	-	-	-	-	-	8221	1	C	UR	94.1282	0.559248	0	0.719034	0.864406	0.479692	0.511713	31.5625	0.643711	-5.61565	0.290608	0.536692
sp|P54578|UBP14_HUMAN	P54578		USP14	Ubiquitin carboxyl-terminal hydrolase 14 OS=Homo sapiens OX=9606 GN=USP14 PE=1 SV=3	-	-	-	-	-	-	-	-	40	13	C	UR	28.1459	33.6743	32.0492	0.228698	0.162563	1.14678	1.01549	31.2898	0.638383	-5.61513	3.76757e-06	5.42394
sp|P35321|SPR1A_HUMAN	P35321		SPRR1A	Cornifin-A OS=Homo sapiens OX=9606 GN=SPRR1A PE=1 SV=2	-	-	-	-	-	-	-	-	8220	2	C	UR	92.1649	1.15827	0	0.751304	1.12165	0.685039	0.598366	31.1077	0.78909	-5.30094	0.288572	0.539745
sp|P22532|SPR2D_HUMAN	P22532		SPRR2D	Small proline-rich protein 2D OS=Homo sapiens OX=9606 GN=SPRR2D PE=2 SV=2	-	-	-	-	-	-	-	-	4343	3	C	UR	92.3233	0.8722	0	0.709858	1.28993	0.681497	0.666797	31.0652	0.83702	-5.21389	0.291253	0.535729
sp|Q9HCY8|S10AE_HUMAN	Q9HCY8		S100A14	Protein S100-A14 OS=Homo sapiens OX=9606 GN=S100A14 PE=1 SV=1	-	-	-	-	-	-	-	-	2176	3	C	UR	82.5869	1.98246	0	1.75926	2.08795	1.62467	1.71431	28.1898	1.79655	-3.97187	0.298585	0.524932
sp|Q16555-2|DPYL2_HUMAN	Q16555	2	DPYSL2	Isoform 2 of Dihydropyrimidinase-related protein 2 OS=Homo sapiens OX=9606 GN=DPYSL2	-	-	-	-	-	-	-	-	173	3	C	UR	1.84312	77.13	3.89415	0	1.58252	6.0653	1.60637	27.6224	2.31355	-3.57766	0.277456	0.556806
tr|A0A286YES1|A0A286YES1_HUMAN	A0A286YES1		IGHG3	Immunoglobulin heavy constant gamma 3 (Fragment) OS=Homo sapiens OX=9606 GN=IGHG3 PE=1 SV=1	-	-	-	-	-	-	-	-	8107	1	C	UR	44.0852	3.72456	28.2868	2.47071	2.05476	2.43778	2.01817	25.3655	2.24535	-3.49785	0.0653074	1.18504
tr|C9JF17|C9JF17_HUMAN	C9JF17		APOD	Apolipoprotein D (Fragment) OS=Homo sapiens OX=9606 GN=APOD PE=1 SV=1	-	-	-	-	-	-	-	-	4357	2	C	UR	73.484	2.70174	0	2.85722	3.16297	3.09036	2.23983	25.3952	2.83759	-3.16182	0.313357	0.50396
sp|P01011|AACT_HUMAN	P01011		SERPINA3	Alpha-1-antichymotrypsin OS=Homo sapiens OX=9606 GN=SERPINA3 PE=1 SV=2	-	-	-	-	-	-	-	-	6300	1	C	UR	71.1069	3.60211	0	2.89788	3.02333	2.72815	2.59306	24.903	2.8106	-3.14737	0.305243	0.515354
sp|Q7L5L3|GDPD3_HUMAN	Q7L5L3		GDPD3	Lysophospholipase D GDPD3 OS=Homo sapiens OX=9606 GN=GDPD3 PE=2 SV=3	-	-	-	-	-	-	-	-	5505	2	C	UR	72.114	2.86535	0.577296	3.77466	2.72556	2.62194	2.30445	25.1855	2.85665	-3.1402	0.307175	0.512614
sp|P57730|CAR18_HUMAN	P57730		CARD18	Caspase recruitment domain-containing protein 18 OS=Homo sapiens OX=9606 GN=CARD18 PE=1 SV=1	-	-	-	-	-	-	-	-	8521	1	C	UR	74.7958	2.4573	0	2.90587	3.12347	3.1406	3.28638	25.751	3.11408	-3.04775	0.320319	0.494417
sp|A8K2U0|A2ML1_HUMAN	A8K2U0		A2ML1	Alpha-2-macroglobulin-like protein 1 OS=Homo sapiens OX=9606 GN=A2ML1 PE=1 SV=3	-	-	-	-	-	-	-	-	6131	2	C	UR	68.8943	3.25979	1.6494	3.23965	3.15	2.84733	2.81313	24.6012	3.01253	-3.02968	0.296634	0.527779
tr|Q5T7Y6|Q5T7Y6_HUMAN	Q5T7Y6		S100A1	Protein S100 OS=Homo sapiens OX=9606 GN=S100A1 PE=1 SV=1	-	-	-	-	-	-	-	-	6093	1	C	UR	18.6997	21.0742	21.3429	2.96947	2.46263	2.51623	2.65699	20.3723	2.65133	-2.94182	2.00081e-06	5.69879
sp|P32320|CDD_HUMAN	P32320		CDA	Cytidine deaminase OS=Homo sapiens OX=9606 GN=CDA PE=1 SV=2	-	-	-	-	-	-	-	-	2110	1	C	UR	66.2842	2.92544	0	3.30572	3.68128	2.61179	3.30432	23.0699	3.22578	-2.83829	0.322742	0.491145
sp|Q12979-3|ABR_HUMAN	Q12979	3	ABR	Isoform 3 of Active breakpoint cluster region-related protein OS=Homo sapiens OX=9606 GN=ABR	-	-	-	-	-	-	-	-	99	1	C	UR	15.497	16.2775	16.1913	1.77284	1.93733	2.56271	2.71976	15.9886	2.24816	-2.83023	1.83524e-07	6.73631
sp|P23327|SRCH_HUMAN	P23327		HRC	Sarcoplasmic reticulum histidine-rich calcium-binding protein OS=Homo sapiens OX=9606 GN=HRC PE=1 SV=1	-	-	-	-	-	-	-	-	6854	1	C	UR	19.3883	14.2967	17.1598	1.77853	2.51394	2.14112	3.35971	16.9483	2.44833	-2.79127	9.97225e-05	4.00121
sp|Q9NPC8|SIX2_HUMAN	Q9NPC8		SIX2	Homeobox protein SIX2 OS=Homo sapiens OX=9606 GN=SIX2 PE=1 SV=1	-	-	-	-	-	-	-	-	7866	1	C	UR	17.4455	16.6212	16.8847	1.98006	2.57669	2.81824	2.77049	16.9838	2.53637	-2.74332	7.98256e-08	7.09786
tr|A8MSY1|A8MSY1_HUMAN	A8MSY1		STIMATE-MUSTN1	STIMATE-MUSTN1 readthrough OS=Homo sapiens OX=9606 GN=STIMATE-MUSTN1 PE=4 SV=1	-	-	-	-	-	-	-	-	8414	1	C	UR	17.8793	20.311	18.2516	2.27906	2.16446	3.37595	3.55849	18.814	2.84449	-2.72556	4.6474e-06	5.33279
sp|P31949|S10AB_HUMAN	P31949		S100A11	Protein S100-A11 OS=Homo sapiens OX=9606 GN=S100A11 PE=1 SV=2	-	-	-	-	-	-	-	-	4206	1	C	UR	15.4059	14.2239	14.8734	2.31637	2.87888	1.67753	3.05401	14.8344	2.4817	-2.57955	1.42607e-06	5.84586
sp|Q5T750|XP32_HUMAN	Q5T750		XP32	Skin-specific protein 32 OS=Homo sapiens OX=9606 GN=XP32 PE=1 SV=1	-	-	-	-	-	-	-	-	8406	1	C	UR	56.378	1.18991	0	2.94494	4.21043	2.26144	3.50083	19.1893	3.22941	-2.57096	0.352282	0.453109
sp|O96001|PPR17_HUMAN	O96001		PPP1R17	Protein phosphatase 1 regulatory subunit 17 OS=Homo sapiens OX=9606 GN=PPP1R17 PE=1 SV=2	-	-	-	-	-	-	-	-	4396	2	C	UR	15.2061	17.0626	15.9576	2.55647	2.8108	3.15076	2.64016	16.0754	2.78955	-2.52675	1.11883e-06	5.95124
sp|Q16610-2|ECM1_HUMAN	Q16610	2	ECM1	Isoform 2 of Extracellular matrix protein 1 OS=Homo sapiens OX=9606 GN=ECM1	-	-	-	-	-	-	-	-	7915	1	C	UR	51.1196	3.18233	5.61416	3.56007	5.45253	2.6757	3.49576	19.972	3.79602	-2.39542	0.270527	0.567789
sp|O75112|LDB3_HUMAN	O75112		LDB3	LIM domain-binding protein 3 OS=Homo sapiens OX=9606 GN=LDB3 PE=1 SV=2	-	-	-	-	-	-	-	-	2792	12	C	UR	15.2613	15.5963	16.1216	2.98207	3.13676	3.2767	3.25299	15.6597	3.16213	-2.30809	3.50815e-08	7.45492
sp|Q53GG5-2|PDLI3_HUMAN	Q53GG5	2	PDLIM3	Isoform 2 of PDZ and LIM domain protein 3 OS=Homo sapiens OX=9606 GN=PDLIM3	-	-	-	-	-	-	-	-	46	16	C	UR	13.7654	15.1932	12.9945	2.99042	3.12586	2.46099	2.71956	13.9844	2.82421	-2.3079	6.22238e-06	5.20604
sp|O75973|C1QRF_HUMAN	O75973		C1QL1	C1q-related factor OS=Homo sapiens OX=9606 GN=C1QL1 PE=1 SV=1	-	-	-	-	-	-	-	-	6938	1	C	UR	15.7638	14.6	16.295	2.83028	3.15085	3.36208	3.38656	15.5529	3.18244	-2.28898	1.13558e-06	5.94478
sp|O95935|TBX18_HUMAN	O95935		TBX18	T-box transcription factor TBX18 OS=Homo sapiens OX=9606 GN=TBX18 PE=1 SV=3	-	-	-	-	-	-	-	-	4619	2	C	UR	17.5546	17.3244	17.2189	3.56969	4.56311	2.67815	4.08757	17.366	3.72463	-2.22109	1.05939e-06	5.97494
sp|O14983|AT2A1_HUMAN	O14983		ATP2A1	Sarcoplasmic/endoplasmic reticulum calcium ATPase 1 OS=Homo sapiens OX=9606 GN=ATP2A1 PE=1 SV=1	-	-	-	-	-	-	-	-	1279	2	C	UR	17.9757	15.8915	17.5059	3.19354	3.572	4.12003	3.9205	17.1244	3.70152	-2.20986	2.81423e-06	5.55064
sp|P13497|BMP1_HUMAN	P13497		BMP1	Bone morphogenetic protein 1 OS=Homo sapiens OX=9606 GN=BMP1 PE=1 SV=2	-	-	-	-	-	-	-	-	676	11	C	UR	20.9758	15.0151	19.7473	3.25387	4.84306	3.9565	4.50066	18.5794	4.13852	-2.16652	0.000258535	3.58748
sp|O75173-2|ATS4_HUMAN	O75173	2	ADAMTS4	Isoform 2 of A disintegrin and metalloproteinase with thrombospondin motifs 4 OS=Homo sapiens OX=9606 GN=ADAMTS4	-	-	-	-	-	-	-	-	6789	1	C	UR	19.9504	17.304	18.7576	4.31356	2.7826	4.85497	5.72572	18.6707	4.41921	-2.07891	2.6676e-05	4.57388
sp|O15120|PLCB_HUMAN	O15120		AGPAT2	1-acyl-sn-glycerol-3-phosphate acyltransferase beta OS=Homo sapiens OX=9606 GN=AGPAT2 PE=1 SV=1	-	-	-	+	-	-	-	-	8580	1	C	UR	17.7747	14.9369	17.5793	3.7532	3.75735	4.25362	4.22945	16.7636	3.9984	-2.06784	1.58813e-05	4.79912
sp|Q96A00|PP14A_HUMAN	Q96A00		PPP1R14A	Protein phosphatase 1 regulatory subunit 14A OS=Homo sapiens OX=9606 GN=PPP1R14A PE=1 SV=1	-	-	-	-	-	-	-	-	7082	1	C	UR	14.989	18.3762	16.7877	3.28058	3.86733	4.29065	4.56837	16.7176	4.00173	-2.06267	2.9158e-05	4.53524
sp|Q6ZVX7|FBX50_HUMAN	Q6ZVX7		NCCRP1	F-box only protein 50 OS=Homo sapiens OX=9606 GN=NCCRP1 PE=1 SV=1	-	-	-	-	-	-	-	-	8555	1	C	UR	54.0518	3.70588	0.375819	5.61236	6.13826	4.23983	3.50954	19.3778	4.875	-1.99093	0.364497	0.438306
sp|O95210|STBD1_HUMAN	O95210		STBD1	Starch-binding domain-containing protein 1 OS=Homo sapiens OX=9606 GN=STBD1 PE=1 SV=1	-	-	+	-	-	-	-	-	3242	5	C	UR	15.8804	15.7162	15.604	3.20176	3.90479	4.39994	4.44693	15.7335	3.98835	-1.97998	4.35596e-07	6.36092
tr|A0A087WTQ6|A0A087WTQ6_HUMAN	A0A087WTQ6		SDK1	Protein sidekick-1 OS=Homo sapiens OX=9606 GN=SDK1 PE=1 SV=1	-	-	-	-	-	-	-	-	3693	20	C	UR	15.6509	13.5929	16.5013	3.69125	3.90635	3.85321	4.2335	15.2484	3.92108	-1.95933	2.08483e-05	4.68093
sp|P24821|TENA_HUMAN	P24821		TNC	Tenascin OS=Homo sapiens OX=9606 GN=TNC PE=1 SV=3	-	-	-	-	-	-	-	-	798	25	C	UR	16.6138	13.5192	15.3823	3.1242	3.3631	4.28381	4.90251	15.1718	3.9184	-1.95305	5.70974e-05	4.24338
sp|O60462|NRP2_HUMAN	O60462		NRP2	Neuropilin-2 OS=Homo sapiens OX=9606 GN=NRP2 PE=1 SV=3	-	-	-	-	-	-	-	-	5553	11	C	UR	14.0818	13.852	15.228	3.58392	3.66946	3.85456	3.82735	14.3873	3.73382	-1.94607	8.74601e-07	6.05819
sp|Q9C0I4|THS7B_HUMAN	Q9C0I4		THSD7B	Thrombospondin type-1 domain-containing protein 7B OS=Homo sapiens OX=9606 GN=THSD7B PE=2 SV=2	-	-	-	-	-	-	-	-	3717	15	C	UR	12.8531	12.8833	12.8735	3.39629	3.36942	3.31847	3.31399	12.87	3.34954	-1.94197	2.29035e-12	11.6401
sp|Q8TCU6|PREX1_HUMAN	Q8TCU6		PREX1	Phosphatidylinositol 3,4,5-trisphosphate-dependent Rac exchanger 1 protein OS=Homo sapiens OX=9606 GN=PREX1 PE=1 SV=3	-	-	-	-	-	-	-	-	3146	30	C	UR	14.3936	16.1339	16.1244	3.83797	4.22739	4.25438	3.99812	15.5506	4.07946	-1.93052	2.86801e-06	5.54242
sp|P50281|MMP14_HUMAN	P50281		MMP14	Matrix metalloproteinase-14 OS=Homo sapiens OX=9606 GN=MMP14 PE=1 SV=3	-	-	-	-	-	-	-	-	3754	3	C	UR	16.278	14.7746	17.0555	3.57015	4.60937	4.17895	4.48673	16.036	4.2113	-1.92898	7.52935e-06	5.12324
sp|Q14571|ITPR2_HUMAN	Q14571		ITPR2	Inositol 1,4,5-trisphosphate receptor type 2 OS=Homo sapiens OX=9606 GN=ITPR2 PE=1 SV=2	-	-	-	+	-	-	-	-	3469	2	C	UR	16.4571	17.5339	14.8754	3.9539	4.53805	4.44843	4.23885	16.2888	4.29481	-1.92321	9.54931e-06	5.02003
sp|O15230|LAMA5_HUMAN	O15230		LAMA5	Laminin subunit alpha-5 OS=Homo sapiens OX=9606 GN=LAMA5 PE=1 SV=8	-	-	-	-	-	-	-	-	4086	23	C	UR	17.7369	14.1596	17.2474	3.95075	4.6814	4.33348	4.62174	16.3813	4.39684	-1.89751	5.77627e-05	4.23835
sp|P01137|TGFB1_HUMAN	P01137		TGFB1	Transforming growth factor beta-1 proprotein OS=Homo sapiens OX=9606 GN=TGFB1 PE=1 SV=2	-	-	-	+	-	-	-	-	2494	5	C	UR	16.9259	15.0331	15.8309	3.86015	4.87903	3.95826	4.48795	15.93	4.29635	-1.89056	3.94735e-06	5.40369
sp|P54793|ARSF_HUMAN	P54793		ARSF	Arylsulfatase F OS=Homo sapiens OX=9606 GN=ARSF PE=1 SV=4	-	-	-	-	-	-	-	-	4697	4	C	UR	19.4643	16.6225	17.0787	4.40716	4.78095	5.42279	4.6477	17.7218	4.81465	-1.88003	1.47738e-05	4.83051
sp|P11217|PYGM_HUMAN	P11217		PYGM	Glycogen phosphorylase, muscle form OS=Homo sapiens OX=9606 GN=PYGM PE=1 SV=6	-	-	-	-	-	-	-	-	3399	5	C	UR	13.0748	15.0762	15.8343	4.08754	4.39207	3.97288	3.87263	14.6618	4.08128	-1.84497	2.31957e-05	4.63459
sp|P61073-2|CXCR4_HUMAN	P61073	2	CXCR4	Isoform 2 of C-X-C chemokine receptor type 4 OS=Homo sapiens OX=9606 GN=CXCR4	-	-	-	-	-	-	-	-	5798	1	C	UR	10.3598	9.7455	11.0121	3.15709	2.70094	2.71586	3.20619	10.3725	2.94502	-1.81641	4.08346e-06	5.38897
sp|P01019|ANGT_HUMAN	P01019		AGT	Angiotensinogen OS=Homo sapiens OX=9606 GN=AGT PE=1 SV=1	-	-	-	-	-	-	-	-	8312	2	C	UR	15.3551	13.6487	13.5006	3.91706	3.89197	4.29105	4.12449	14.1681	4.05614	-1.80447	6.03531e-06	5.2193
sp|P13521|SCG2_HUMAN	P13521		SCG2	Secretogranin-2 OS=Homo sapiens OX=9606 GN=SCG2 PE=1 SV=2	-	-	-	-	-	-	-	-	5328	19	C	UR	14.9051	16.2462	15.7718	4.53263	4.68993	4.39259	4.33543	15.641	4.48765	-1.80131	5.06245e-07	6.29564
sp|Q13562|NDF1_HUMAN	Q13562		NEUROD1	Neurogenic differentiation factor 1 OS=Homo sapiens OX=9606 GN=NEUROD1 PE=1 SV=3	-	-	-	-	-	-	-	-	7988	2	C	UR	15.9779	13.5403	17.5378	3.49696	4.32983	5.2647	5.13412	15.6853	4.5564	-1.78345	0.000152677	3.81623
tr|K7EM38|K7EM38_HUMAN	K7EM38		ACTG1	Actin, cytoplasmic 2 (Fragment) OS=Homo sapiens OX=9606 GN=ACTG1 PE=1 SV=1	-	-	-	-	-	-	-	-	1815	1	C	UR	7.85985	35.4916	7.73383	1.4467	3.24108	12.5025	2.86929	17.0284	5.01489	-1.76365	0.206587	0.684897
tr|A0A0U1RQK4|A0A0U1RQK4_HUMAN	A0A0U1RQK4		ADPRHL1	[Protein ADP-ribosylarginine] hydrolase-like protein 1 OS=Homo sapiens OX=9606 GN=ADPRHL1 PE=1 SV=1	-	-	-	-	-	-	-	-	489	4	C	UR	9.74135	12.2506	10.292	3.36399	2.73412	3.55375	3.10334	10.7613	3.1888	-1.75477	9.53042e-05	4.02089
sp|Q8NDA2|HMCN2_HUMAN	Q8NDA2		HMCN2	Hemicentin-2 OS=Homo sapiens OX=9606 GN=HMCN2 PE=2 SV=3	-	-	-	-	-	-	-	-	6869	1	C	UR	14.6531	16.0836	13.9866	5.55854	4.08317	4.85555	3.31701	14.9078	4.45357	-1.74303	3.93275e-05	4.4053
sp|P69905|HBA_HUMAN	P69905		HBA1	Hemoglobin subunit alpha OS=Homo sapiens OX=9606 GN=HBA1 PE=1 SV=2	-	-	-	-	-	-	-	-	7875	5	C	UR	10.6802	10.4889	32.2267	5.4632	4.93906	5.34309	5.75868	17.7986	5.37601	-1.72716	0.0947964	1.02321
sp|P09486|SPRC_HUMAN	P09486		SPARC	SPARC OS=Homo sapiens OX=9606 GN=SPARC PE=1 SV=1	-	-	-	-	-	-	-	-	3178	7	C	UR	16.0026	13.6193	14.7258	3.84305	4.20432	4.8313	5.38334	14.7826	4.5655	-1.69505	2.78515e-05	4.55515
sp|Q9UKU6|TRHDE_HUMAN	Q9UKU6		TRHDE	Thyrotropin-releasing hormone-degrading ectoenzyme OS=Homo sapiens OX=9606 GN=TRHDE PE=2 SV=1	-	-	-	-	-	-	-	-	1636	11	C	UR	14.7148	12.5146	13.3547	4.35441	3.9655	4.35556	4.21185	13.528	4.22183	-1.68001	1.28624e-05	4.89068
sp|A6NC98|CC88B_HUMAN	A6NC98		CCDC88B	Coiled-coil domain-containing protein 88B OS=Homo sapiens OX=9606 GN=CCDC88B PE=1 SV=1	-	-	-	-	-	-	-	-	3907	2	C	UR	14.4584	14.1522	13.9871	3.76582	4.56686	4.74652	4.75659	14.1992	4.45895	-1.67104	5.31445e-07	6.27454
sp|Q13237|KGP2_HUMAN	Q13237		PRKG2	cGMP-dependent protein kinase 2 OS=Homo sapiens OX=9606 GN=PRKG2 PE=1 SV=1	-	-	-	-	-	-	-	-	2018	7	C	UR	11.52	12.3499	12.0582	3.71882	3.68406	3.93246	3.71374	11.976	3.76227	-1.67047	2.28053e-07	6.64196
sp|Q96A83|COQA1_HUMAN	Q96A83		COL26A1	Collagen alpha-1(XXVI) chain OS=Homo sapiens OX=9606 GN=COL26A1 PE=1 SV=1	-	-	-	-	-	-	-	-	7878	1	C	UR	16.3326	12.7108	13.5038	4.34005	4.62079	4.77707	4.211	14.1824	4.48723	-1.66021	0.000141609	3.84891
sp|P05413|FABPH_HUMAN	P05413		FABP3	Fatty acid-binding protein, heart OS=Homo sapiens OX=9606 GN=FABP3 PE=1 SV=4	-	-	-	-	-	-	-	-	7714	14	C	UR	13.1763	16.3254	14.8339	5.39089	4.55187	4.41205	4.35965	14.7785	4.67862	-1.65935	5.9747e-05	4.22368
sp|Q9NSC5|HOME3_HUMAN	Q9NSC5		HOMER3	Homer protein homolog 3 OS=Homo sapiens OX=9606 GN=HOMER3 PE=1 SV=2	-	-	-	-	-	-	-	-	2094	10	C	UR	15.6748	14.797	15.2041	4.60791	4.88335	4.87175	5.05012	15.2253	4.85328	-1.64944	1.20449e-07	6.9192
sp|Q13491-4|GPM6B_HUMAN	Q13491	4	GPM6B	Isoform 4 of Neuronal membrane glycoprotein M6-b OS=Homo sapiens OX=9606 GN=GPM6B	-	-	-	-	-	-	-	-	5194	6	C	UR	15.5726	13.3913	16.1028	4.72862	5.60055	4.33449	4.57037	15.0222	4.80851	-1.64344	4.27686e-05	4.36888
tr|C9JKQ7|C9JKQ7_HUMAN	C9JKQ7		GART	Trifunctional purine biosynthetic protein adenosine-3 (Fragment) OS=Homo sapiens OX=9606 GN=GART PE=1 SV=1	-	-	-	-	-	-	-	-	686	1	C	UR	5.13617	46.2124	6.39202	4.75872	3.0574	13.4406	3.44548	19.2469	6.17555	-1.63998	0.312858	0.504653
sp|Q9BRK3-2|MXRA8_HUMAN	Q9BRK3	2	MXRA8	Isoform 2 of Matrix remodeling-associated protein 8 OS=Homo sapiens OX=9606 GN=MXRA8	-	-	-	-	-	-	-	-	6829	1	C	UR	17.6175	14.3219	17.6426	4.78528	5.59963	4.72658	6.17118	16.5273	5.32067	-1.63517	0.000103431	3.98535
sp|P84074|HPCA_HUMAN	P84074		HPCA	Neuron-specific calcium-binding protein hippocalcin OS=Homo sapiens OX=9606 GN=HPCA PE=1 SV=2	-	-	-	-	-	-	-	-	1341	3	C	UR	12.7675	14.7437	13.9419	4.81219	4.99338	3.983	4.10889	13.8177	4.47436	-1.62676	1.47379e-05	4.83156
sp|Q96NZ8|WFKN1_HUMAN	Q96NZ8		WFIKKN1	WAP, Kazal, immunoglobulin, Kunitz and NTR domain-containing protein 1 OS=Homo sapiens OX=9606 GN=WFIKKN1 PE=1 SV=1	-	-	-	-	-	-	-	-	4916	4	C	UR	13.7967	12.2697	12.8327	3.84543	3.71339	4.58482	5.08357	12.9664	4.3068	-1.59009	1.61596e-05	4.79157
sp|Q8WVV4-1|POF1B_HUMAN	Q8WVV4	1	POF1B	Isoform 1 of Protein POF1B OS=Homo sapiens OX=9606 GN=POF1B	-	-	-	-	-	-	-	-	7120	1	C	UR	42.4601	4.84881	4.78429	5.43488	6.68755	6.1217	5.14175	17.3644	5.84647	-1.57049	0.322927	0.490896
sp|Q9UKU9|ANGL2_HUMAN	Q9UKU9		ANGPTL2	Angiopoietin-related protein 2 OS=Homo sapiens OX=9606 GN=ANGPTL2 PE=1 SV=1	-	-	-	-	-	-	-	-	5843	7	C	UR	17.4055	14.402	16.431	4.22947	5.33364	5.725	6.41228	16.0795	5.4251	-1.5675	8.26537e-05	4.08274
sp|Q08431|MFGM_HUMAN	Q08431		MFGE8	Lactadherin OS=Homo sapiens OX=9606 GN=MFGE8 PE=1 SV=3	-	-	-	-	-	-	-	-	1932	4	C	UR	16.2778	14.2453	15.3291	4.93922	5.64381	5.26944	5.00334	15.2841	5.21395	-1.55158	7.20439e-06	5.1424
tr|E5RFQ1|E5RFQ1_HUMAN	E5RFQ1		EBF1	Transcription factor COE1 OS=Homo sapiens OX=9606 GN=EBF1 PE=1 SV=1	-	-	-	-	-	-	-	-	154	3	C	UR	14.916	12.586	14.8721	4.88915	4.32979	5.22432	4.95741	14.1247	4.85017	-1.54211	3.82912e-05	4.4169
sp|P40967-2|PMEL_HUMAN	P40967	2	PMEL	Isoform 2 of Melanocyte protein PMEL OS=Homo sapiens OX=9606 GN=PMEL	-	-	-	-	-	-	-	-	2481	6	C	UR	13.0038	12.142	13.6953	4.33988	4.40696	4.4776	4.81517	12.947	4.5099	-1.52145	4.22914e-06	5.37375
sp|Q9Y2J2-4|E41L3_HUMAN	Q9Y2J2	4	EPB41L3	Isoform 4 of Band 4.1-like protein 3 OS=Homo sapiens OX=9606 GN=EPB41L3	-	-	-	-	-	-	-	-	3137	30	C	UR	13.1706	14.2075	13.4159	5.15588	4.8726	4.56043	4.56676	13.598	4.78892	-1.50562	1.03189e-06	5.98637
sp|P56159-2|GFRA1_HUMAN	P56159	2	GFRA1	Isoform 2 of GDNF family receptor alpha-1 OS=Homo sapiens OX=9606 GN=GFRA1	-	-	-	-	-	-	-	-	846	10	C	UR	13.8454	13.0012	14.5823	4.30954	5.24485	4.69174	5.33626	13.8096	4.8956	-1.49612	8.10635e-06	5.09117
sp|Q99594|TEAD3_HUMAN	Q99594		TEAD3	Transcriptional enhancer factor TEF-5 OS=Homo sapiens OX=9606 GN=TEAD3 PE=1 SV=2	-	-	-	-	-	-	-	-	2993	2	C	UR	17.5021	15.2074	16.7963	4.25216	5.58067	6.31046	7.31577	16.5019	5.86477	-1.49249	9.95522e-05	4.00195
sp|Q9BUD6|SPON2_HUMAN	Q9BUD6		SPON2	Spondin-2 OS=Homo sapiens OX=9606 GN=SPON2 PE=1 SV=3	-	-	-	-	-	-	-	-	1586	2	C	UR	13.0515	12.4646	13.7911	4.94929	4.41035	4.99317	4.66713	13.1024	4.75499	-1.46232	2.73791e-06	5.56258
sp|P04629|NTRK1_HUMAN	P04629		NTRK1	High affinity nerve growth factor receptor OS=Homo sapiens OX=9606 GN=NTRK1 PE=1 SV=4	-	-	-	-	-	-	-	-	6785	4	C	UR	11.8277	12.4646	12.5498	3.9906	4.39506	4.79288	4.66312	12.2807	4.46042	-1.46114	1.16826e-06	5.93246
sp|P56373|P2RX3_HUMAN	P56373		P2RX3	P2X purinoceptor 3 OS=Homo sapiens OX=9606 GN=P2RX3 PE=1 SV=2	-	-	-	-	-	-	-	-	3962	11	C	UR	13.6362	11.8194	10.7534	4.57122	4.67778	4.20692	4.17599	12.0697	4.40798	-1.4532	0.00012676	3.89702
tr|F2Z2Y1|F2Z2Y1_HUMAN	F2Z2Y1		EYA4	Eyes absent homolog OS=Homo sapiens OX=9606 GN=EYA4 PE=1 SV=1	-	-	-	-	-	-	-	-	8098	1	C	UR	14.445	11.991	13.0571	4.95762	4.89812	4.82675	4.65034	13.1644	4.83321	-1.44559	3.4693e-05	4.45976
sp|Q99584|S10AD_HUMAN	Q99584		S100A13	Protein S100-A13 OS=Homo sapiens OX=9606 GN=S100A13 PE=1 SV=1	-	-	-	-	-	-	-	-	5396	5	C	UR	12.849	13.4423	12.8208	4.4961	4.60509	4.54027	5.52617	13.0374	4.79191	-1.44398	2.1143e-06	5.67483
sp|P11047|LAMC1_HUMAN	P11047		LAMC1	Laminin subunit gamma-1 OS=Homo sapiens OX=9606 GN=LAMC1 PE=1 SV=3	-	-	-	+	-	-	-	-	845	22	C	UR	16.839	12.4741	13.6479	4.85555	5.62982	5.39959	5.17489	14.3203	5.26496	-1.44357	0.000446729	3.34996
tr|G3XAI2|G3XAI2_HUMAN	G3XAI2		LAMB1	Laminin subunit beta-1 OS=Homo sapiens OX=9606 GN=LAMB1 PE=1 SV=1	-	-	-	+	-	-	-	-	570	28	C	UR	16.7761	13.1168	12.2509	5.0765	5.24557	5.38814	4.96916	14.0479	5.16984	-1.44217	0.000619571	3.20791
sp|P09668|CATH_HUMAN	P09668		CTSH	Pro-cathepsin H OS=Homo sapiens OX=9606 GN=CTSH PE=1 SV=4	-	-	-	-	-	-	-	-	7062	1	C	UR	36.1908	7.77307	5.56377	4.96897	5.74881	6.50271	7.11353	16.5092	6.0835	-1.4403	0.263004	0.580037
sp|P50440|GATM_HUMAN	P50440		GATM	Glycine amidinotransferase, mitochondrial OS=Homo sapiens OX=9606 GN=GATM PE=1 SV=1	+	unknown	-	-	-	-	-	-	1346	12	C	UR	16.5765	14.2679	14.9933	5.86632	6.31048	5.84836	6.31763	15.2792	6.0857	-1.32808	1.99821e-05	4.69936
sp|Q9Y4K0|LOXL2_HUMAN	Q9Y4K0		LOXL2	Lysyl oxidase homolog 2 OS=Homo sapiens OX=9606 GN=LOXL2 PE=1 SV=1	-	-	-	+	-	-	-	-	2255	2	C	UR	17.3888	14.975	15.857	5.53276	6.23398	5.77232	6.52899	16.0736	6.01701	-1.41757	2.00092e-05	4.69877
sp|P16066|ANPRA_HUMAN	P16066		NPR1	Atrial natriuretic peptide receptor 1 OS=Homo sapiens OX=9606 GN=NPR1 PE=1 SV=1	-	-	-	-	-	-	-	-	437	1	C	UR	13.4587	13.6233	13.2041	4.5754	5.32361	4.91263	5.41975	13.4287	5.05785	-1.40872	4.65509e-07	6.33207
sp|Q9GZV4|IF5A2_HUMAN	Q9GZV4		EIF5A2	Eukaryotic translation initiation factor 5A-2 OS=Homo sapiens OX=9606 GN=EIF5A2 PE=1 SV=3	-	-	-	-	-	-	-	-	5724	1	C	UR	12.2451	12.9842	13.6302	4.49945	5.85145	4.13103	5.3643	12.9532	4.96156	-1.38444	3.41774e-05	4.46626
sp|Q6ZVF9|GRIN3_HUMAN	Q6ZVF9		GPRIN3	G protein-regulated inducer of neurite outgrowth 3 OS=Homo sapiens OX=9606 GN=GPRIN3 PE=2 SV=2	-	-	-	-	-	-	-	-	3114	19	C	UR	13.6684	13.0775	12.7582	5.32725	5.07282	4.89	4.92474	13.168	5.0537	-1.38163	5.4477e-07	6.26379
sp|O15018|PDZD2_HUMAN	O15018		PDZD2	PDZ domain-containing protein 2 OS=Homo sapiens OX=9606 GN=PDZD2 PE=1 SV=4	-	-	-	-	-	-	-	-	1470	3	C	UR	13.137	12.8742	12.7753	5.32662	5.10218	4.97725	4.45452	12.9288	4.96514	-1.38069	4.36107e-07	6.36041
sp|P35625|TIMP3_HUMAN	P35625		TIMP3	Metalloproteinase inhibitor 3 OS=Homo sapiens OX=9606 GN=TIMP3 PE=1 SV=2	-	-	-	-	-	-	-	-	5905	1	C	UR	16.7073	12.5629	16.7206	4.87548	6.80283	6.19849	5.95832	15.3303	5.95878	-1.36329	0.00067184	3.17273
sp|Q14764|MVP_HUMAN	Q14764		MVP	Major vault protein OS=Homo sapiens OX=9606 GN=MVP PE=1 SV=4	-	-	-	-	-	-	-	-	2826	20	C	UR	12.8861	13.1185	13.3521	5.29324	5.08582	4.82849	5.21641	13.1189	5.10599	-1.36138	6.98694e-08	7.15571
sp|Q86XP3-2|DDX42_HUMAN	Q86XP3	2	DDX42	Isoform 2 of ATP-dependent RNA helicase DDX42 OS=Homo sapiens OX=9606 GN=DDX42	-	-	-	-	-	-	-	-	265	1	C	UR	6.69743	35.626	7.53655	3.60801	4.62875	11.8072	5.84412	16.62	6.47202	-1.36063	0.273121	0.563644
tr|J3KPH2|J3KPH2_HUMAN	J3KPH2		ALOXE3	Arachidonate lipoxygenase 3, isoform CRA_a OS=Homo sapiens OX=9606 GN=ALOXE3 PE=1 SV=1	-	-	-	-	-	-	-	-	8300	1	C	UR	34.1622	5.56387	3.66953	5.26265	6.89562	4.69445	5.80844	14.4652	5.66529	-1.35236	0.336022	0.473632
sp|P14543|NID1_HUMAN	P14543		NID1	Nidogen-1 OS=Homo sapiens OX=9606 GN=NID1 PE=1 SV=3	-	-	-	-	-	-	-	-	2119	4	C	UR	16.9544	11.3448	9.44653	5.44739	5.18335	5.23729	4.04069	12.5819	4.97718	-1.33795	0.010795	1.96678
sp|O75038|PLCH2_HUMAN	O75038		PLCH2	1-phosphatidylinositol 4,5-bisphosphate phosphodiesterase eta-2 OS=Homo sapiens OX=9606 GN=PLCH2 PE=2 SV=3	-	-	-	-	-	-	-	-	2444	3	C	UR	14.3557	14.2282	14.8696	5.85741	6.2986	5.59972	5.21835	14.4845	5.74352	-1.3345	1.1299e-06	5.94696
sp|Q8TAE6|PP14C_HUMAN	Q8TAE6		PPP1R14C	Protein phosphatase 1 regulatory subunit 14C OS=Homo sapiens OX=9606 GN=PPP1R14C PE=1 SV=3	-	-	-	-	-	-	-	-	7848	2	C	UR	13.1229	15.2195	15.0884	5.75454	5.74096	5.35233	6.12343	14.4769	5.74282	-1.33393	2.69786e-05	4.56898
sp|P78549|NTH_HUMAN	P78549		NTHL1	Endonuclease III-like protein 1 OS=Homo sapiens OX=9606 GN=NTHL1 PE=1 SV=2	+	Matrix	-	-	-	-	-	-	408	1	C	UR	10.5919	10.7941	9.40699	8.6802	11.4388	11.4998	10.5461	10.2643	10.5412	0.0384031	0.759982	0.119197
sp|P02675|FIBB_HUMAN	P02675		FGB	Fibrinogen beta chain OS=Homo sapiens OX=9606 GN=FGB PE=1 SV=2	-	-	-	-	-	-	-	-	8171	1	C	UR	19.34	10.6963	9.30389	6.24098	4.77892	5.39389	4.61257	13.1134	5.25659	-1.31884	0.0318464	1.49694
sp|P20594|ANPRB_HUMAN	P20594		NPR2	Atrial natriuretic peptide receptor 2 OS=Homo sapiens OX=9606 GN=NPR2 PE=1 SV=1	-	-	-	-	-	-	-	-	437	6	C	UR	13.8052	13.0786	13.3021	4.97454	5.68035	5.31139	5.57275	13.3953	5.38476	-1.31477	6.58612e-07	6.18137
sp|Q9NYJ7|DLL3_HUMAN	Q9NYJ7		DLL3	Delta-like protein 3 OS=Homo sapiens OX=9606 GN=DLL3 PE=1 SV=1	-	-	-	-	-	-	-	-	4108	2	C	UR	14.6422	13.0012	13.0316	4.65068	5.75881	5.9378	5.47151	13.5583	5.4547	-1.31361	2.96756e-05	4.5276
tr|A6NMH8|A6NMH8_HUMAN	A6NMH8		CD81	Tetraspanin OS=Homo sapiens OX=9606 GN=CD81 PE=1 SV=1	-	-	-	-	-	-	-	-	7273	3	C	UR	16.0296	11.7394	14.1258	6.60535	5.63431	4.98473	5.37395	13.9649	5.64959	-1.30559	0.000686566	3.16332
sp|P17900|SAP3_HUMAN	P17900		GM2A	Ganglioside GM2 activator OS=Homo sapiens OX=9606 GN=GM2A PE=1 SV=4	-	-	-	-	-	-	-	-	5914	5	C	UR	17.4135	11.4844	13.3377	5.26971	5.64279	5.71634	6.33517	14.0785	5.741	-1.29412	0.00250409	2.60135
tr|H0Y4H1|H0Y4H1_HUMAN	H0Y4H1		PTPRF	Receptor-type tyrosine-protein phosphatase F (Fragment) OS=Homo sapiens OX=9606 GN=PTPRF PE=1 SV=1	-	-	-	-	-	-	-	-	327	1	C	UR	13.7801	13.9966	13.5811	5.0356	6.41778	4.95843	6.12771	13.7859	5.63488	-1.29074	9.73741e-06	5.01156
sp|Q9UM22|EPDR1_HUMAN	Q9UM22		EPDR1	Mammalian ependymin-related protein 1 OS=Homo sapiens OX=9606 GN=EPDR1 PE=1 SV=2	-	-	-	-	-	-	-	-	2740	3	C	UR	14.8837	12.195	12.4044	5.27573	4.84356	5.69144	5.81428	13.161	5.40625	-1.28357	0.000163116	3.7875
sp|Q6UWL6|KIRR2_HUMAN	Q6UWL6		KIRREL2	Kin of IRRE-like protein 2 OS=Homo sapiens OX=9606 GN=KIRREL2 PE=1 SV=2	-	-	-	-	-	-	-	-	1700	3	C	UR	12.7282	10.8119	13.2806	5.01362	5.52464	4.59289	5.06093	12.2736	5.04802	-1.28177	0.000114843	3.9399
tr|A0A0A0MQU6|A0A0A0MQU6_HUMAN	A0A0A0MQU6		SEMA6A	Sema domain, transmembrane domain (TM), and cytoplasmic domain, (Semaphorin) 6A, isoform CRA_d OS=Homo sapiens OX=9606 GN=SEMA6A PE=1 SV=1	-	-	-	-	-	-	-	-	4707	2	C	UR	13.6671	13.3665	12.9633	5.32102	5.78928	5.27723	5.56511	13.3323	5.48816	-1.28053	3.33696e-07	6.47665
sp|P49746|TSP3_HUMAN	P49746		THBS3	Thrombospondin-3 OS=Homo sapiens OX=9606 GN=THBS3 PE=1 SV=1	-	-	-	-	-	-	-	-	7146	3	C	UR	15.3782	13.3466	13.7653	4.71409	6.15805	6.34648	6.20887	14.1634	5.85687	-1.27396	6.90088e-05	4.1611
tr|K7EN94|K7EN94_HUMAN	K7EN94		TARDBP	TAR DNA-binding protein 43 (Fragment) OS=Homo sapiens OX=9606 GN=TARDBP PE=1 SV=7	-	-	-	-	-	-	-	-	1479	1	C	UR	9.50264	31.7819	6.06577	4.30945	4.4562	9.80847	7.58536	15.7834	6.53987	-1.27108	0.239428	0.620824
sp|Q8N573|OXR1_HUMAN	Q8N573		OXR1	Oxidation resistance protein 1 OS=Homo sapiens OX=9606 GN=OXR1 PE=1 SV=2	+	MIM	-	-	-	-	-	-	1000	8	C	UR	11.1119	12.3822	12.3378	8.11443	7.72576	7.38919	7.67637	11.944	7.72644	-0.628407	0.000117869	3.9286
sp|Q9BZ76|CNTP3_HUMAN	Q9BZ76		CNTNAP3	Contactin-associated protein-like 3 OS=Homo sapiens OX=9606 GN=CNTNAP3 PE=2 SV=3	-	-	-	-	-	-	-	-	1859	2	C	UR	11.5433	10.8568	11.2187	4.2965	5.22144	4.97602	4.32922	11.2063	4.7058	-1.2518	5.44411e-06	5.26407
tr|B0QY91|B0QY91_HUMAN	B0QY91		MICALL1	MICAL-like protein 1 (Fragment) OS=Homo sapiens OX=9606 GN=MICALL1 PE=1 SV=1	-	-	-	-	-	-	-	-	3433	1	C	UR	12.2244	15.6275	13.8486	6.08924	4.74081	5.50293	7.0704	13.9002	5.85084	-1.24839	0.000494834	3.30554
sp|O94988|FA13A_HUMAN	O94988		FAM13A	Protein FAM13A OS=Homo sapiens OX=9606 GN=FAM13A PE=1 SV=2	-	-	-	-	-	-	-	-	3088	2	C	UR	12.732	13.4244	11.6629	4.97385	5.32676	5.36142	5.60517	12.6064	5.3168	-1.24553	1.7336e-05	4.76105
sp|Q9BSA4|TTYH2_HUMAN	Q9BSA4		TTYH2	Protein tweety homolog 2 OS=Homo sapiens OX=9606 GN=TTYH2 PE=1 SV=3	-	-	-	-	-	-	-	-	8476	1	C	UR	13.5138	12.5299	13.7505	4.57901	6.76317	4.81475	6.37296	13.2647	5.63247	-1.23576	0.000129155	3.88889
tr|A0A0J9YWN0|A0A0J9YWN0_HUMAN	A0A0J9YWN0		EPB41L3	Band 4.1-like protein 3 (Fragment) OS=Homo sapiens OX=9606 GN=EPB41L3 PE=1 SV=3	-	-	-	-	-	-	-	-	3137	1	C	UR	13.0198	13.1236	12.8501	5.81445	5.46267	4.68814	6.1634	12.9978	5.53216	-1.23236	6.25481e-06	5.20379
sp|O00469-2|PLOD2_HUMAN	O00469	2	PLOD2	Isoform 2 of Procollagen-lysine,2-oxoglutarate 5-dioxygenase 2 OS=Homo sapiens OX=9606 GN=PLOD2	-	-	-	+	-	-	-	-	773	5	C	UR	15.293	12.9435	14.5759	5.3902	6.38192	5.85239	6.76368	14.2708	6.09705	-1.22688	7.12394e-05	4.14728
sp|P09455|RET1_HUMAN	P09455		RBP1	Retinol-binding protein 1 OS=Homo sapiens OX=9606 GN=RBP1 PE=1 SV=2	-	-	-	-	-	-	-	-	2501	19	C	UR	10.3438	13.5152	13.4894	5.81737	5.54002	5.15211	4.81245	12.4495	5.33049	-1.22374	0.000571812	3.24275
sp|O60284|ST18_HUMAN	O60284		ST18	Suppression of tumorigenicity 18 protein OS=Homo sapiens OX=9606 GN=ST18 PE=1 SV=1	-	-	-	-	-	-	-	-	2113	12	C	UR	16.9073	13.7237	14.4691	4.72493	6.56814	6.64246	7.8307	15.0334	6.44156	-1.22269	0.000564721	3.24817
sp|P17948|VGFR1_HUMAN	P17948		FLT1	Vascular endothelial growth factor receptor 1 OS=Homo sapiens OX=9606 GN=FLT1 PE=1 SV=2	-	-	-	-	-	-	-	-	2129	1	C	UR	15.4632	17.1867	15.587	7.28915	7.37381	7.42042	5.50069	16.079	6.89602	-1.22134	5.29853e-05	4.27584
sp|P25311|ZA2G_HUMAN	P25311		AZGP1	Zinc-alpha-2-glycoprotein OS=Homo sapiens OX=9606 GN=AZGP1 PE=1 SV=2	-	-	-	-	-	-	-	-	5568	1	C	UR	33.2106	6.54082	5.85422	7.30955	6.57055	5.60161	6.71139	15.2019	6.54828	-1.21506	0.303429	0.517942
sp|Q8TET4|GANC_HUMAN	Q8TET4		GANC	Neutral alpha-glucosidase C OS=Homo sapiens OX=9606 GN=GANC PE=2 SV=3	-	-	-	-	-	-	-	-	6736	2	C	UR	8.51742	28.1684	8.52253	5.57945	7.28799	7.57374	5.5514	15.0694	6.49815	-1.21353	0.18099	0.742345
sp|Q13683|ITA7_HUMAN	Q13683		ITGA7	Integrin alpha-7 OS=Homo sapiens OX=9606 GN=ITGA7 PE=1 SV=3	-	-	-	-	-	-	-	-	1218	18	C	UR	13.0957	12.2247	14.4787	5.25128	6.64139	5.25522	5.79464	13.2664	5.73563	-1.20975	9.89204e-05	4.00471
sp|A0PK00|T120B_HUMAN	A0PK00		TMEM120B	Transmembrane protein 120B OS=Homo sapiens OX=9606 GN=TMEM120B PE=1 SV=1	-	-	-	-	-	-	-	-	5748	2	C	UR	14.1771	13.2964	13.3501	5.57244	6.63532	5.94035	5.47916	13.6079	5.90682	-1.20399	6.27298e-06	5.20253
sp|Q01973|ROR1_HUMAN	Q01973		ROR1	Inactive tyrosine-protein kinase transmembrane receptor ROR1 OS=Homo sapiens OX=9606 GN=ROR1 PE=1 SV=2	-	-	-	-	-	-	-	-	5643	5	C	UR	12.6694	12.0624	12.3602	4.79526	5.99795	5.12236	5.70295	12.364	5.40463	-1.19388	6.31893e-06	5.19936
sp|Q6IS24|GLT17_HUMAN	Q6IS24		GALNT17	Polypeptide N-acetylgalactosaminyltransferase 17 OS=Homo sapiens OX=9606 GN=GALNT17 PE=2 SV=2	-	-	-	-	-	-	-	-	4261	2	C	UR	13.8435	12.0724	14.2284	4.84128	6.18371	6.26257	6.13112	13.3814	5.85467	-1.19257	0.000108659	3.96393
sp|Q9H4G4|GAPR1_HUMAN	Q9H4G4		GLIPR2	Golgi-associated plant pathogenesis-related protein 1 OS=Homo sapiens OX=9606 GN=GLIPR2 PE=1 SV=3	-	-	-	-	-	-	-	-	3414	2	C	UR	13.421	13.0061	11.6534	5.69609	5.7401	5.13695	6.09489	12.6935	5.66701	-1.16343	3.4195e-05	4.46604
sp|O43567|RNF13_HUMAN	O43567		RNF13	E3 ubiquitin-protein ligase RNF13 OS=Homo sapiens OX=9606 GN=RNF13 PE=1 SV=1	-	-	-	-	-	-	+	-	4727	2	C	UR	16.1519	13.3237	13.9776	5.55453	6.84705	6.33636	7.19588	14.4844	6.48345	-1.15967	0.00020412	3.69011
sp|Q9UHB6|LIMA1_HUMAN	Q9UHB6		LIMA1	LIM domain and actin-binding protein 1 OS=Homo sapiens OX=9606 GN=LIMA1 PE=1 SV=1	-	-	-	-	-	-	-	-	1049	25	C	UR	13.7108	14.028	11.2068	5.72174	5.77355	5.66773	6.10631	12.9819	5.81733	-1.15807	0.000220486	3.65662
sp|Q14699|RFTN1_HUMAN	Q14699		RFTN1	Raftlin OS=Homo sapiens OX=9606 GN=RFTN1 PE=1 SV=4	-	-	-	-	-	-	-	-	7736	3	C	UR	12.8918	10.8173	12.0278	4.93133	5.74247	4.98556	5.80388	11.9123	5.36581	-1.15058	9.18774e-05	4.03679
sp|Q9Y4F9|RIPR2_HUMAN	Q9Y4F9		RIPOR2	Rho family-interacting cell polarization regulator 2 OS=Homo sapiens OX=9606 GN=RIPOR2 PE=1 SV=4	-	-	-	-	-	-	-	-	2746	3	C	UR	12.0467	12.7016	13.589	5.61808	5.92695	5.7038	5.81556	12.7791	5.7661	-1.14812	8.84786e-06	5.05316
sp|P48051|KCNJ6_HUMAN	P48051		KCNJ6	G protein-activated inward rectifier potassium channel 2 OS=Homo sapiens OX=9606 GN=KCNJ6 PE=1 SV=1	-	-	-	-	-	-	-	-	1318	3	C	UR	13.6854	11.5883	13.6409	5.59473	6.70979	5.86327	5.35958	12.9715	5.88184	-1.14101	0.000135578	3.86781
sp|P23219-6|PGH1_HUMAN	P23219	6	PTGS1	Isoform 6 of Prostaglandin G/H synthase 1 OS=Homo sapiens OX=9606 GN=PTGS1	-	-	-	-	-	-	-	-	8153	1	C	UR	14.3318	13.3049	15.5434	5.11501	9.1243	5.98518	5.89405	14.3934	6.52963	-1.14033	0.00115069	2.93904
sp|P09601|HMOX1_HUMAN	P09601		HMOX1	Heme oxygenase 1 OS=Homo sapiens OX=9606 GN=HMOX1 PE=1 SV=1	-	-	-	+	-	-	-	-	413	3	C	UR	13.8405	11.9479	13.353	5.92512	6.26321	5.58929	5.92702	13.0471	5.92616	-1.13856	3.12941e-05	4.50454
sp|Q96IW2|SHD_HUMAN	Q96IW2		SHD	SH2 domain-containing adapter protein D OS=Homo sapiens OX=9606 GN=SHD PE=1 SV=1	-	-	-	-	-	-	-	-	889	6	C	UR	12.0274	13.4536	12.1905	5.21808	5.9969	5.54812	6.05402	12.5572	5.70428	-1.13839	2.06559e-05	4.68496
sp|Q14554|PDIA5_HUMAN	Q14554		PDIA5	Protein disulfide-isomerase A5 OS=Homo sapiens OX=9606 GN=PDIA5 PE=1 SV=1	-	-	-	+	-	-	-	-	5543	8	C	UR	14.883	12.4506	13.3304	5.35298	6.44834	6.22277	6.61131	13.5547	6.15885	-1.13806	0.00011498	3.93938
sp|O43665|RGS10_HUMAN	O43665		RGS10	Regulator of G-protein signaling 10 OS=Homo sapiens OX=9606 GN=RGS10 PE=1 SV=3	-	-	-	-	-	-	-	-	5991	4	C	UR	9.48943	14.1054	14.2338	6.72918	5.34035	5.65862	5.22802	12.6095	5.73904	-1.13563	0.00401488	2.39633
sp|Q8WX77|IBPL1_HUMAN	Q8WX77		IGFBPL1	Insulin-like growth factor-binding protein-like 1 OS=Homo sapiens OX=9606 GN=IGFBPL1 PE=2 SV=1	-	-	-	-	-	-	-	-	3887	4	C	UR	13.9086	13.4778	13.3923	6.46017	6.26602	6.09205	5.99811	13.5929	6.20409	-1.13156	1.6158e-07	6.79161
sp|Q92925|SMRD2_HUMAN	Q92925		SMARCD2	SWI/SNF-related matrix-associated actin-dependent regulator of chromatin subfamily D member 2 OS=Homo sapiens OX=9606 GN=SMARCD2 PE=1 SV=3	-	-	-	-	-	-	-	-	276	5	C	UR	14.8999	12.9046	14.8322	5.52876	7.06848	6.97467	6.44037	14.2122	6.50307	-1.12794	9.91279e-05	4.0038
sp|P10600|TGFB3_HUMAN	P10600		TGFB3	Transforming growth factor beta-3 proprotein OS=Homo sapiens OX=9606 GN=TGFB3 PE=1 SV=1	-	-	-	-	-	-	-	-	8543	1	C	UR	11.6285	12.2419	11.8447	5.10949	5.59685	5.52559	5.60843	11.905	5.46009	-1.12458	6.16821e-07	6.20984
sp|Q9NRJ7|PCDBG_HUMAN	Q9NRJ7		PCDHB16	Protocadherin beta-16 OS=Homo sapiens OX=9606 GN=PCDHB16 PE=1 SV=3	-	-	-	-	-	-	-	-	1615	2	C	UR	13.0045	12.8268	12.589	5.95777	6.01654	5.58022	6.07431	12.8068	5.90721	-1.11636	1.52204e-07	6.81758
sp|Q9HD90|NDF4_HUMAN	Q9HD90		NEUROD4	Neurogenic differentiation factor 4 OS=Homo sapiens OX=9606 GN=NEUROD4 PE=1 SV=2	-	-	-	-	-	-	-	-	6165	4	C	UR	15.0607	14.5432	14.5612	4.9002	6.03976	7.92946	8.32514	14.7217	6.79864	-1.11463	0.000433703	3.36281
sp|Q96RF0-2|SNX18_HUMAN	Q96RF0	2	SNX18	Isoform 2 of Sorting nexin-18 OS=Homo sapiens OX=9606 GN=SNX18	-	-	-	-	-	-	-	-	956	3	C	UR	10.9045	12.86	12.3222	5.71781	5.53511	5.30124	5.69311	12.0289	5.56182	-1.11288	4.96949e-05	4.30369
sp|Q68DQ2|CRBG3_HUMAN	Q68DQ2		CRYBG3	Very large A-kinase anchor protein OS=Homo sapiens OX=9606 GN=CRYBG3 PE=1 SV=3	-	-	-	-	-	-	-	-	3884	15	C	UR	13.6952	13.6588	13.7412	5.30855	6.46645	6.68969	7.03343	13.6984	6.37453	-1.10362	1.47718e-05	4.83057
sp|Q8WWM9|CYGB_HUMAN	Q8WWM9		CYGB	Cytoglobin OS=Homo sapiens OX=9606 GN=CYGB PE=1 SV=1	-	-	-	-	-	-	-	-	6420	1	C	UR	10.5822	15.0784	14.6627	6.25106	6.71712	6.99408	5.26758	13.4411	6.30746	-1.09152	0.00257262	2.58962
sp|P0DKB5|TPBGL_HUMAN	P0DKB5		TPBGL	Trophoblast glycoprotein-like OS=Homo sapiens OX=9606 GN=TPBGL PE=3 SV=1	-	-	-	-	-	-	-	-	2594	2	C	UR	11.2276	10.7482	11.6936	5.00269	5.50169	5.24836	5.33318	11.2231	5.27148	-1.0902	2.92212e-06	5.5343
sp|Q96Q27-2|ASB2_HUMAN	Q96Q27	2	ASB2	Isoform 2 of Ankyrin repeat and SOCS box protein 2 OS=Homo sapiens OX=9606 GN=ASB2	-	-	-	-	-	-	-	-	4885	2	C	UR	10.2429	10.4946	12.4263	5.78863	4.64419	5.0574	5.36338	11.0546	5.2134	-1.08435	0.000272591	3.56449
sp|Q96AQ6|PBIP1_HUMAN	Q96AQ6		PBXIP1	Pre-B-cell leukemia transcription factor-interacting protein 1 OS=Homo sapiens OX=9606 GN=PBXIP1 PE=1 SV=1	-	-	-	-	-	-	-	-	2548	6	C	UR	13.3474	13.4729	13.3313	4.6673	6.65471	6.60153	7.41887	13.3839	6.3356	-1.07894	0.000159908	3.79613
sp|P13284|GILT_HUMAN	P13284		IFI30	Gamma-interferon-inducible lysosomal thiol reductase OS=Homo sapiens OX=9606 GN=IFI30 PE=1 SV=3	-	-	-	-	-	-	+	-	4376	1	C	UR	20.7981	8.27427	8.23248	6.76078	6.62782	5.25729	4.96458	12.435	5.90262	-1.07497	0.12438	0.905248
sp|Q8ND76|CCNY_HUMAN	Q8ND76		CCNY	Cyclin-Y OS=Homo sapiens OX=9606 GN=CCNY PE=1 SV=2	-	-	-	-	-	-	-	-	3545	2	C	UR	13.2511	12.1474	11.3157	5.51651	6.73965	5.49343	5.51981	12.2381	5.81735	-1.07294	0.000117149	3.93126
sp|Q9BYH1|SE6L1_HUMAN	Q9BYH1		SEZ6L	Seizure 6-like protein OS=Homo sapiens OX=9606 GN=SEZ6L PE=1 SV=1	-	-	-	-	-	-	-	-	637	3	C	UR	14.4393	12.929	13.998	6.76451	6.66297	6.72555	6.09685	13.7888	6.56247	-1.07118	1.19179e-05	4.9238
sp|Q15293|RCN1_HUMAN	Q15293		RCN1	Reticulocalbin-1 OS=Homo sapiens OX=9606 GN=RCN1 PE=1 SV=1	-	-	-	+	-	-	-	-	151	11	C	UR	13.6817	12.3548	12.4947	5.80707	6.00662	6.15784	6.54559	12.8437	6.12928	-1.06728	1.33391e-05	4.87487
tr|H0Y8Y2|H0Y8Y2_HUMAN	H0Y8Y2		ANK2	Ankyrin-2 (Fragment) OS=Homo sapiens OX=9606 GN=ANK2 PE=1 SV=1	-	-	-	-	-	-	-	-	20	1	C	UR	12.5731	11.8249	10.3843	6.08881	5.71786	5.29863	5.04906	11.5941	5.53859	-1.0658	0.000166334	3.77902
sp|O43903|GAS2_HUMAN	O43903		GAS2	Growth arrest-specific protein 2 OS=Homo sapiens OX=9606 GN=GAS2 PE=1 SV=1	-	-	-	-	-	-	-	-	8372	2	C	UR	9.94902	12.018	10.5806	4.95553	5.02651	5.42261	5.37226	10.8492	5.19423	-1.06261	0.000126402	3.89825
sp|P23508-2|CRCM_HUMAN	P23508	2	MCC	Isoform 2 of Colorectal mutant cancer protein OS=Homo sapiens OX=9606 GN=MCC	-	-	-	-	-	-	-	-	3354	3	C	UR	13.0109	13.3636	12.8662	6.02466	6.66569	6.08339	6.33813	13.0802	6.27797	-1.05902	5.58259e-07	6.25316
sp|Q86UN2|R4RL1_HUMAN	Q86UN2		RTN4RL1	Reticulon-4 receptor-like 1 OS=Homo sapiens OX=9606 GN=RTN4RL1 PE=1 SV=1	-	-	-	-	-	-	-	-	7050	4	C	UR	10.7715	11.0831	12.6508	5.85654	5.70075	4.96643	5.69227	11.5018	5.554	-1.05026	0.000108081	3.96625
sp|Q68DK7|MSL1_HUMAN	Q68DK7		MSL1	Male-specific lethal 1 homolog OS=Homo sapiens OX=9606 GN=MSL1 PE=1 SV=3	-	-	-	-	-	-	-	-	3137	4	C	UR	13.2115	13.2056	12.3624	5.48291	6.59233	6.8899	6.16035	12.9265	6.28137	-1.04118	2.0973e-05	4.67834
sp|Q96D15|RCN3_HUMAN	Q96D15		RCN3	Reticulocalbin-3 OS=Homo sapiens OX=9606 GN=RCN3 PE=1 SV=1	-	-	-	+	-	-	-	-	5033	1	C	UR	13.3457	11.7155	12.6202	5.23762	6.27416	6.74419	6.2095	12.5605	6.11637	-1.03814	7.53064e-05	4.12317
sp|Q9H299|SH3L3_HUMAN	Q9H299		SH3BGRL3	SH3 domain-binding glutamic acid-rich-like protein 3 OS=Homo sapiens OX=9606 GN=SH3BGRL3 PE=1 SV=1	-	-	-	-	-	-	-	-	2429	8	C	UR	11.8355	13.1785	13.8859	6.7241	6.19901	5.94525	6.41939	12.9666	6.32194	-1.03637	6.26454e-05	4.20311
sp|Q99985|SEM3C_HUMAN	Q99985		SEMA3C	Semaphorin-3C OS=Homo sapiens OX=9606 GN=SEMA3C PE=2 SV=2	-	-	-	-	-	-	-	-	5004	7	C	UR	12.4951	12.0666	12.7682	6.38352	6.91489	5.59036	5.41453	12.4433	6.07583	-1.03422	3.11196e-05	4.50697
sp|Q9P2U7|VGLU1_HUMAN	Q9P2U7		SLC17A7	Vesicular glutamate transporter 1 OS=Homo sapiens OX=9606 GN=SLC17A7 PE=2 SV=1	-	-	-	-	-	-	-	-	8227	1	C	UR	12.6497	9.87235	12.3101	5.821	6.4109	5.18168	5.27456	11.6107	5.67204	-1.03352	0.000720097	3.14261
sp|P36959|GMPR1_HUMAN	P36959		GMPR	GMP reductase 1 OS=Homo sapiens OX=9606 GN=GMPR PE=1 SV=1	-	-	-	-	-	-	-	-	4991	2	C	UR	9.23038	11.9739	12.9008	5.76954	5.04595	5.60763	5.89308	11.3684	5.57905	-1.02693	0.00170702	2.76776
sp|Q14114|LRP8_HUMAN	Q14114		LRP8	Low-density lipoprotein receptor-related protein 8 OS=Homo sapiens OX=9606 GN=LRP8 PE=1 SV=4	-	-	-	-	-	-	-	+	2119	3	C	UR	15.6042	11.965	14.6021	6.58085	6.48956	7.54492	7.09019	14.0571	6.92638	-1.02113	0.000674056	3.1713
sp|Q9H2A3|NGN2_HUMAN	Q9H2A3		NEUROG2	Neurogenin-2 OS=Homo sapiens OX=9606 GN=NEUROG2 PE=2 SV=2	-	-	-	-	-	-	-	-	6431	4	C	UR	13.5113	15.6988	13.7886	6.27072	6.30525	8.2077	7.50935	14.3329	7.07326	-1.01888	0.000279204	3.55408
sp|P04040|CATA_HUMAN	P04040		CAT	Catalase OS=Homo sapiens OX=9606 GN=CAT PE=1 SV=3	+	IMS	-	-	+	-	-	-	6766	3	C	UR	15.0558	11.0336	10.9154	6.56833	5.89653	6.15803	5.74785	12.3349	6.09268	-1.0176	0.00296803	2.52753
tr|A0A1B0GV02|A0A1B0GV02_HUMAN	A0A1B0GV02		ZEB2	Zinc finger E-box-binding homeobox 2 OS=Homo sapiens OX=9606 GN=ZEB2 PE=1 SV=1	-	-	-	-	-	-	-	-	837	6	C	UR	12.1751	13.3669	11.9258	4.52921	6.24845	6.77781	7.19333	12.4893	6.1872	-1.01333	0.000488815	3.31086
sp|Q504Y2|PKDCC_HUMAN	Q504Y2		PKDCC	Extracellular tyrosine-protein kinase PKDCC OS=Homo sapiens OX=9606 GN=PKDCC PE=2 SV=2	-	-	-	-	-	-	-	-	7695	2	C	UR	11.5805	11.5214	12.1828	5.2304	5.42967	6.33096	6.35617	11.7616	5.8368	-1.01083	2.28961e-05	4.64024
sp|Q7LFL8|CXXC5_HUMAN	Q7LFL8		CXXC5	CXXC-type zinc finger protein 5 OS=Homo sapiens OX=9606 GN=CXXC5 PE=1 SV=1	-	-	-	-	-	-	-	-	4170	2	C	UR	14.1533	13.3672	11.3868	6.60615	6.42207	7.07301	5.79745	12.9691	6.47467	-1.0022	0.000352871	3.45238
sp|Q7L9B9|EEPD1_HUMAN	Q7L9B9		EEPD1	Endonuclease/exonuclease/phosphatase family domain-containing protein 1 OS=Homo sapiens OX=9606 GN=EEPD1 PE=1 SV=2	-	-	-	-	-	-	-	-	6517	2	C	UR	13.463	10.5295	11.8672	5.30422	5.93762	5.2106	7.45027	11.9532	5.97568	-1.00023	0.00140088	2.8536
sp|Q96HP0|DOCK6_HUMAN	Q96HP0		DOCK6	Dedicator of cytokinesis protein 6 OS=Homo sapiens OX=9606 GN=DOCK6 PE=1 SV=3	-	-	-	-	-	-	-	-	529	13	C	UR	13.3629	12.9737	12.7351	5.82728	6.52791	6.73349	7.01986	13.0239	6.52714	-0.99664	6.97176e-06	5.15666
sp|P13995|MTDC_HUMAN	P13995		MTHFD2	Bifunctional methylenetetrahydrofolate dehydrogenase/cyclohydrolase, mitochondrial OS=Homo sapiens OX=9606 GN=MTHFD2 PE=1 SV=2	+	Matrix	-	-	-	-	-	-	110	8	C	UR	12.0518	12.2324	11.0584	6.20825	5.44503	6.046	6.03213	11.7809	5.93285	-0.989648	1.70194e-05	4.76906
sp|Q7M4L6-2|SHF_HUMAN	Q7M4L6	2	SHF	Isoform 2 of SH2 domain-containing adapter protein F OS=Homo sapiens OX=9606 GN=SHF	-	-	-	-	-	-	-	-	1475	1	C	UR	10.6844	13.1105	12.1475	6.37107	5.88942	5.55493	6.32115	11.9808	6.03414	-0.989504	0.000229945	3.63838
sp|Q7Z3F1|GP155_HUMAN	Q7Z3F1		GPR155	Integral membrane protein GPR155 OS=Homo sapiens OX=9606 GN=GPR155 PE=2 SV=2	-	-	-	-	-	-	-	-	5408	2	C	UR	13.7559	11.4219	13.2925	6.46109	7.88919	5.6949	5.82632	12.8234	6.46788	-0.987419	0.000648254	3.18826
sp|P15586|GNS_HUMAN	P15586		GNS	N-acetylglucosamine-6-sulfatase OS=Homo sapiens OX=9606 GN=GNS PE=1 SV=3	-	-	-	-	-	-	+	-	1661	14	C	UR	12.8808	12.5789	12.5413	6.20266	6.05774	6.57093	6.80945	12.667	6.41019	-0.982635	1.04921e-06	5.97914
sp|Q9UPX0-2|TUTLB_HUMAN	Q9UPX0	2	IGSF9B	Isoform 2 of Protein turtle homolog B OS=Homo sapiens OX=9606 GN=IGSF9B	-	-	-	-	-	-	-	-	1810	1	C	UR	12.3256	11.8057	10.9758	5.8317	6.42835	6.41235	5.21908	11.7024	5.97287	-0.970304	6.757e-05	4.17025
sp|P61812-2|TGFB2_HUMAN	P61812	2	TGFB2	Isoform B of Transforming growth factor beta-2 proprotein OS=Homo sapiens OX=9606 GN=TGFB2	-	-	-	-	-	-	-	-	7665	1	C	UR	13.7361	12.3734	12.8526	6.53884	6.62274	7.42821	5.95659	12.9874	6.63659	-0.968594	4.8535e-05	4.31395
sp|P11413-2|G6PD_HUMAN	P11413	2	G6PD	Isoform Long of Glucose-6-phosphate 1-dehydrogenase OS=Homo sapiens OX=9606 GN=G6PD	-	-	-	-	-	-	-	-	4228	25	C	UR	11.0189	12.4837	12.6896	6.28453	5.92948	6.26815	6.1935	12.0641	6.16892	-0.967628	4.65926e-05	4.33168
tr|E9PLM6|E9PLM6_HUMAN	E9PLM6		MDK	Midkine OS=Homo sapiens OX=9606 GN=MDK PE=1 SV=1	-	-	-	-	-	-	-	-	4629	4	C	UR	12.7243	16.5226	14.1201	7.03705	8.2368	7.77482	6.558	14.4557	7.40167	-0.965713	0.00100611	2.99735
sp|Q969P0|IGSF8_HUMAN	Q969P0		IGSF8	Immunoglobulin superfamily member 8 OS=Homo sapiens OX=9606 GN=IGSF8 PE=1 SV=1	-	-	-	-	-	-	-	-	5466	5	C	UR	13.2708	10.9765	13.6911	7.04585	6.82222	5.91531	6.11757	12.6461	6.47524	-0.965691	0.00050598	3.29587
tr|S4R3E2|S4R3E2_HUMAN	S4R3E2		DNAJC12	DnaJ homolog subfamily C member 12 OS=Homo sapiens OX=9606 GN=DNAJC12 PE=1 SV=1	-	-	-	-	-	-	-	-	5149	2	C	UR	11.0872	11.4736	12.0016	5.92745	6.34183	5.11619	6.22539	11.5208	5.90271	-0.96479	3.09595e-05	4.50921
sp|Q96PM9|Z385A_HUMAN	Q96PM9		ZNF385A	Zinc finger protein 385A OS=Homo sapiens OX=9606 GN=ZNF385A PE=1 SV=2	-	-	-	-	-	-	-	-	3854	3	C	UR	13.7916	13.3318	12.2594	6.43408	6.39495	7.08548	7.00697	13.1276	6.73037	-0.963845	2.69671e-05	4.56917
sp|Q9H898|ZMAT4_HUMAN	Q9H898		ZMAT4	Zinc finger matrin-type protein 4 OS=Homo sapiens OX=9606 GN=ZMAT4 PE=1 SV=1	-	-	-	-	-	-	-	-	7977	1	C	UR	13.0022	12.7056	12.1693	6.25406	6.29093	6.82871	6.52215	12.6257	6.47396	-0.963642	2.37421e-06	5.62448
sp|Q8N3F8|MILK1_HUMAN	Q8N3F8		MICALL1	MICAL-like protein 1 OS=Homo sapiens OX=9606 GN=MICALL1 PE=1 SV=2	-	-	-	-	-	-	-	-	3433	20	C	UR	13.0015	13.9228	13.2304	6.7803	6.63489	7.35459	6.70883	13.3849	6.86965	-0.962297	4.00204e-06	5.39772
sp|P78414|IRX1_HUMAN	P78414		IRX1	Iroquois-class homeodomain protein IRX-1 OS=Homo sapiens OX=9606 GN=IRX1 PE=2 SV=3	-	-	-	-	-	-	-	-	4585	1	C	UR	7.81688	9.12514	9.57229	4.25939	3.92876	5.54449	4.47446	8.8381	4.55178	-0.957308	0.000862207	3.06439
tr|G3V3D1|G3V3D1_HUMAN	G3V3D1		NPC2	NPC intracellular cholesterol transporter 2 (Fragment) OS=Homo sapiens OX=9606 GN=NPC2 PE=1 SV=1	-	-	-	-	-	-	+	-	4627	6	C	UR	14.2722	12.619	12.6425	5.82859	6.48698	6.84368	8.09648	13.1779	6.81393	-0.951561	0.000320738	3.49385
sp|Q06278|AOXA_HUMAN	Q06278		AOX1	Aldehyde oxidase OS=Homo sapiens OX=9606 GN=AOX1 PE=1 SV=2	-	-	-	-	-	-	-	-	4752	1	C	UR	11.9057	11.1423	12.2805	5.9753	5.35319	6.57604	6.54197	11.7762	6.11162	-0.946242	5.0965e-05	4.29273
sp|Q13002|GRIK2_HUMAN	Q13002		GRIK2	Glutamate receptor ionotropic, kainate 2 OS=Homo sapiens OX=9606 GN=GRIK2 PE=1 SV=1	-	-	-	-	-	-	-	-	993	2	C	UR	13.0225	11.3219	11.6481	6.64637	6.5882	6.1309	5.58183	11.9975	6.23682	-0.94385	0.000109141	3.96201
sp|O75365|TP4A3_HUMAN	O75365		PTP4A3	Protein tyrosine phosphatase type IVA 3 OS=Homo sapiens OX=9606 GN=PTP4A3 PE=1 SV=2	-	-	-	-	-	-	-	-	8014	1	C	UR	11.3528	9.96581	11.9185	5.57596	6.69415	6.03685	4.73445	11.079	5.76035	-0.943603	0.000577434	3.2385
sp|Q9BRF8|CPPED_HUMAN	Q9BRF8		CPPED1	Serine/threonine-protein phosphatase CPPED1 OS=Homo sapiens OX=9606 GN=CPPED1 PE=1 SV=3	-	-	-	-	-	-	-	-	6573	5	C	UR	11.9649	12.8356	13.1168	6.82177	6.32021	6.15919	7.0297	12.6391	6.58272	-0.941139	1.73125e-05	4.76164
sp|Q8N4M1|CTL3_HUMAN	Q8N4M1		SLC44A3	Choline transporter-like protein 3 OS=Homo sapiens OX=9606 GN=SLC44A3 PE=1 SV=4	-	-	-	-	-	-	-	-	7382	1	C	UR	15.388	11.9282	15.2413	5.91857	8.30199	7.13922	8.22748	14.1858	7.39682	-0.939475	0.00201672	2.69535
sp|Q04941|PLP2_HUMAN	Q04941		PLP2	Proteolipid protein 2 OS=Homo sapiens OX=9606 GN=PLP2 PE=1 SV=1	-	-	-	-	-	-	-	-	7230	1	C	UR	15.7171	11.3796	11.8146	7.58143	6.58998	6.68034	6.21665	12.9704	6.7671	-0.938617	0.00360214	2.44344
sp|Q9UHC6|CNTP2_HUMAN	Q9UHC6		CNTNAP2	Contactin-associated protein-like 2 OS=Homo sapiens OX=9606 GN=CNTNAP2 PE=1 SV=1	-	-	-	-	-	-	-	-	4410	19	C	UR	11.3284	9.99097	11.401	6.33066	6.28744	5.17916	5.03449	10.9068	5.70794	-0.934185	0.000250297	3.60154
sp|P54802|ANAG_HUMAN	P54802		NAGLU	Alpha-N-acetylglucosaminidase OS=Homo sapiens OX=9606 GN=NAGLU PE=1 SV=2	-	-	-	-	+	-	-	-	107	8	C	UR	12.4868	11.4702	12.087	6.15969	6.20031	6.31263	6.52882	12.0147	6.30036	-0.93129	4.05794e-06	5.39169
sp|P25391|LAMA1_HUMAN	P25391		LAMA1	Laminin subunit alpha-1 OS=Homo sapiens OX=9606 GN=LAMA1 PE=1 SV=2	-	-	-	-	-	-	-	-	175	12	C	UR	15.4535	10.3578	7.65388	5.56599	6.17998	6.28686	5.39812	11.1551	5.85774	-0.929283	0.0406197	1.39126
tr|E9PH57|E9PH57_HUMAN	E9PH57		TCF4	Transcription factor 4 OS=Homo sapiens OX=9606 GN=TCF4 PE=1 SV=2	-	-	-	-	-	-	-	-	1759	2	C	UR	15.107	12.1438	12.8168	5.00647	6.12017	8.32928	8.63029	13.3559	7.02155	-0.927612	0.00425985	2.37061
sp|Q08397|LOXL1_HUMAN	Q08397		LOXL1	Lysyl oxidase homolog 1 OS=Homo sapiens OX=9606 GN=LOXL1 PE=1 SV=2	-	-	-	-	-	-	-	-	2539	5	C	UR	13.119	11.0202	12.367	6.25642	6.5548	6.23008	6.56736	12.1687	6.40217	-0.926547	0.00010886	3.96313
sp|Q9HC56|PCDH9_HUMAN	Q9HC56		PCDH9	Protocadherin-9 OS=Homo sapiens OX=9606 GN=PCDH9 PE=1 SV=2	-	-	-	-	-	-	-	-	6308	7	C	UR	11.3238	11.7824	10.4965	6.30262	6.14638	5.83698	5.2877	11.2009	5.89342	-0.926438	4.98644e-05	4.30221
sp|Q5MNZ9|WIPI1_HUMAN	Q5MNZ9		WIPI1	WD repeat domain phosphoinositide-interacting protein 1 OS=Homo sapiens OX=9606 GN=WIPI1 PE=1 SV=3	-	-	-	-	-	-	-	-	6193	5	C	UR	12.0811	11.0823	14.6939	7.06309	6.58741	6.46698	6.50136	12.6191	6.65471	-0.923161	0.00127414	2.89478
sp|Q8WXI7|MUC16_HUMAN	Q8WXI7		MUC16	Mucin-16 OS=Homo sapiens OX=9606 GN=MUC16 PE=1 SV=3	-	-	-	-	-	-	-	-	6270	1	C	UR	17.6129	15.0159	7.24495	8.4163	5.32296	7.38643	6.92229	13.2912	7.01199	-0.92258	0.0686671	1.16325
sp|Q9Y5F9|PCDGI_HUMAN	Q9Y5F9		PCDHGB6	Protocadherin gamma-B6 OS=Homo sapiens OX=9606 GN=PCDHGB6 PE=2 SV=1	-	-	-	-	-	-	-	-	1615	10	C	UR	12.3955	12.7917	12.2544	6.96959	6.98708	6.22761	6.15948	12.4805	6.58594	-0.922218	6.34786e-06	5.19737
tr|A0A1W2PQ72|A0A1W2PQ72_HUMAN	A0A1W2PQ72		HSPA14	Heat shock 70 kDa protein 14 OS=Homo sapiens OX=9606 GN=HSPA14 PE=1 SV=1	-	-	-	-	-	-	-	-	8026	1	C	UR	15.3726	9.63143	12.9041	6.81152	6.32547	6.16411	7.44685	12.636	6.68699	-0.918116	0.00888105	2.05154
sp|P29536|LMOD1_HUMAN	P29536		LMOD1	Leiomodin-1 OS=Homo sapiens OX=9606 GN=LMOD1 PE=1 SV=3	-	-	-	-	-	-	-	-	5132	1	C	UR	12.4283	13.8603	11.4085	7.95776	6.18539	6.0837	6.44689	12.5657	6.66843	-0.914071	0.000672466	3.17233
sp|Q96G01-4|BICD1_HUMAN	Q96G01	4	BICD1	Isoform 4 of Protein bicaudal D homolog 1 OS=Homo sapiens OX=9606 GN=BICD1	-	-	-	-	-	-	-	-	954	12	C	UR	12.0958	12.7109	11.6899	6.58774	6.35901	6.59021	6.32265	12.1655	6.4649	-0.912099	3.84376e-06	5.41524
sp|Q6ZSJ9-3|SHSA6_HUMAN	Q6ZSJ9	3	SHISA6	Isoform 3 of Protein shisa-6 OS=Homo sapiens OX=9606 GN=SHISA6	-	-	-	-	-	-	-	-	2415	3	C	UR	11.3577	10.7888	10.9159	6.45724	5.2862	5.73048	6.00868	11.0208	5.87065	-0.908637	1.80771e-05	4.74287
sp|Q9BY67-5|CADM1_HUMAN	Q9BY67	5	CADM1	Isoform 5 of Cell adhesion molecule 1 OS=Homo sapiens OX=9606 GN=CADM1	-	-	-	-	-	-	-	-	2081	15	C	UR	11.8209	10.6891	10.3595	6.1895	6.27036	5.60666	5.28619	10.9565	5.83818	-0.908197	0.000106349	3.97327
sp|A6NE02|BTBDH_HUMAN	A6NE02		BTBD17	BTB/POZ domain-containing protein 17 OS=Homo sapiens OX=9606 GN=BTBD17 PE=3 SV=1	-	-	-	-	-	-	-	-	7150	4	C	UR	13.9868	11.5095	13.3895	5.14045	7.98402	6.96906	7.54341	12.9619	6.90924	-0.907683	0.0015339	2.8142
sp|Q92828|COR2A_HUMAN	Q92828		CORO2A	Coronin-2A OS=Homo sapiens OX=9606 GN=CORO2A PE=1 SV=2	-	-	-	-	-	-	-	-	2001	10	C	UR	10.8816	11.1002	10.3243	6.39397	5.67592	5.85895	5.04045	10.7687	5.74232	-0.907138	4.56831e-05	4.34024
sp|Q15147-4|PLCB4_HUMAN	Q15147	4	PLCB4	Isoform 3 of 1-phosphatidylinositol 4,5-bisphosphate phosphodiesterase beta-4 OS=Homo sapiens OX=9606 GN=PLCB4	-	-	-	-	-	-	-	-	2950	22	C	UR	11.5008	11.6706	11.8935	6.39382	6.69096	6.05393	5.80684	11.6883	6.23639	-0.906283	3.60966e-06	5.44253
sp|P42574|CASP3_HUMAN	P42574		CASP3	Caspase-3 OS=Homo sapiens OX=9606 GN=CASP3 PE=1 SV=2	+	IMS	-	-	-	-	-	-	1212	11	C	UR	9.98056	12.7391	12.1682	6.81964	5.90007	6.34097	5.76895	11.6293	6.20741	-0.9057	0.000827885	3.08203
sp|Q9H2K8|TAOK3_HUMAN	Q9H2K8		TAOK3	Serine/threonine-protein kinase TAO3 OS=Homo sapiens OX=9606 GN=TAOK3 PE=1 SV=2	-	-	-	-	-	-	-	-	1820	1	C	UR	11.5016	12.4187	13.9745	6.28584	7.57028	6.74811	6.47699	12.6316	6.77031	-0.899745	0.000372956	3.42834
sp|P62166|NCS1_HUMAN	P62166		NCS1	Neuronal calcium sensor 1 OS=Homo sapiens OX=9606 GN=NCS1 PE=1 SV=2	-	-	-	-	-	-	-	-	4650	7	C	UR	11.5821	12.7973	12.093	6.18466	7.43817	6.158	6.33203	12.1575	6.52822	-0.897082	6.90803e-05	4.16065
sp|P00352|AL1A1_HUMAN	P00352		ALDH1A1	Retinal dehydrogenase 1 OS=Homo sapiens OX=9606 GN=ALDH1A1 PE=1 SV=2	-	-	-	-	-	-	-	-	57	2	C	UR	11.8307	10.3722	12.0885	6.44516	7.0698	5.91104	5.16197	11.4305	6.14699	-0.894932	0.000474829	3.32346
sp|P01034|CYTC_HUMAN	P01034		CST3	Cystatin-C OS=Homo sapiens OX=9606 GN=CST3 PE=1 SV=1	-	-	-	-	-	-	-	-	2477	2	C	UR	12.0836	11.6715	12.4059	5.981	6.56172	6.27319	7.15946	12.0537	6.49384	-0.892328	1.71758e-05	4.76508
sp|Q8NG11|TSN14_HUMAN	Q8NG11		TSPAN14	Tetraspanin-14 OS=Homo sapiens OX=9606 GN=TSPAN14 PE=1 SV=1	-	-	-	-	-	-	-	-	7161	2	C	UR	12.984	11.7391	12.1672	6.15613	6.91895	6.5146	6.94678	12.2968	6.63412	-0.890303	2.38523e-05	4.62247
tr|A0A494C071|A0A494C071_HUMAN	A0A494C071			Uncharacterized protein OS=Homo sapiens OX=9606 PE=4 SV=1	-	-	-	-	-	-	-	-	8379	1	C	UR	14.6573	12.4499	10.4038	9.21752	7.60904	6.81004	3.37616	12.5037	6.75319	-0.88871	0.0233526	1.63166
sp|Q9UNA1|RHG26_HUMAN	Q9UNA1		ARHGAP26	Rho GTPase-activating protein 26 OS=Homo sapiens OX=9606 GN=ARHGAP26 PE=1 SV=1	-	-	-	-	-	-	-	-	4225	5	C	UR	11.7459	14.1165	12.2411	7.38487	6.91834	7.1675	5.97395	12.7012	6.86116	-0.888436	0.000424424	3.3722
sp|Q8IVU1|IGDC3_HUMAN	Q8IVU1		IGDCC3	Immunoglobulin superfamily DCC subclass member 3 OS=Homo sapiens OX=9606 GN=IGDCC3 PE=2 SV=2	-	-	-	-	-	-	-	-	157	9	C	UR	12.0131	11.8	12.4951	6.15704	6.48348	6.48611	7.06948	12.1027	6.54903	-0.88598	6.34183e-06	5.19779
sp|Q96JQ2|CLMN_HUMAN	Q96JQ2		CLMN	Calmin OS=Homo sapiens OX=9606 GN=CLMN PE=1 SV=1	-	-	-	-	-	-	-	-	2672	7	C	UR	13.3548	12.1806	13.141	6.19231	7.60065	7.17695	6.98684	12.8921	6.98919	-0.883294	5.2035e-05	4.2837
sp|Q13394|MB211_HUMAN	Q13394		MAB21L1	Putative nucleotidyltransferase MAB21L1 OS=Homo sapiens OX=9606 GN=MAB21L1 PE=1 SV=1	-	-	-	-	-	-	-	-	4349	5	C	UR	9.82164	13.292	12.0552	6.24008	6.31857	6.77736	6.1555	11.7229	6.37288	-0.879318	0.00161385	2.79214
sp|Q8N556-2|AFAP1_HUMAN	Q8N556	2	AFAP1	Isoform 2 of Actin filament-associated protein 1 OS=Homo sapiens OX=9606 GN=AFAP1	-	-	-	-	-	-	-	-	351	18	C	UR	12.0448	11.9944	11.6875	6.51203	6.85336	6.35135	6.18027	11.9089	6.47425	-0.879255	1.07597e-06	5.9682
sp|Q9BXS9|S26A6_HUMAN	Q9BXS9		SLC26A6	Solute carrier family 26 member 6 OS=Homo sapiens OX=9606 GN=SLC26A6 PE=1 SV=1	-	-	-	-	-	-	-	-	3120	2	C	UR	12.6954	10.57	12.0548	6.46382	7.12283	5.876	6.20243	11.7734	6.41627	-0.875724	0.000323957	3.48951
sp|Q9UKK3|PARP4_HUMAN	Q9UKK3		PARP4	Protein mono-ADP-ribosyltransferase PARP4 OS=Homo sapiens OX=9606 GN=PARP4 PE=1 SV=3	-	-	-	-	-	-	-	-	689	2	C	UR	12.0842	11.5109	12.4709	6.0492	6.56344	6.01449	7.5935	12.022	6.55516	-0.874975	0.000105123	3.9783
sp|O95466-3|FMNL1_HUMAN	O95466	3	FMNL1	Isoform 3 of Formin-like protein 1 OS=Homo sapiens OX=9606 GN=FMNL1	-	-	-	-	-	-	-	-	108	5	C	UR	11.9497	13.3801	12.4155	7.01308	7.46758	6.63723	6.40085	12.5818	6.87969	-0.87092	5.2911e-05	4.27645
sp|A6NI28|RHG42_HUMAN	A6NI28		ARHGAP42	Rho GTPase-activating protein 42 OS=Homo sapiens OX=9606 GN=ARHGAP42 PE=1 SV=3	-	-	-	-	-	-	-	-	4225	3	C	UR	12.4583	12.0985	12.4194	5.92144	6.49822	6.68423	7.90736	12.3254	6.75281	-0.868074	0.000104745	3.97987
sp|P55285|CADH6_HUMAN	P55285		CDH6	Cadherin-6 OS=Homo sapiens OX=9606 GN=CDH6 PE=1 SV=1	-	-	-	-	-	-	-	-	1053	10	C	UR	12.2591	11.8436	11.5363	6.8063	6.64184	6.3935	6.21879	11.8797	6.51511	-0.866633	2.89495e-06	5.53836
sp|Q99592-2|ZBT18_HUMAN	Q99592	2	ZBTB18	Isoform 2 of Zinc finger and BTB domain-containing protein 18 OS=Homo sapiens OX=9606 GN=ZBTB18	-	-	-	-	-	-	-	-	6779	3	C	UR	12.863	12.6478	13.0587	6.58701	6.59096	7.52136	7.54447	12.8565	7.06095	-0.864564	1.22437e-05	4.91209
sp|Q16842|SIA4B_HUMAN	Q16842		ST3GAL2	CMP-N-acetylneuraminate-beta-galactosamide-alpha-2,3-sialyltransferase 2 OS=Homo sapiens OX=9606 GN=ST3GAL2 PE=2 SV=1	-	-	-	-	-	-	-	-	4067	2	C	UR	14.0758	10.6109	12.5211	6.20673	7.54632	6.62306	6.95452	12.4026	6.83266	-0.860124	0.00162775	2.78841
sp|P51805|PLXA3_HUMAN	P51805		PLXNA3	Plexin-A3 OS=Homo sapiens OX=9606 GN=PLXNA3 PE=1 SV=2	-	-	-	-	-	-	-	-	155	19	C	UR	12.3907	11.1587	11.8717	6.49668	6.93393	6.26657	6.32269	11.807	6.50497	-0.860033	2.21542e-05	4.65454
sp|Q8N126-2|CADM3_HUMAN	Q8N126	2	CADM3	Isoform 2 of Cell adhesion molecule 3 OS=Homo sapiens OX=9606 GN=CADM3	-	-	-	-	-	-	-	-	5436	8	C	UR	12.9284	11.6365	13.0343	6.57472	7.70907	6.4736	6.8817	12.5331	6.90977	-0.859029	9.82458e-05	4.00769
sp|P23142|FBLN1_HUMAN	P23142		FBLN1	Fibulin-1 OS=Homo sapiens OX=9606 GN=FBLN1 PE=1 SV=4	-	-	-	+	-	-	-	-	2341	4	C	UR	12.3046	11.3066	10.7369	6.69452	6.28805	6.63634	5.64134	11.4494	6.31506	-0.858399	0.000121628	3.91497
sp|Q9BXF3|CECR2_HUMAN	Q9BXF3		CECR2	Cat eye syndrome critical region protein 2 OS=Homo sapiens OX=9606 GN=CECR2 PE=1 SV=2	-	-	-	-	-	-	-	-	3185	13	C	UR	13.0073	11.6076	12.4239	5.96418	6.77054	7.06872	7.44616	12.3463	6.8124	-0.85784	0.000109002	3.96257
sp|Q99856|ARI3A_HUMAN	Q99856		ARID3A	AT-rich interactive domain-containing protein 3A OS=Homo sapiens OX=9606 GN=ARID3A PE=1 SV=2	-	-	-	-	-	-	-	-	2860	9	C	UR	10.82	11.8526	11.8631	6.31007	6.01372	6.39993	6.69054	11.5119	6.35356	-0.857488	2.03998e-05	4.69037
sp|O43854|EDIL3_HUMAN	O43854		EDIL3	EGF-like repeat and discoidin I-like domain-containing protein 3 OS=Homo sapiens OX=9606 GN=EDIL3 PE=1 SV=1	-	-	-	-	-	-	-	-	2566	22	C	UR	10.6293	11.212	11.2941	7.25943	6.41987	5.77273	4.95284	11.0451	6.10122	-0.856242	0.000444471	3.35216
sp|Q9Y2L9-3|LRCH1_HUMAN	Q9Y2L9	3	LRCH1	Isoform 3 of Leucine-rich repeat and calponin homology domain-containing protein 1 OS=Homo sapiens OX=9606 GN=LRCH1	-	-	-	-	-	-	-	-	1171	5	C	UR	11.033	12.108	11.5559	6.72075	6.46082	6.68871	5.71887	11.5656	6.39729	-0.854312	3.80668e-05	4.41945
sp|Q9BY44|EIF2A_HUMAN	Q9BY44		EIF2A	Eukaryotic translation initiation factor 2A OS=Homo sapiens OX=9606 GN=EIF2A PE=1 SV=3	-	-	-	-	-	-	-	-	3591	14	C	UR	11.6177	14.4688	13.7838	9.93765	7.61251	5.37962	6.57789	13.2901	7.37692	-0.849262	0.00719991	2.14267
sp|O15409-4|FOXP2_HUMAN	O15409	4	FOXP2	Isoform 4 of Forkhead box protein P2 OS=Homo sapiens OX=9606 GN=FOXP2	-	-	-	-	-	-	-	-	8046	2	C	UR	10.6451	11.1154	14.1649	6.60641	6.06089	7.37249	6.55815	11.9751	6.64949	-0.848727	0.00282437	2.54908
sp|Q96NE9|FRMD6_HUMAN	Q96NE9		FRMD6	FERM domain-containing protein 6 OS=Homo sapiens OX=9606 GN=FRMD6 PE=1 SV=1	-	-	-	-	-	-	-	-	8203	1	C	UR	14.1856	9.37135	9.6096	5.8642	6.776	5.6679	6.27012	11.0555	6.14456	-0.847386	0.0146179	1.83511
sp|P50479|PDLI4_HUMAN	P50479		PDLIM4	PDZ and LIM domain protein 4 OS=Homo sapiens OX=9606 GN=PDLIM4 PE=1 SV=2	-	-	-	-	-	-	-	-	4160	5	C	UR	12.353	13.8444	12.7743	6.5573	7.02545	7.38028	7.92611	12.9906	7.22229	-0.846937	8.98208e-05	4.04662
sp|Q9P244|LRFN1_HUMAN	Q9P244		LRFN1	Leucine-rich repeat and fibronectin type III domain-containing protein 1 OS=Homo sapiens OX=9606 GN=LRFN1 PE=1 SV=2	-	-	-	-	-	-	-	-	4200	4	C	UR	13.1215	10.1428	12.1012	6.74188	7.52959	6.21172	5.75542	11.7885	6.55965	-0.845689	0.0017307	2.76178
tr|E9PPM1|E9PPM1_HUMAN	E9PPM1		TP53I11	Tumor protein p53-inducible protein 11 OS=Homo sapiens OX=9606 GN=TP53I11 PE=1 SV=1	-	-	-	-	-	-	-	-	7229	6	C	UR	11.9394	11.4736	11.1755	6.41078	7.18423	6.56346	5.58478	11.5295	6.43581	-0.841136	7.6989e-05	4.11357
sp|Q658P3-2|STEA3_HUMAN	Q658P3	2	STEAP3	Isoform 2 of Metalloreductase STEAP3 OS=Homo sapiens OX=9606 GN=STEAP3	-	-	-	-	-	-	-	-	6344	1	C	UR	12.6151	9.43207	11.4046	6.03736	6.93844	6.15401	5.80205	11.1506	6.23297	-0.83913	0.00194254	2.71163
sp|Q16623|STX1A_HUMAN	Q16623		STX1A	Syntaxin-1A OS=Homo sapiens OX=9606 GN=STX1A PE=1 SV=1	-	-	-	-	-	-	-	-	2170	7	C	UR	11.4592	11.0092	12.0967	6.71933	6.84268	6.31816	5.89283	11.5217	6.44325	-0.838493	3.51799e-05	4.45371
sp|Q8TD30|ALAT2_HUMAN	Q8TD30		GPT2	Alanine aminotransferase 2 OS=Homo sapiens OX=9606 GN=GPT2 PE=1 SV=1	+	Matrix	-	-	-	-	-	-	1799	4	C	UR	10.9807	10.7212	11.0384	8.02951	7.88306	9.61153	10.1668	10.9134	8.92272	-0.290549	0.032651	1.4861
sp|Q9H2G2-2|SLK_HUMAN	Q9H2G2	2	SLK	Isoform 2 of STE20-like serine/threonine-protein kinase OS=Homo sapiens OX=9606 GN=SLK	-	-	-	-	-	-	-	-	5185	25	C	UR	12.097	13.4724	12.49	6.66148	7.23316	7.0934	7.43067	12.6865	7.10468	-0.836449	3.11169e-05	4.507
tr|A0A1B0GUB7|A0A1B0GUB7_HUMAN	A0A1B0GUB7		KLHL33	Kelch-like protein 33 OS=Homo sapiens OX=9606 GN=KLHL33 PE=4 SV=1	-	-	-	-	-	-	-	-	1736	1	C	UR	11.1374	13.703	11.7617	7.24456	7.29219	6.68322	6.1309	12.2007	6.83772	-0.835377	0.000699571	3.15517
sp|O95180|CAC1H_HUMAN	O95180		CACNA1H	Voltage-dependent T-type calcium channel subunit alpha-1H OS=Homo sapiens OX=9606 GN=CACNA1H PE=1 SV=4	-	-	-	-	-	-	-	-	534	3	C	UR	12.0534	11.3757	10.5714	6.57268	6.7293	6.40246	5.81685	11.3335	6.38032	-0.828892	8.54992e-05	4.06804
sp|Q92784|DPF3_HUMAN	Q92784		DPF3	Zinc finger protein DPF3 OS=Homo sapiens OX=9606 GN=DPF3 PE=1 SV=3	-	-	-	-	-	-	-	-	1040	2	C	UR	13.7577	10.9427	12.0943	6.36106	7.04172	6.98221	7.23682	12.2649	6.90545	-0.828728	0.000687471	3.16275
sp|A8MW92|P20L1_HUMAN	A8MW92		PHF20L1	PHD finger protein 20-like protein 1 OS=Homo sapiens OX=9606 GN=PHF20L1 PE=1 SV=2	-	-	-	-	-	-	-	-	5185	7	C	UR	13.514	10.7603	12.1688	6.14556	7.1588	6.9545	7.12002	12.1477	6.84472	-0.82762	0.00073387	3.13438
sp|Q9UN70|PCDGK_HUMAN	Q9UN70		PCDHGC3	Protocadherin gamma-C3 OS=Homo sapiens OX=9606 GN=PCDHGC3 PE=1 SV=1	-	-	-	-	-	-	-	-	8054	2	C	UR	12.2055	10.8604	12.0654	6.17047	6.57584	6.35772	7.34926	11.7104	6.61332	-0.824347	0.000116409	3.93401
sp|Q92597|NDRG1_HUMAN	Q92597		NDRG1	Protein NDRG1 OS=Homo sapiens OX=9606 GN=NDRG1 PE=1 SV=1	-	-	-	-	-	-	-	-	5797	6	C	UR	11.3382	12.3143	11.676	7.38871	6.75135	6.33327	6.13771	11.7762	6.65276	-0.823845	5.52451e-05	4.25771
sp|Q01826-2|SATB1_HUMAN	Q01826	2	SATB1	Isoform 2 of DNA-binding protein SATB1 OS=Homo sapiens OX=9606 GN=SATB1	-	-	-	-	-	-	-	-	5084	4	C	UR	12.1423	12.5309	11.6875	7.18463	6.83576	6.79975	6.62685	12.1202	6.86175	-0.82077	4.18722e-06	5.37807
sp|Q8IZU9|KIRR3_HUMAN	Q8IZU9		KIRREL3	Kin of IRRE-like protein 3 OS=Homo sapiens OX=9606 GN=KIRREL3 PE=1 SV=1	-	-	-	-	-	-	-	-	4879	2	C	UR	12.1056	11.7779	10.6448	6.7256	7.46217	6.05583	5.82612	11.5094	6.51743	-0.820442	0.000326408	3.48624
sp|P23743|DGKA_HUMAN	P23743		DGKA	Diacylglycerol kinase alpha OS=Homo sapiens OX=9606 GN=DGKA PE=1 SV=3	-	-	-	-	-	-	-	-	2782	9	C	UR	11.3031	12.5606	11.4356	6.72109	6.68888	6.98091	6.27697	11.7664	6.66696	-0.819576	3.88246e-05	4.41089
sp|Q13464|ROCK1_HUMAN	Q13464		ROCK1	Rho-associated protein kinase 1 OS=Homo sapiens OX=9606 GN=ROCK1 PE=1 SV=1	-	-	-	-	-	-	-	-	1188	23	C	UR	11.1996	12.1755	11.2332	5.78982	6.64214	6.7273	6.99963	11.5361	6.53972	-0.818854	6.49538e-05	4.1874
sp|P10253|LYAG_HUMAN	P10253		GAA	Lysosomal alpha-glucosidase OS=Homo sapiens OX=9606 GN=GAA PE=1 SV=4	-	-	-	-	-	-	+	-	2032	15	C	UR	12.4493	10.8968	12.1901	6.82142	6.48662	6.54847	7.05943	11.8454	6.72898	-0.815866	7.47338e-05	4.12648
sp|Q86UN3|R4RL2_HUMAN	Q86UN3		RTN4RL2	Reticulon-4 receptor-like 2 OS=Homo sapiens OX=9606 GN=RTN4RL2 PE=1 SV=1	-	-	-	-	-	-	-	-	4379	5	C	UR	11.8596	10.0469	12.121	6.18518	7.2281	5.966	6.41147	11.3425	6.44769	-0.814885	0.000589233	3.22971
sp|P78539|SRPX_HUMAN	P78539		SRPX	Sushi repeat-containing protein SRPX OS=Homo sapiens OX=9606 GN=SRPX PE=1 SV=1	-	-	-	-	-	-	-	-	4449	3	C	UR	14.1044	13.0643	13.6867	6.31872	9.14542	7.33328	8.20593	13.6185	7.75084	-0.81314	0.000575079	3.24027
sp|Q8NFH8|REPS2_HUMAN	Q8NFH8		REPS2	RalBP1-associated Eps domain-containing protein 2 OS=Homo sapiens OX=9606 GN=REPS2 PE=1 SV=2	-	-	-	-	-	-	-	-	2294	10	C	UR	11.2899	11.8161	11.4119	6.81427	7.05912	6.26595	6.06499	11.506	6.55108	-0.812577	1.60785e-05	4.79375
sp|Q14833|GRM4_HUMAN	Q14833		GRM4	Metabotropic glutamate receptor 4 OS=Homo sapiens OX=9606 GN=GRM4 PE=2 SV=1	-	-	-	-	-	-	-	-	3458	3	C	UR	11.5956	9.80023	11.3415	6.29645	7.05946	5.82533	5.67394	10.9124	6.21379	-0.812428	0.000530946	3.27495
sp|P02743|SAMP_HUMAN	P02743		APCS	Serum amyloid P-component OS=Homo sapiens OX=9606 GN=APCS PE=1 SV=2	-	-	-	-	-	-	-	-	4024	1	C	UR	14.2249	11.2335	11.0684	8.21327	6.50584	6.3106	6.72976	12.1756	6.93987	-0.811013	0.00335865	2.47383
sp|Q96J42|TXD15_HUMAN	Q96J42		TXNDC15	Thioredoxin domain-containing protein 15 OS=Homo sapiens OX=9606 GN=TXNDC15 PE=1 SV=1	-	-	-	+	-	-	-	-	8586	1	C	UR	13.3148	11.2386	9.76425	6.56839	6.70355	6.99803	5.86356	11.4392	6.53338	-0.808086	0.00292764	2.53348
sp|Q8TDX7|NEK7_HUMAN	Q8TDX7		NEK7	Serine/threonine-protein kinase Nek7 OS=Homo sapiens OX=9606 GN=NEK7 PE=1 SV=1	-	-	-	-	-	-	-	-	115	6	C	UR	9.85997	12.6947	12.6097	6.79862	7.21055	6.46624	6.31574	11.7215	6.69779	-0.807395	0.00162321	2.78963
sp|Q4W5G0|TIGD2_HUMAN	Q4W5G0		TIGD2	Tigger transposable element-derived protein 2 OS=Homo sapiens OX=9606 GN=TIGD2 PE=3 SV=1	-	-	-	-	-	-	-	-	3847	2	C	UR	14.5211	13.5169	9.74923	5.78554	8.56603	8.48087	6.00096	12.5957	7.20835	-0.805195	0.0161731	1.79121
tr|B0YIW2|B0YIW2_HUMAN	B0YIW2		APOC3	Apolipoprotein C-III OS=Homo sapiens OX=9606 GN=APOC3 PE=1 SV=1	-	-	-	-	-	-	-	-	4566	1	C	UR	11.7347	10.7231	11.3076	6.54666	7.8341	4.14025	7.25397	11.2551	6.44374	-0.804612	0.00465802	2.3318
sp|P52740|ZN132_HUMAN	P52740		ZNF132	Zinc finger protein 132 OS=Homo sapiens OX=9606 GN=ZNF132 PE=2 SV=2	-	-	-	-	-	-	-	-	7835	2	C	UR	12.58	14.5193	14.4498	6.59133	8.88992	9.10694	7.14639	13.8497	7.93364	-0.803799	0.00130018	2.886
tr|F5H450|F5H450_HUMAN	F5H450		FZD10	Frizzled-10 OS=Homo sapiens OX=9606 GN=FZD10 PE=4 SV=1	-	-	-	-	-	-	-	-	2087	1	C	UR	11.637	21.3264	7.43857	10.1922	6.67496	7.17035	6.82583	13.4673	7.71583	-0.803569	0.168919	0.77232
tr|H7C4U9|H7C4U9_HUMAN	H7C4U9		ROBO2	Roundabout homolog 2 (Fragment) OS=Homo sapiens OX=9606 GN=ROBO2 PE=1 SV=8	-	-	-	-	-	-	-	-	1159	1	C	UR	7.86719	15.195	9.50619	7.43738	6.17873	5.74341	5.74521	10.8561	6.27618	-0.79055	0.0624747	1.2043
sp|Q8IYJ1|CPNE9_HUMAN	Q8IYJ1		CPNE9	Copine-9 OS=Homo sapiens OX=9606 GN=CPNE9 PE=1 SV=3	-	-	-	-	-	-	-	-	3794	1	C	UR	10.8699	10.6658	12.3424	6.89595	7.25605	6.13828	5.83439	11.2927	6.53117	-0.789978	0.000468717	3.32909
sp|P12277|KCRB_HUMAN	P12277		CKB	Creatine kinase B-type OS=Homo sapiens OX=9606 GN=CKB PE=1 SV=1	-	-	-	-	-	-	-	-	5094	46	C	UR	10.557	12.388	12.8156	6.56048	7.1244	6.89578	7.04346	11.9202	6.90603	-0.78748	0.00039513	3.40326
sp|Q8TD55|PKHO2_HUMAN	Q8TD55		PLEKHO2	Pleckstrin homology domain-containing family O member 2 OS=Homo sapiens OX=9606 GN=PLEKHO2 PE=1 SV=1	-	-	-	-	-	-	-	-	2762	3	C	UR	12.0182	12.0974	10.9939	5.84829	7.3924	6.51356	7.39626	11.7032	6.78763	-0.78592	0.000255731	3.59222
sp|P08236|BGLR_HUMAN	P08236		GUSB	Beta-glucuronidase OS=Homo sapiens OX=9606 GN=GUSB PE=1 SV=2	-	-	-	-	+	-	-	-	6020	9	C	UR	14.007	10.2422	12.0552	6.94651	7.30314	6.65958	7.16989	12.1015	7.01978	-0.785684	0.00272391	2.56481
sp|Q01851|PO4F1_HUMAN	Q01851		POU4F1	POU domain, class 4, transcription factor 1 OS=Homo sapiens OX=9606 GN=POU4F1 PE=2 SV=4	-	-	-	-	-	-	-	-	6025	3	C	UR	10.1342	8.74816	10.0238	5.68191	4.83156	6.31723	5.61137	9.63539	5.61052	-0.780209	0.000563999	3.24872
sp|Q8TAC2|JOS2_HUMAN	Q8TAC2		JOSD2	Josephin-2 OS=Homo sapiens OX=9606 GN=JOSD2 PE=1 SV=1	-	-	-	-	-	-	-	-	8243	1	C	UR	9.95253	11.2124	14.9733	7.65922	7.83543	6.82191	5.80381	12.0461	7.03009	-0.776948	0.0148363	1.82867
tr|A0A1B0GUF2|A0A1B0GUF2_HUMAN	A0A1B0GUF2		SH3PXD2B	SH3 and PX domain-containing protein 2B (Fragment) OS=Homo sapiens OX=9606 GN=SH3PXD2B PE=1 SV=1	-	-	-	-	-	-	-	-	16	1	C	UR	10.541	11.216	14.1335	6.52589	7.80629	7.3809	6.22356	11.9635	6.98416	-0.776481	0.00454112	2.34284
sp|Q9Y2J2-2|E41L3_HUMAN	Q9Y2J2	2	EPB41L3	Isoform 2 of Band 4.1-like protein 3 OS=Homo sapiens OX=9606 GN=EPB41L3	-	-	-	-	-	-	-	-	3137	4	C	UR	11.1407	12.5251	11.3206	6.85487	6.53044	7.09255	6.8643	11.6621	6.83554	-0.770705	5.98794e-05	4.22272
sp|Q8WUY3-3|PRUN2_HUMAN	Q8WUY3	3	PRUNE2	Isoform 3 of Protein prune homolog 2 OS=Homo sapiens OX=9606 GN=PRUNE2	-	-	-	-	-	-	-	-	194	2	C	UR	10.4981	10.603	9.56624	6.25428	5.72233	5.8132	6.2652	10.2224	6.01375	-0.765403	4.79254e-05	4.31943
sp|Q12802|AKP13_HUMAN	Q12802		AKAP13	A-kinase anchor protein 13 OS=Homo sapiens OX=9606 GN=AKAP13 PE=1 SV=2	-	-	-	-	-	-	-	-	933	21	C	UR	11.4772	12.8255	11.517	6.36416	7.01752	7.57464	7.16944	11.9399	7.03144	-0.763899	0.000146545	3.83403
sp|Q9H3T3|SEM6B_HUMAN	Q9H3T3		SEMA6B	Semaphorin-6B OS=Homo sapiens OX=9606 GN=SEMA6B PE=1 SV=4	-	-	-	-	-	-	-	-	4707	2	C	UR	13.1021	11.5227	11.7803	7.38949	7.15099	6.6731	7.41546	12.135	7.15726	-0.761699	0.00011345	3.94519
sp|Q8NHP8|PLBL2_HUMAN	Q8NHP8		PLBD2	Putative phospholipase B-like 2 OS=Homo sapiens OX=9606 GN=PLBD2 PE=1 SV=2	-	-	-	-	-	-	+	-	848	12	C	UR	12.7106	10.7734	12.6469	7.35199	7.03768	6.6863	7.67742	12.0436	7.18835	-0.744539	0.00042462	3.372
sp|P38571|LICH_HUMAN	P38571		LIPA	Lysosomal acid lipase/cholesteryl ester hydrolase OS=Homo sapiens OX=9606 GN=LIPA PE=1 SV=2	-	-	-	-	-	-	+	-	5848	1	C	UR	11.9702	12.9652	14.6715	6.46944	7.85674	8.18098	9.01977	13.2023	7.88173	-0.744205	0.00208164	2.68159
tr|B7Z596|B7Z596_HUMAN	B7Z596		TPM1	Tropomyosin alpha-1 chain OS=Homo sapiens OX=9606 GN=TPM1 PE=1 SV=1	-	-	-	-	-	-	-	-	125	1	C	UR	7.42979	20.3259	9.5033	9.90015	6.63205	6.46521	6.66134	12.4197	7.41469	-0.744168	0.210578	0.676587
sp|Q0JRZ9|FCHO2_HUMAN	Q0JRZ9		FCHO2	F-BAR domain only protein 2 OS=Homo sapiens OX=9606 GN=FCHO2 PE=1 SV=2	-	-	-	-	-	-	-	-	3640	2	C	UR	11.2736	12.4929	10.4056	6.23675	7.42264	6.01671	7.54467	11.3907	6.80519	-0.743149	0.00115731	2.93655
sp|Q53GL0|PKHO1_HUMAN	Q53GL0		PLEKHO1	Pleckstrin homology domain-containing family O member 1 OS=Homo sapiens OX=9606 GN=PLEKHO1 PE=1 SV=2	-	-	-	-	-	-	-	-	1222	2	C	UR	11.2369	13.1474	11.0338	6.79194	6.90717	8.01964	6.50328	11.806	7.05551	-0.742703	0.000969816	3.01331
sp|P32856|STX2_HUMAN	P32856		STX2	Syntaxin-2 OS=Homo sapiens OX=9606 GN=STX2 PE=1 SV=3	-	-	-	-	-	-	-	-	2169	7	C	UR	10.9981	10.7483	10.9561	6.60422	7.43226	6.08678	5.98518	10.9008	6.52711	-0.739922	0.000106806	3.97141
sp|P08648|ITA5_HUMAN	P08648		ITGA5	Integrin alpha-5 OS=Homo sapiens OX=9606 GN=ITGA5 PE=1 SV=2	-	-	-	-	-	-	-	-	1757	6	C	UR	11.7782	11.1072	11.5074	6.23978	7.21475	6.9514	7.055	11.4643	6.86523	-0.739764	2.23443e-05	4.65083
sp|Q15084-2|PDIA6_HUMAN	Q15084	2	PDIA6	Isoform 2 of Protein disulfide-isomerase A6 OS=Homo sapiens OX=9606 GN=PDIA6	-	-	-	+	-	-	-	-	4857	18	C	UR	11.8424	12.1192	11.4015	6.90548	6.01474	11.119	4.21429	11.7877	7.06338	-0.738852	0.0420213	1.37653
sp|Q8IY33|MILK2_HUMAN	Q8IY33		MICALL2	MICAL-like protein 2 OS=Homo sapiens OX=9606 GN=MICALL2 PE=1 SV=1	-	-	-	-	-	-	-	-	7094	3	C	UR	11.101	12.6602	11.6175	7.0939	7.17048	7.36915	6.65147	11.7929	7.07125	-0.737881	0.000101201	3.99482
sp|P16035|TIMP2_HUMAN	P16035		TIMP2	Metalloproteinase inhibitor 2 OS=Homo sapiens OX=9606 GN=TIMP2 PE=1 SV=2	-	-	-	-	-	-	-	-	6469	1	C	UR	12.6161	10.9009	10.6594	6.75668	7.2754	6.39711	6.92991	11.3921	6.83977	-0.736017	0.000452839	3.34406
sp|Q9Y5J7|TIM9_HUMAN	Q9Y5J7		TIMM9	Mitochondrial import inner membrane translocase subunit Tim9 OS=Homo sapiens OX=9606 GN=TIMM9 PE=1 SV=1	+	MIM	-	-	-	-	-	-	1901	3	C	UR	11.7287	9.78701	8.78348	4.34028	9.57343	3.61296	6.74045	10.0997	6.06678	-0.735314	0.069326	1.1591
sp|Q96PY5-3|FMNL2_HUMAN	Q96PY5	3	FMNL2	Isoform 2 of Formin-like protein 2 OS=Homo sapiens OX=9606 GN=FMNL2	-	-	-	-	-	-	-	-	108	21	C	UR	11.5481	13.273	12.0364	7.10969	7.80311	7.6713	7.05982	12.2858	7.41098	-0.729259	0.000166881	3.77759
tr|A0A3B3IU55|A0A3B3IU55_HUMAN	A0A3B3IU55		STON2	Stonin-2 OS=Homo sapiens OX=9606 GN=STON2 PE=1 SV=1	-	-	-	-	-	-	-	-	4726	8	C	UR	12.4269	11.5576	11.3182	7.03306	7.26564	6.90662	7.20485	11.7676	7.10254	-0.728409	1.93237e-05	4.71391
sp|O95858|TSN15_HUMAN	O95858		TSPAN15	Tetraspanin-15 OS=Homo sapiens OX=9606 GN=TSPAN15 PE=1 SV=1	-	-	-	-	-	-	-	-	6769	2	C	UR	12.2706	11.1492	11.4002	6.28689	7.56843	7.04318	7.12654	11.6067	7.00626	-0.728237	0.000115661	3.93681
sp|P10586|PTPRF_HUMAN	P10586		PTPRF	Receptor-type tyrosine-protein phosphatase F OS=Homo sapiens OX=9606 GN=PTPRF PE=1 SV=2	-	-	-	-	-	-	-	-	327	22	C	UR	11.7804	11.4751	12.1728	6.05869	7.49467	7.12499	7.87009	11.8094	7.13711	-0.726528	0.000218394	3.66076
tr|H0YJ05|H0YJ05_HUMAN	H0YJ05		STON2	Stonin-2 (Fragment) OS=Homo sapiens OX=9606 GN=STON2 PE=1 SV=2	-	-	-	-	-	-	-	-	4726	1	C	UR	11.7797	11.4802	12.7469	7.19752	7.46844	6.69628	7.69576	12.0023	7.2645	-0.724371	8.38055e-05	4.07673
sp|Q8NHG7|SVIP_HUMAN	Q8NHG7		SVIP	Small VCP/p97-interacting protein OS=Homo sapiens OX=9606 GN=SVIP PE=1 SV=1	-	-	-	-	-	-	-	-	6983	2	C	UR	9.94713	12.6229	9.10962	7.35613	5.76736	6.98116	5.46346	10.5599	6.39203	-0.724248	0.0102308	1.99009
sp|P42566|EPS15_HUMAN	P42566		EPS15	Epidermal growth factor receptor substrate 15 OS=Homo sapiens OX=9606 GN=EPS15 PE=1 SV=2	-	-	-	-	-	-	-	-	2405	12	C	UR	11.632	11.4682	11.7919	6.27826	6.87053	6.84327	8.17515	11.6307	7.0418	-0.723921	0.000215556	3.66644
sp|Q01101|INSM1_HUMAN	Q01101		INSM1	Insulinoma-associated protein 1 OS=Homo sapiens OX=9606 GN=INSM1 PE=1 SV=1	-	-	-	-	-	-	-	-	3136	1	C	UR	12.0071	12.9492	13.0553	7.04862	7.6533	8.47757	7.5083	12.6705	7.67195	-0.723812	0.00010233	3.99
sp|Q13797|ITA9_HUMAN	Q13797		ITGA9	Integrin alpha-9 OS=Homo sapiens OX=9606 GN=ITGA9 PE=1 SV=2	-	-	-	-	-	-	-	-	5418	3	C	UR	13.7026	11.564	12.0087	6.14997	8.10906	7.43394	8.41157	12.4251	7.52614	-0.723276	0.00174547	2.75809
sp|P58335|ANTR2_HUMAN	P58335		ANTXR2	Anthrax toxin receptor 2 OS=Homo sapiens OX=9606 GN=ANTXR2 PE=1 SV=5	-	-	-	-	-	-	-	-	5766	3	C	UR	11.715	10.7405	11.6212	6.64399	6.82727	6.58852	7.4681	11.3589	6.88197	-0.72293	5.40777e-05	4.26698
tr|H0Y8M3|H0Y8M3_HUMAN	H0Y8M3		NIPBL	Nipped-B-like protein (Fragment) OS=Homo sapiens OX=9606 GN=NIPBL PE=1 SV=8	-	-	-	-	-	-	-	-	7289	1	C	UR	9.4318	19.452	7.70008	6.87031	6.14119	9.5286	7.07042	12.1946	7.40263	-0.720136	0.192897	0.714674
sp|Q8NBZ7-2|UXS1_HUMAN	Q8NBZ7	2	UXS1	Isoform 2 of UDP-glucuronic acid decarboxylase 1 OS=Homo sapiens OX=9606 GN=UXS1	-	-	-	-	-	-	-	-	6048	3	C	UR	12.2646	11.3962	12.043	6.60074	7.50575	7.75836	7.03401	11.9013	7.22471	-0.720103	5.7772e-05	4.23828
sp|P63218|GBG5_HUMAN	P63218		GNG5	Guanine nucleotide-binding protein G(I)/G(S)/G(O) subunit gamma-5 OS=Homo sapiens OX=9606 GN=GNG5 PE=1 SV=3	-	-	-	-	-	-	-	-	7631	2	C	UR	14.1822	11.7741	15.1739	5.59184	10.4602	7.52556	9.71939	13.7101	8.32425	-0.719844	0.0179742	1.74535
sp|P55291|CAD15_HUMAN	P55291		CDH15	Cadherin-15 OS=Homo sapiens OX=9606 GN=CDH15 PE=1 SV=1	-	-	-	-	-	-	-	-	8458	2	C	UR	9.71519	10.0717	9.64014	6.11418	6.39734	5.54183	5.7993	9.80901	5.96316	-0.71803	1.97671e-05	4.70406
tr|A0A1B0GUH1|A0A1B0GUH1_HUMAN	A0A1B0GUH1			Aminomethyltransferase OS=Homo sapiens OX=9606 PE=3 SV=1	-	-	-	-	-	-	-	-	479	4	C	UR	12.0749	13.0049	11.8866	8.31885	7.00861	7.58975	7.05859	12.3221	7.49395	-0.717454	0.000138726	3.85784
sp|Q9UIU6|SIX4_HUMAN	Q9UIU6		SIX4	Homeobox protein SIX4 OS=Homo sapiens OX=9606 GN=SIX4 PE=1 SV=2	-	-	-	-	-	-	-	-	3691	1	C	UR	12.4756	9.4867	12.3905	7.20233	6.83689	5.94512	7.93403	11.4509	6.97959	-0.71425	0.00545964	2.26284
sp|Q9NZJ5|E2AK3_HUMAN	Q9NZJ5		EIF2AK3	Eukaryotic translation initiation factor 2-alpha kinase 3 OS=Homo sapiens OX=9606 GN=EIF2AK3 PE=1 SV=3	-	-	-	+	-	-	-	-	1821	7	C	UR	12.1583	11.6136	12.6155	7.12136	8.12642	7.39771	6.94841	12.1291	7.39847	-0.713177	6.8381e-05	4.16506
sp|P12109|CO6A1_HUMAN	P12109		COL6A1	Collagen alpha-1(VI) chain OS=Homo sapiens OX=9606 GN=COL6A1 PE=1 SV=3	-	-	-	-	-	-	-	-	5652	11	C	UR	12.4767	11.637	11.5487	6.79796	7.54654	7.23502	7.43822	11.8875	7.25443	-0.712506	2.64125e-05	4.57819
tr|B5MD23|B5MD23_HUMAN	B5MD23		TSPAN9	Tetraspanin OS=Homo sapiens OX=9606 GN=TSPAN9 PE=1 SV=1	-	-	-	-	-	-	-	-	4070	2	C	UR	13.7605	9.88775	12.0352	7.56753	8.3828	6.05688	7.06177	11.8945	7.26724	-0.710812	0.00843464	2.07393
tr|K7ESM5|K7ESM5_HUMAN	K7ESM5		TUBB6	Tubulin beta chain (Fragment) OS=Homo sapiens OX=9606 GN=TUBB6 PE=1 SV=1	-	-	-	-	-	-	-	-	469	1	C	UR	12.0465	16.3334	7.8435	9.20795	6.50487	8.43837	5.39245	12.0745	7.38591	-0.709112	0.0967066	1.01454
sp|P42785|PCP_HUMAN	P42785		PRCP	Lysosomal Pro-X carboxypeptidase OS=Homo sapiens OX=9606 GN=PRCP PE=1 SV=1	-	-	-	-	-	-	+	-	2621	5	C	UR	13.2048	12.1086	12.4813	6.34247	7.88515	7.93785	8.80293	12.5982	7.7421	-0.702425	0.000742153	3.12951
sp|P16333|NCK1_HUMAN	P16333		NCK1	Cytoplasmic protein NCK1 OS=Homo sapiens OX=9606 GN=NCK1 PE=1 SV=1	-	-	-	-	-	-	-	-	3166	7	C	UR	10.9738	12.285	11.7486	7.34576	7.0961	6.97471	7.27714	11.6691	7.17343	-0.701963	4.04013e-05	4.3936
sp|Q9HAP2|MLXIP_HUMAN	Q9HAP2		MLXIP	MLX-interacting protein OS=Homo sapiens OX=9606 GN=MLXIP PE=1 SV=2	-	-	-	-	-	-	-	-	3985	3	C	UR	9.50582	12.0147	13.942	7.52579	7.82591	6.855	6.865	11.8208	7.26792	-0.701717	0.00942086	2.02591
sp|Q8WY36|BBX_HUMAN	Q8WY36		BBX	HMG box transcription factor BBX OS=Homo sapiens OX=9606 GN=BBX PE=1 SV=1	-	-	-	-	-	-	-	-	6707	2	C	UR	12.2895	11.9934	11.0548	6.24869	7.2732	7.65274	7.80772	11.7792	7.24559	-0.701071	0.000325192	3.48786
sp|Q9P2B2|FPRP_HUMAN	Q9P2B2		PTGFRN	Prostaglandin F2 receptor negative regulator OS=Homo sapiens OX=9606 GN=PTGFRN PE=1 SV=2	-	-	-	-	-	-	-	-	919	9	C	UR	11.5714	11.1338	11.2528	7.08776	7.14229	7.09337	6.56054	11.3193	6.97099	-0.699354	3.44371e-06	5.46297
sp|Q9HAV0|GBB4_HUMAN	Q9HAV0		GNB4	Guanine nucleotide-binding protein subunit beta-4 OS=Homo sapiens OX=9606 GN=GNB4 PE=1 SV=3	-	-	-	-	-	-	-	-	765	3	C	UR	11.3835	11.6667	9.64732	8.07626	6.54993	6.94777	5.34557	10.8992	6.72988	-0.695565	0.0044654	2.35014
sp|P62805|H4_HUMAN	P62805		HIST1H4A	Histone H4 OS=Homo sapiens OX=9606 GN=HIST1H4A PE=1 SV=2	-	-	-	-	-	-	-	-	5241	15	C	UR	11.1153	9.81174	17.0379	8.30615	8.06555	7.36979	7.54197	12.655	7.82086	-0.694305	0.0498163	1.30263
sp|Q8IVL1-4|NAV2_HUMAN	Q8IVL1	4	NAV2	Isoform 4 of Neuron navigator 2 OS=Homo sapiens OX=9606 GN=NAV2	-	-	-	-	-	-	-	-	741	17	C	UR	10.866	11.0682	10.017	6.98916	6.67336	6.73166	5.93546	10.6504	6.58241	-0.69422	0.000122958	3.91024
sp|Q8NFY4|SEM6D_HUMAN	Q8NFY4		SEMA6D	Semaphorin-6D OS=Homo sapiens OX=9606 GN=SEMA6D PE=1 SV=1	-	-	-	-	-	-	-	-	4707	9	C	UR	11.7872	10.389	11.2391	7.60893	7.25752	6.35928	6.33177	11.1384	6.88937	-0.693101	0.000410929	3.38623
sp|Q9HDC9|APMAP_HUMAN	Q9HDC9		APMAP	Adipocyte plasma membrane-associated protein OS=Homo sapiens OX=9606 GN=APMAP PE=1 SV=2	-	-	-	+	-	-	-	-	4903	22	C	UR	12.2694	10.773	11.9778	7.02561	7.74045	7.06979	7.18874	11.6734	7.25615	-0.685949	0.000150397	3.82276
sp|Q99081-3|HTF4_HUMAN	Q99081	3	TCF12	Isoform 3 of Transcription factor 12 OS=Homo sapiens OX=9606 GN=TCF12	-	-	-	-	-	-	-	-	1759	3	C	UR	12.9815	11.0248	12.5251	6.15269	6.58426	8.03214	9.51571	12.1771	7.5712	-0.685581	0.00654207	2.18428
sp|P37275-2|ZEB1_HUMAN	P37275	2	ZEB1	Isoform 2 of Zinc finger E-box-binding homeobox 1 OS=Homo sapiens OX=9606 GN=ZEB1	-	-	-	-	-	-	-	-	6158	5	C	UR	11.8995	12.1683	11.9909	6.50408	7.1032	7.88084	8.4176	12.0196	7.47643	-0.684963	0.000278802	3.5547
tr|A0A1W2PR17|A0A1W2PR17_HUMAN	A0A1W2PR17		PFKFB3	6-phosphofructo-2-kinase/fructose-2,6-bisphosphatase 3 OS=Homo sapiens OX=9606 GN=PFKFB3 PE=1 SV=1	-	-	-	-	-	-	-	-	3642	5	C	UR	10.4191	13.119	13.0346	7.07234	8.05571	7.60083	7.62113	12.1909	7.5875	-0.684108	0.00197343	2.70478
sp|Q9UPR5|NAC2_HUMAN	Q9UPR5		SLC8A2	Sodium/calcium exchanger 2 OS=Homo sapiens OX=9606 GN=SLC8A2 PE=2 SV=2	-	-	-	-	-	-	-	-	3039	6	C	UR	11.4852	10.49	10.8801	7.58858	8.03267	5.7999	5.86768	10.9518	6.82221	-0.682853	0.00233416	2.63187
sp|Q9P032|NDUF4_HUMAN	Q9P032		NDUFAF4	NADH dehydrogenase [ubiquinone] 1 alpha subcomplex assembly factor 4 OS=Homo sapiens OX=9606 GN=NDUFAF4 PE=1 SV=1	+	Matrix	-	-	-	-	-	-	227	5	C	UR	10.1517	12.2742	10.953	7.11168	9.08772	9.1689	8.52892	11.1263	8.4743	-0.392807	0.0179123	1.74685
sp|Q9UPV9|TRAK1_HUMAN	Q9UPV9		TRAK1	Trafficking kinesin-binding protein 1 OS=Homo sapiens OX=9606 GN=TRAK1 PE=1 SV=1	-	-	-	-	-	-	-	-	4573	7	C	UR	11.0462	11.8808	10.3174	7.16298	6.51139	7.23177	6.76654	11.0815	6.91817	-0.679686	0.000195321	3.70925
sp|O15054-1|KDM6B_HUMAN	O15054	1	KDM6B	Isoform 1 of Lysine-specific demethylase 6B OS=Homo sapiens OX=9606 GN=KDM6B	-	-	-	-	-	-	-	-	787	1	C	UR	12.4582	11.1182	11.3267	6.73028	7.3888	8.13856	6.80166	11.6344	7.26483	-0.679393	0.000391646	3.40711
sp|O60911|CATL2_HUMAN	O60911		CTSV	Cathepsin L2 OS=Homo sapiens OX=9606 GN=CTSV PE=1 SV=2	-	-	-	-	-	-	-	-	6251	2	C	UR	17.2824	8.9561	8.08287	7.35722	6.86158	6.84518	7.52986	11.4405	7.14846	-0.67844	0.141686	0.848674
tr|E7EQR4|E7EQR4_HUMAN	E7EQR4		EZR	Ezrin OS=Homo sapiens OX=9606 GN=EZR PE=1 SV=3	-	-	-	-	-	-	-	-	376	34	C	UR	10.606	11.4341	11.2702	6.49063	6.76796	6.89592	7.59999	11.1034	6.93863	-0.678284	7.44746e-05	4.12799
sp|Q9P2N2|RHG28_HUMAN	Q9P2N2		ARHGAP28	Rho GTPase-activating protein 28 OS=Homo sapiens OX=9606 GN=ARHGAP28 PE=1 SV=3	-	-	-	-	-	-	-	-	2737	4	C	UR	11.1338	13.0571	11.0987	6.84616	8.22182	7.03406	7.31768	11.7632	7.35493	-0.677497	0.00106352	2.97325
sp|Q92930|RAB8B_HUMAN	Q92930		RAB8B	Ras-related protein Rab-8B OS=Homo sapiens OX=9606 GN=RAB8B PE=1 SV=2	-	-	-	-	-	-	-	-	5363	9	C	UR	11.5607	11.0616	13.1692	7.29764	7.89221	7.14671	7.50951	11.9305	7.46152	-0.677114	0.000521461	3.28278
tr|H0YKT2|H0YKT2_HUMAN	H0YKT2		POU2F2	POU domain protein (Fragment) OS=Homo sapiens OX=9606 GN=POU2F2 PE=1 SV=2	-	-	-	-	-	-	-	-	6536	1	C	UR	15.4909	13.1549	11.8586	7.96143	9.12184	8.37057	8.33303	13.5015	8.44672	-0.676653	0.00292223	2.53429
sp|Q8WV24|PHLA1_HUMAN	Q8WV24		PHLDA1	Pleckstrin homology-like domain family A member 1 OS=Homo sapiens OX=9606 GN=PHLDA1 PE=1 SV=4	-	-	-	-	-	-	-	-	4069	2	C	UR	11.9059	13.5491	10.9878	6.04382	7.84541	8.25286	8.26099	12.1476	7.60077	-0.676454	0.00365186	2.43749
sp|Q92882|OSTF1_HUMAN	Q92882		OSTF1	Osteoclast-stimulating factor 1 OS=Homo sapiens OX=9606 GN=OSTF1 PE=1 SV=2	-	-	-	-	-	-	-	-	2942	3	C	UR	9.59054	11.4419	10.9489	6.38137	6.70166	6.54133	7.08796	10.6604	6.67808	-0.674763	0.000487409	3.31211
sp|P57723|PCBP4_HUMAN	P57723		PCBP4	Poly(rC)-binding protein 4 OS=Homo sapiens OX=9606 GN=PCBP4 PE=2 SV=1	-	-	-	-	-	-	-	-	1486	5	C	UR	10.503	11.0448	12.4495	6.49373	7.06935	6.82215	8.03452	11.3324	7.10494	-0.673564	0.00106515	2.97259
sp|Q9Y3Q8|T22D4_HUMAN	Q9Y3Q8		TSC22D4	TSC22 domain family protein 4 OS=Homo sapiens OX=9606 GN=TSC22D4 PE=1 SV=2	-	-	-	-	-	-	-	-	667	8	C	UR	10.8743	10.7484	10.5761	6.67566	6.88285	6.58492	6.7804	10.7329	6.73096	-0.673161	2.35619e-07	6.62779
sp|P35221-2|CTNA1_HUMAN	P35221	2	CTNNA1	Isoform 2 of Catenin alpha-1 OS=Homo sapiens OX=9606 GN=CTNNA1	-	-	-	-	-	-	-	-	2261	20	C	UR	11.1673	11.6623	11.209	6.28738	7.01845	7.31468	7.85633	11.3462	7.11921	-0.67242	0.000146071	3.83544
sp|Q9Y5E9|PCDBE_HUMAN	Q9Y5E9		PCDHB14	Protocadherin beta-14 OS=Homo sapiens OX=9606 GN=PCDHB14 PE=1 SV=1	-	-	-	-	-	-	-	-	1615	2	C	UR	11.4408	10.6593	12.0392	7.33217	7.27828	6.63935	7.35416	11.3798	7.15099	-0.670256	0.00011711	3.93141
sp|O94855-2|SC24D_HUMAN	O94855	2	SEC24D	Isoform 2 of Protein transport protein Sec24D OS=Homo sapiens OX=9606 GN=SEC24D	-	-	-	-	-	-	-	-	3843	4	C	UR	10.8425	12.302	12.1429	7.20114	6.92102	7.63903	7.84694	11.7625	7.40203	-0.668197	0.000219148	3.65926
tr|A0A2R8YEC9|A0A2R8YEC9_HUMAN	A0A2R8YEC9		MANBA	Beta-mannosidase OS=Homo sapiens OX=9606 GN=MANBA PE=1 SV=1	-	-	-	-	-	-	-	-	5455	10	C	UR	13.0642	10.2092	12.3038	6.89741	7.48919	7.24462	8.33355	11.8591	7.49119	-0.662723	0.00281432	2.55063
sp|Q9UKM9-2|RALY_HUMAN	Q9UKM9	2	RALY	Isoform 1 of RNA-binding protein Raly OS=Homo sapiens OX=9606 GN=RALY	-	-	-	-	-	-	-	-	685	15	C	UR	12.4817	10.806	11.7286	7.23095	7.38322	7.64764	7.24281	11.6721	7.37616	-0.662123	0.000155682	3.80776
sp|Q9NXU5|ARL15_HUMAN	Q9NXU5		ARL15	ADP-ribosylation factor-like protein 15 OS=Homo sapiens OX=9606 GN=ARL15 PE=1 SV=1	-	-	-	-	-	-	-	-	3875	2	C	UR	11.2473	10.8941	11.1892	7.45957	7.16181	6.55299	6.91083	11.1102	7.0213	-0.662075	1.41495e-05	4.84926
sp|Q8WYP3-2|RIN2_HUMAN	Q8WYP3	2	RIN2	Isoform 2 of Ras and Rab interactor 2 OS=Homo sapiens OX=9606 GN=RIN2	-	-	-	-	-	-	-	-	4788	4	C	UR	9.60571	11.708	11.0212	7.08448	6.94431	7.08201	6.13875	10.7783	6.81239	-0.661898	0.0010478	2.97972
sp|Q9UPP2|IQEC3_HUMAN	Q9UPP2		IQSEC3	IQ motif and SEC7 domain-containing protein 3 OS=Homo sapiens OX=9606 GN=IQSEC3 PE=2 SV=3	-	-	-	-	-	-	-	-	122	4	C	UR	9.68759	10.3098	12.0126	6.89013	7.48125	6.5755	6.06137	10.67	6.75206	-0.66016	0.00220296	2.65699
sp|Q9C005|DPY30_HUMAN	Q9C005		DPY30	Protein dpy-30 homolog OS=Homo sapiens OX=9606 GN=DPY30 PE=1 SV=1	-	-	-	-	-	-	-	-	3296	1	C	UR	10.8343	10.0143	9.9098	5.42224	8.98738	4.28101	7.30112	10.2528	6.49794	-0.657964	0.0300969	1.52148
sp|P09972|ALDOC_HUMAN	P09972		ALDOC	Fructose-bisphosphate aldolase C OS=Homo sapiens OX=9606 GN=ALDOC PE=1 SV=2	-	-	-	-	-	-	-	-	557	16	C	UR	10.4984	11.813	11.3997	7.39207	7.26445	7.06058	6.77617	11.237	7.12332	-0.65764	9.17526e-05	4.03738
sp|Q6P4Q7|CNNM4_HUMAN	Q6P4Q7		CNNM4	Metal transporter CNNM4 OS=Homo sapiens OX=9606 GN=CNNM4 PE=1 SV=3	-	-	-	-	-	-	-	-	2839	3	C	UR	11.8317	9.75678	11.3688	6.90402	7.4673	6.60405	6.93875	10.9858	6.97853	-0.65464	0.000879631	3.0557
sp|P26992|CNTFR_HUMAN	P26992		CNTFR	Ciliary neurotrophic factor receptor subunit alpha OS=Homo sapiens OX=9606 GN=CNTFR PE=1 SV=2	-	-	-	-	-	-	-	-	5230	4	C	UR	10.674	8.65274	12.1674	6.5414	7.63364	5.91023	6.61602	10.498	6.67532	-0.653211	0.0101136	1.99509
sp|Q9UKL6|PPCT_HUMAN	Q9UKL6		PCTP	Phosphatidylcholine transfer protein OS=Homo sapiens OX=9606 GN=PCTP PE=1 SV=1	-	-	-	-	-	-	-	-	861	8	C	UR	10.9503	10.997	12.1647	7.36272	7.30093	6.92666	7.35856	11.3707	7.23722	-0.65181	8.1622e-05	4.08819
sp|Q13009|TIAM1_HUMAN	Q13009		TIAM1	T-lymphoma invasion and metastasis-inducing protein 1 OS=Homo sapiens OX=9606 GN=TIAM1 PE=1 SV=2	-	-	-	-	-	-	-	-	4805	2	C	UR	13.8444	12.0694	9.01897	8.62643	7.97014	6.96063	6.10227	11.6443	7.41487	-0.651126	0.025866	1.58727
sp|Q8IYB1|M21D2_HUMAN	Q8IYB1		MB21D2	Protein MB21D2 OS=Homo sapiens OX=9606 GN=MB21D2 PE=1 SV=3	-	-	-	-	-	-	-	-	610	6	C	UR	10.4813	12.0154	11.4041	8.54026	7.20558	6.80164	6.254	11.3003	7.20037	-0.650214	0.00188835	2.72392
sp|Q9H4L5-3|OSBL3_HUMAN	Q9H4L5	3	OSBPL3	Isoform 1c of Oxysterol-binding protein-related protein 3 OS=Homo sapiens OX=9606 GN=OSBPL3	-	-	-	+	-	-	-	-	4051	7	C	UR	12.0912	12.258	12.2735	6.81076	8.05	7.98819	8.29359	12.2076	7.78564	-0.648889	9.96953e-05	4.00133
sp|Q8NI60|COQ8A_HUMAN	Q8NI60		COQ8A	Atypical kinase COQ8A, mitochondrial OS=Homo sapiens OX=9606 GN=COQ8A PE=1 SV=1	+	Matrix	-	-	-	-	-	-	2964	7	C	UR	13.1878	13.8589	13.2661	4.91109	4.8867	5.02811	5.16919	13.4376	4.99877	-1.42663	1.18266e-07	6.92714
tr|A0A1B0GVF1|A0A1B0GVF1_HUMAN	A0A1B0GVF1			Uncharacterized protein (Fragment) OS=Homo sapiens OX=9606 PE=1 SV=1	-	-	-	-	-	-	-	-	2188	1	C	UR	13.5125	12.9769	7.94219	8.29003	6.54361	7.84059	6.65032	11.4772	7.33114	-0.646661	0.0460108	1.33714
sp|P61278|SMS_HUMAN	P61278		SST	Somatostatin OS=Homo sapiens OX=9606 GN=SST PE=1 SV=1	-	-	-	-	-	-	-	-	8306	1	C	UR	4.7646	5.26558	5.54764	3.61894	2.38336	3.59387	3.69403	5.19261	3.32255	-0.644168	0.00654217	2.18428
sp|Q8TCA0|LRC20_HUMAN	Q8TCA0		LRRC20	Leucine-rich repeat-containing protein 20 OS=Homo sapiens OX=9606 GN=LRRC20 PE=1 SV=1	-	-	-	-	-	-	-	-	6526	4	C	UR	10.3505	12.8691	10.1825	7.07451	7.28209	7.21038	6.93092	11.134	7.12448	-0.644121	0.00277642	2.55651
sp|Q12891|HYAL2_HUMAN	Q12891		HYAL2	Hyaluronidase-2 OS=Homo sapiens OX=9606 GN=HYAL2 PE=1 SV=4	-	-	-	-	-	-	-	-	4339	1	C	UR	13.1379	9.91118	11.8346	7.50729	8.22412	7.16878	6.87642	11.6279	7.44415	-0.64341	0.00452294	2.34458
sp|Q9UH92|MLX_HUMAN	Q9UH92		MLX	Max-like protein X OS=Homo sapiens OX=9606 GN=MLX PE=1 SV=2	-	-	-	-	-	-	-	-	5988	2	C	UR	10.6765	11.408	11.4122	6.85017	7.01534	7.62531	7.11695	11.1656	7.15194	-0.642649	3.22105e-05	4.492
tr|A0A2R8Y7X9|A0A2R8Y7X9_HUMAN	A0A2R8Y7X9			GLOBIN domain-containing protein OS=Homo sapiens OX=9606 PE=3 SV=1	-	-	-	-	-	-	-	-	7722	1	C	UR	13.735	11.3424	13.0109	9.33324	7.7898	7.40682	8.07537	12.6961	8.15131	-0.639282	0.00200108	2.69873
sp|Q9UQR0|SCML2_HUMAN	Q9UQR0		SCML2	Sex comb on midleg-like protein 2 OS=Homo sapiens OX=9606 GN=SCML2 PE=1 SV=1	-	-	-	-	-	-	-	-	4668	13	C	UR	11.7463	11.9734	12.2335	7	8.00313	7.87039	7.91507	11.9844	7.69715	-0.638762	3.06753e-05	4.51321
sp|P31327-3|CPSM_HUMAN	P31327	3	CPS1	Isoform 3 of Carbamoyl-phosphate synthase [ammonia], mitochondrial OS=Homo sapiens OX=9606 GN=CPS1	+	Matrix	-	-	-	-	-	-	162	30	C	UR	10.8841	10.8855	10.5605	6.91139	7.24166	6.65275	6.8832	10.7767	6.92225	-0.638603	3.06228e-06	5.51396
sp|Q86VQ1|GLCI1_HUMAN	Q86VQ1		GLCCI1	Glucocorticoid-induced transcript 1 protein OS=Homo sapiens OX=9606 GN=GLCCI1 PE=1 SV=1	-	-	-	-	-	-	-	-	3704	10	C	UR	9.39499	10.9622	9.88535	6.89664	6.4781	6.29126	6.27611	10.0808	6.48553	-0.636321	0.000372022	3.42943
sp|Q9ULI0-2|ATD2B_HUMAN	Q9ULI0	2	ATAD2B	Isoform 2 of ATPase family AAA domain-containing protein 2B OS=Homo sapiens OX=9606 GN=ATAD2B	-	-	-	-	-	-	-	-	1176	23	C	UR	12.6529	11.4275	11.7896	6.99868	7.66673	8.29337	7.81344	11.9567	7.69306	-0.636187	0.000196193	3.70732
sp|Q86VY9|T200A_HUMAN	Q86VY9		TMEM200A	Transmembrane protein 200A OS=Homo sapiens OX=9606 GN=TMEM200A PE=1 SV=1	-	-	-	-	-	-	-	-	5038	3	C	UR	9.92016	9.25465	9.62558	6.21449	6.11321	6.50319	5.89291	9.60013	6.18095	-0.635225	2.00426e-05	4.69805
sp|Q92953|KCNB2_HUMAN	Q92953		KCNB2	Potassium voltage-gated channel subfamily B member 2 OS=Homo sapiens OX=9606 GN=KCNB2 PE=2 SV=2	-	-	-	-	-	-	-	-	2846	7	C	UR	10.1787	10.0942	10.7008	6.74561	6.7307	6.47049	6.65015	10.3246	6.64924	-0.63482	4.58904e-06	5.33828
sp|P26038|MOES_HUMAN	P26038		MSN	Moesin OS=Homo sapiens OX=9606 GN=MSN PE=1 SV=3	-	-	-	-	-	-	-	-	376	44	C	UR	9.82468	11.7679	10.5917	7.00955	6.82143	6.78895	7.03053	10.7281	6.91261	-0.63409	0.000500734	3.30039
sp|Q7Z6L1-4|TCPR1_HUMAN	Q7Z6L1	4	TECPR1	Isoform 4 of Tectonin beta-propeller repeat-containing protein 1 OS=Homo sapiens OX=9606 GN=TECPR1	-	-	-	-	-	-	-	-	5649	4	C	UR	10.8349	11.2488	11.456	7.61225	7.2454	7.07053	6.91056	11.1799	7.20968	-0.632899	1.3205e-05	4.87926
sp|Q92859|NEO1_HUMAN	Q92859		NEO1	Neogenin OS=Homo sapiens OX=9606 GN=NEO1 PE=1 SV=2	-	-	-	-	-	-	-	-	1632	21	C	UR	8.78338	9.90309	10.6313	7.05319	6.56383	5.85915	5.73446	9.77259	6.30266	-0.632781	0.00187106	2.72791
sp|Q9P1Y6|PHRF1_HUMAN	Q9P1Y6		PHRF1	PHD and RING finger domain-containing protein 1 OS=Homo sapiens OX=9606 GN=PHRF1 PE=1 SV=3	-	-	-	-	-	-	-	-	536	7	C	UR	13.121	10.869	11.5646	7.41752	7.31364	8.25076	7.59613	11.8515	7.64451	-0.632577	0.000982043	3.00787
sp|Q02809|PLOD1_HUMAN	Q02809		PLOD1	Procollagen-lysine,2-oxoglutarate 5-dioxygenase 1 OS=Homo sapiens OX=9606 GN=PLOD1 PE=1 SV=2	-	-	-	+	-	-	-	-	1853	10	C	UR	12.249	10.7907	11.5656	6.44298	7.51896	7.99368	7.80876	11.5351	7.44109	-0.632444	0.000638378	3.19492
sp|Q86VI4|LAP4B_HUMAN	Q86VI4		LAPTM4B	Lysosomal-associated transmembrane protein 4B OS=Homo sapiens OX=9606 GN=LAPTM4B PE=1 SV=2	-	-	-	-	-	-	-	-	6267	1	C	UR	10.4412	11.736	12.536	7.72286	8.46818	7.48588	6.22253	11.5711	7.47486	-0.630403	0.00283822	2.54695
sp|P29279|CCN2_HUMAN	P29279		CCN2	CCN family member 2 OS=Homo sapiens OX=9606 GN=CCN2 PE=1 SV=2	-	-	-	-	-	-	-	-	3027	3	C	UR	10.0659	10.7918	11.3577	7.6615	6.98594	6.71086	6.40071	10.7385	6.93975	-0.629832	0.000366855	3.43551
sp|Q96BP2|CHCH1_HUMAN	Q96BP2		CHCHD1	Coiled-coil-helix-coiled-coil-helix domain-containing protein 1 OS=Homo sapiens OX=9606 GN=CHCHD1 PE=1 SV=1	+	MIM	-	-	-	-	-	-	5977	1	C	UR	10.4567	10.9052	12.2509	6.9496	9.55388	9.09079	7.61881	11.2043	8.30327	-0.432297	0.0191872	1.71699
sp|Q16762|THTR_HUMAN	Q16762		TST	Thiosulfate sulfurtransferase OS=Homo sapiens OX=9606 GN=TST PE=1 SV=4	+	Matrix	-	-	-	-	-	-	5435	5	C	UR	11.4009	10.1583	10.9421	8.12184	8.92459	9.0264	9.11441	10.8338	8.79681	-0.300483	0.00405879	2.3916
sp|Q9H0N0|RAB6C_HUMAN	Q9H0N0		RAB6C	Ras-related protein Rab-6C OS=Homo sapiens OX=9606 GN=RAB6C PE=1 SV=2	-	-	-	-	-	-	-	-	5363	3	C	UR	8.12529	20.0322	8.85093	6.77402	7.55459	11.465	6.21152	12.3361	8.00128	-0.624588	0.272519	0.564604
sp|P32004|L1CAM_HUMAN	P32004		L1CAM	Neural cell adhesion molecule L1 OS=Homo sapiens OX=9606 GN=L1CAM PE=1 SV=2	-	-	-	-	-	-	-	-	1547	35	C	UR	10.6794	10.1513	10.3499	7.19748	7.61108	6.40388	5.76735	10.3935	6.74495	-0.623807	0.000778421	3.10879
sp|Q8WXS3|BAALC_HUMAN	Q8WXS3		BAALC	Brain and acute leukemia cytoplasmic protein OS=Homo sapiens OX=9606 GN=BAALC PE=2 SV=3	-	-	-	-	-	-	-	-	8217	2	C	UR	11.6759	10.1684	11.703	7.36512	7.54041	6.87669	7.26259	11.1824	7.2612	-0.622954	0.000349436	3.45663
sp|Q9C0H2-4|TTYH3_HUMAN	Q9C0H2	4	TTYH3	Isoform 4 of Protein tweety homolog 3 OS=Homo sapiens OX=9606 GN=TTYH3	-	-	-	-	-	-	-	-	510	4	C	UR	14.2287	10.9134	13.403	7.4828	9.00515	7.72673	9.18724	12.8484	8.35048	-0.621654	0.00588894	2.22996
sp|P36897|TGFR1_HUMAN	P36897		TGFBR1	TGF-beta receptor type-1 OS=Homo sapiens OX=9606 GN=TGFBR1 PE=1 SV=1	-	-	-	+	-	-	-	-	5605	4	C	UR	11.8135	10.5505	11.8487	6.94031	7.73206	7.21823	7.77767	11.4042	7.41707	-0.620649	0.000247186	3.60698
sp|Q08462|ADCY2_HUMAN	Q08462		ADCY2	Adenylate cyclase type 2 OS=Homo sapiens OX=9606 GN=ADCY2 PE=1 SV=5	-	-	-	-	-	-	-	-	7986	1	C	UR	9.97159	6.5727	8.43269	6.2925	4.9154	5.41571	5.04274	8.32566	5.41659	-0.62018	0.0231988	1.63453
sp|Q99623|PHB2_HUMAN	Q99623		PHB2	Prohibitin-2 OS=Homo sapiens OX=9606 GN=PHB2 PE=1 SV=2	+	Matrix	-	-	-	-	-	-	569	38	C	UR	11.2572	10.4668	11.564	7.33697	8.50146	10.0126	7.47993	11.096	8.33274	-0.413177	0.016488	1.78283
sp|Q96MW7|TIGD1_HUMAN	Q96MW7		TIGD1	Tigger transposable element-derived protein 1 OS=Homo sapiens OX=9606 GN=TIGD1 PE=1 SV=1	-	-	-	-	-	-	-	-	3511	3	C	UR	12.3072	12.062	11.3956	7.34256	7.93755	8.23584	7.5877	11.9216	7.77591	-0.616494	5.27539e-05	4.27775
sp|Q16720|AT2B3_HUMAN	Q16720		ATP2B3	Plasma membrane calcium-transporting ATPase 3 OS=Homo sapiens OX=9606 GN=ATP2B3 PE=1 SV=3	-	-	-	-	-	-	-	-	3271	5	C	UR	9.88023	8.85765	9.35141	6.73365	6.77658	5.38143	5.54051	9.3631	6.10804	-0.616276	0.00137228	2.86256
sp|Q9UN71|PCDGG_HUMAN	Q9UN71		PCDHGB4	Protocadherin gamma-B4 OS=Homo sapiens OX=9606 GN=PCDHGB4 PE=2 SV=1	-	-	-	-	-	-	-	-	1615	2	C	UR	7.79211	8.72849	7.44506	5.89109	5.52214	4.87893	4.59455	7.98855	5.22168	-0.613421	0.00209879	2.67803
sp|Q9BS92|NPS3B_HUMAN	Q9BS92		NIPSNAP3B	Protein NipSnap homolog 3B OS=Homo sapiens OX=9606 GN=NIPSNAP3B PE=2 SV=1	+	Matrix	-	-	-	-	-	-	5921	4	C	UR	9.73305	10.5196	10.0917	7.30662	6.57301	6.95178	5.65518	10.1148	6.62165	-0.611203	0.000637751	3.19535
tr|K7EPJ4|K7EPJ4_HUMAN	K7EPJ4		CILP2	Cartilage intermediate layer protein 2 OS=Homo sapiens OX=9606 GN=CILP2 PE=1 SV=1	-	-	-	-	-	-	-	-	3973	1	C	UR	12.2209	11.8885	12.0935	7.43624	7.27904	8.45522	8.43385	12.0676	7.90109	-0.61102	0.000112433	3.9491
sp|Q9HBR0|S38AA_HUMAN	Q9HBR0		SLC38A10	Putative sodium-coupled neutral amino acid transporter 10 OS=Homo sapiens OX=9606 GN=SLC38A10 PE=1 SV=2	-	-	-	-	-	-	-	-	1340	4	C	UR	11.22	11.3078	10.406	7.11753	7.55967	7.11454	6.9748	10.9779	7.19163	-0.610215	4.20249e-05	4.37649
sp|Q01814-2|AT2B2_HUMAN	Q01814	2	ATP2B2	Isoform WA of Plasma membrane calcium-transporting ATPase 2 OS=Homo sapiens OX=9606 GN=ATP2B2	-	-	-	-	-	-	-	-	3271	4	C	UR	10.5882	10.3712	8.71398	6.87374	6.28006	6.13293	6.64168	9.89113	6.4821	-0.609673	0.00139554	2.85526
sp|Q6MZW2|FSTL4_HUMAN	Q6MZW2		FSTL4	Follistatin-related protein 4 OS=Homo sapiens OX=9606 GN=FSTL4 PE=2 SV=3	-	-	-	-	-	-	-	-	7807	2	C	UR	11.7553	10.0016	11.0256	7.35014	6.16123	7.72989	7.42565	10.9275	7.16673	-0.608577	0.00140309	2.85292
tr|A0A0D9SF60|A0A0D9SF60_HUMAN	A0A0D9SF60		PKP4	Plakophilin-4 OS=Homo sapiens OX=9606 GN=PKP4 PE=1 SV=1	-	-	-	-	-	-	-	-	625	1	C	UR	10.1619	10.8269	10.8188	6.87672	6.38769	6.88473	7.68372	10.6025	6.95822	-0.60762	0.000177054	3.75189
sp|Q15758|AAAT_HUMAN	Q15758		SLC1A5	Neutral amino acid transporter B(0) OS=Homo sapiens OX=9606 GN=SLC1A5 PE=1 SV=2	-	-	-	-	-	-	-	-	4451	4	C	UR	14.2976	11.3098	13.3318	7.006	8.48232	8.3126	10.3263	12.9797	8.5318	-0.605338	0.0096547	2.01526
sp|Q9C0D6|FHDC1_HUMAN	Q9C0D6		FHDC1	FH2 domain-containing protein 1 OS=Homo sapiens OX=9606 GN=FHDC1 PE=1 SV=2	-	-	-	-	-	-	-	-	4557	1	C	UR	10.1281	12.3463	13.2593	8.11135	7.96493	7.97541	7.30001	11.9112	7.83793	-0.603779	0.00394652	2.40379
sp|O43181|NDUS4_HUMAN	O43181		NDUFS4	NADH dehydrogenase [ubiquinone] iron-sulfur protein 4, mitochondrial OS=Homo sapiens OX=9606 GN=NDUFS4 PE=1 SV=1	+	MIM	-	-	-	-	-	-	5689	3	C	UR	11.8664	10.2596	10.3251	7.33585	7.568	6.74165	6.82833	10.817	7.11846	-0.603668	0.000700078	3.15485
sp|Q00765|REEP5_HUMAN	Q00765		REEP5	Receptor expression-enhancing protein 5 OS=Homo sapiens OX=9606 GN=REEP5 PE=1 SV=3	-	-	-	+	-	-	-	-	3703	3	C	UR	12.6488	10.9636	9.72564	7.98721	7.07755	7.45059	6.76745	11.1127	7.3207	-0.602153	0.00447228	2.34947
sp|P10721|KIT_HUMAN	P10721		KIT	Mast/stem cell growth factor receptor Kit OS=Homo sapiens OX=9606 GN=KIT PE=1 SV=1	-	-	-	-	-	-	-	-	2129	3	C	UR	9.65419	10.1904	9.10238	6.23869	6.19872	6.01587	6.98224	9.64899	6.35888	-0.601605	0.000278466	3.55523
sp|Q9HCS5|E41LA_HUMAN	Q9HCS5		EPB41L4A	Band 4.1-like protein 4A OS=Homo sapiens OX=9606 GN=EPB41L4A PE=1 SV=2	-	-	-	-	-	-	-	-	4643	4	C	UR	11.863	10.3401	11.2645	7.68667	8.15829	7.00783	6.56065	11.1559	7.35336	-0.601327	0.0010507	2.97852
sp|Q9Y6W5|WASF2_HUMAN	Q9Y6W5		WASF2	Wiskott-Aldrich syndrome protein family member 2 OS=Homo sapiens OX=9606 GN=WASF2 PE=1 SV=3	-	-	-	-	-	-	-	-	5542	5	C	UR	10.2522	11.5761	9.74607	6.80186	6.60472	7.06645	7.2844	10.5248	6.93936	-0.600917	0.000742101	3.12954
tr|A0A0C4DFY5|A0A0C4DFY5_HUMAN	A0A0C4DFY5		GPRC5C	G-protein-coupled receptor family C group 5 member C OS=Homo sapiens OX=9606 GN=GPRC5C PE=1 SV=1	-	-	-	-	-	-	-	-	3587	1	C	UR	11.8188	12.2057	9.2864	8.09701	7.07077	6.32874	7.81252	11.1036	7.32726	-0.599686	0.00846388	2.07243
sp|P13987-2|CD59_HUMAN	P13987	2	CD59	Isoform 2 of CD59 glycoprotein OS=Homo sapiens OX=9606 GN=CD59	-	-	-	-	-	-	-	-	1915	1	C	UR	11.5182	9.945	11.0837	7.57554	8.00821	6.43571	6.64445	10.849	7.16598	-0.598322	0.00156727	2.80486
sp|Q96FL9|GLT14_HUMAN	Q96FL9		GALNT14	Polypeptide N-acetylgalactosaminyltransferase 14 OS=Homo sapiens OX=9606 GN=GALNT14 PE=1 SV=1	-	-	-	-	-	-	-	-	1561	1	C	UR	11.301	10.47	11.2813	7.74572	6.90896	7.24617	7.21579	11.0174	7.27916	-0.597944	6.63711e-05	4.17802
sp|Q96N64|PWP2A_HUMAN	Q96N64		PWWP2A	PWWP domain-containing protein 2A OS=Homo sapiens OX=9606 GN=PWWP2A PE=1 SV=2	-	-	-	-	-	-	-	-	2744	7	C	UR	11.1803	11.367	10.3767	6.85357	7.54994	7.77771	6.83055	10.9747	7.25294	-0.597539	0.000195352	3.70918
sp|Q9Y646|CBPQ_HUMAN	Q9Y646		CPQ	Carboxypeptidase Q OS=Homo sapiens OX=9606 GN=CPQ PE=1 SV=1	-	-	-	-	-	-	-	-	6890	3	C	UR	12.8409	10.4484	10.0432	8.26231	6.8363	7.35636	6.94952	11.1108	7.35112	-0.595931	0.00606032	2.2175
sp|Q9H227|GBA3_HUMAN	Q9H227		GBA3	Cytosolic beta-glucosidase OS=Homo sapiens OX=9606 GN=GBA3 PE=1 SV=2	-	-	-	-	-	-	-	-	7791	1	C	UR	11.6652	11.3397	10.7851	7.16803	8.10963	7.65062	6.88066	11.2633	7.45223	-0.595889	0.000181013	3.74229
sp|Q14315|FLNC_HUMAN	Q14315		FLNC	Filamin-C OS=Homo sapiens OX=9606 GN=FLNC PE=1 SV=3	-	-	-	-	-	-	-	-	321	91	C	UR	11.1354	11.7813	12.1455	7.74093	7.89212	6.92519	8.40073	11.6874	7.73974	-0.594597	0.000281824	3.55002
sp|Q6WRX3|ZY11A_HUMAN	Q6WRX3		ZYG11A	Protein zyg-11 homolog A OS=Homo sapiens OX=9606 GN=ZYG11A PE=2 SV=3	-	-	-	-	-	-	-	-	8537	1	C	UR	12.1911	11.7183	9.55908	8.13483	6.79079	7.57704	7.05321	11.1562	7.38897	-0.594396	0.00435051	2.36146
sp|P07237|PDIA1_HUMAN	P07237		P4HB	Protein disulfide-isomerase OS=Homo sapiens OX=9606 GN=P4HB PE=1 SV=3	-	-	-	+	-	-	-	-	2439	30	C	UR	12.4963	10.725	10.5657	8.04634	8.23187	6.62112	6.93864	11.2623	7.45949	-0.594356	0.00288343	2.54009
sp|Q04771|ACVR1_HUMAN	Q04771		ACVR1	Activin receptor type-1 OS=Homo sapiens OX=9606 GN=ACVR1 PE=1 SV=1	-	-	-	-	-	-	-	-	6360	5	C	UR	10.5668	9.73802	10.5138	6.61266	7.44621	6.37943	6.77828	10.2729	6.80414	-0.594354	0.000182757	3.73813
sp|O95379|TFIP8_HUMAN	O95379		TNFAIP8	Tumor necrosis factor alpha-induced protein 8 OS=Homo sapiens OX=9606 GN=TNFAIP8 PE=1 SV=1	-	-	-	-	-	-	-	-	6173	2	C	UR	10.5741	12.8406	11.6435	6.63184	7.68642	7.74336	8.92609	11.6861	7.74693	-0.593093	0.0039228	2.4064
sp|Q96HH4|TM169_HUMAN	Q96HH4		TMEM169	Transmembrane protein 169 OS=Homo sapiens OX=9606 GN=TMEM169 PE=2 SV=1	-	-	-	-	-	-	-	-	8621	1	C	UR	10.6685	11.168	10.2842	7.30432	7.7156	6.80715	6.56763	10.7069	7.09868	-0.592919	0.000196448	3.70675
sp|Q92786|PROX1_HUMAN	Q92786		PROX1	Prospero homeobox protein 1 OS=Homo sapiens OX=9606 GN=PROX1 PE=1 SV=2	-	-	-	-	-	-	-	-	5829	3	C	UR	10.307	9.72355	9.17049	6.82925	6.32711	6.59792	6.07187	9.73368	6.45654	-0.592225	0.000193588	3.71312
tr|A0A1B0GV45|A0A1B0GV45_HUMAN	A0A1B0GV45		MYO18A	Unconventional myosin-XVIIIa (Fragment) OS=Homo sapiens OX=9606 GN=MYO18A PE=1 SV=1	-	-	-	-	-	-	-	-	193	1	C	UR	8.87207	11.9199	11.5114	7.00463	7.97934	7.03063	6.58705	10.7678	7.15041	-0.590624	0.00891479	2.04989
sp|Q9NQS3|NECT3_HUMAN	Q9NQS3		NECTIN3	Nectin-3 OS=Homo sapiens OX=9606 GN=NECTIN3 PE=1 SV=1	-	-	-	-	-	-	-	-	4309	2	C	UR	11.1592	10.2859	9.9547	7.12862	7.48343	6.84612	6.35159	10.4666	6.95244	-0.590202	0.000367372	3.43489
tr|E9PCH4|E9PCH4_HUMAN	E9PCH4			Uncharacterized protein OS=Homo sapiens OX=9606 PE=4 SV=1	-	-	-	-	-	-	-	-	1273	8	C	UR	10.8644	9.86015	9.63412	7.75879	6.58888	6.33352	6.2835	10.1196	6.74117	-0.586075	0.0012573	2.90056
tr|A0A1W2PRS1|A0A1W2PRS1_HUMAN	A0A1W2PRS1		SCARB2	Lysosome membrane protein 2 (Fragment) OS=Homo sapiens OX=9606 GN=SCARB2 PE=1 SV=1	-	-	-	-	-	-	+	-	3751	11	C	UR	12.397	10.6924	12.1556	7.7742	8.40092	7.45247	7.67922	11.7483	7.8267	-0.58598	0.000572567	3.24217
sp|Q12923-4|PTN13_HUMAN	Q12923	4	PTPN13	Isoform 4 of Tyrosine-protein phosphatase non-receptor type 13 OS=Homo sapiens OX=9606 GN=PTPN13	-	-	-	-	-	-	-	-	1689	20	C	UR	9.14578	10.3416	9.69451	6.15524	6.07929	6.75024	6.96697	9.7273	6.48793	-0.58428	0.000404905	3.39265
sp|P51511|MMP15_HUMAN	P51511		MMP15	Matrix metalloproteinase-15 OS=Homo sapiens OX=9606 GN=MMP15 PE=1 SV=1	-	-	-	-	-	-	-	-	3754	5	C	UR	11.2203	10.1697	10.8493	6.88101	8.30966	6.56034	6.92014	10.7464	7.16779	-0.584258	0.00105761	2.97567
sp|Q9Y5E7|PCDB2_HUMAN	Q9Y5E7		PCDHB2	Protocadherin beta-2 OS=Homo sapiens OX=9606 GN=PCDHB2 PE=1 SV=1	-	-	-	-	-	-	-	-	1615	6	C	UR	10.5835	10.4708	12.0072	7.82751	8.06658	7.02724	6.49667	11.0205	7.3545	-0.583491	0.00164618	2.78352
sp|P42773|CDN2C_HUMAN	P42773		CDKN2C	Cyclin-dependent kinase 4 inhibitor C OS=Homo sapiens OX=9606 GN=CDKN2C PE=1 SV=1	-	-	-	-	-	-	-	-	8570	1	C	UR	11.0539	10.9042	10.4775	5.55058	8.28919	7.33969	7.69861	10.8119	7.21952	-0.582641	0.00396263	2.40202
sp|P48382|RFX5_HUMAN	P48382		RFX5	DNA-binding protein RFX5 OS=Homo sapiens OX=9606 GN=RFX5 PE=1 SV=1	-	-	-	-	-	-	-	-	5962	3	C	UR	9.83354	12.6371	11.0984	6.38245	7.12805	8.17342	8.21704	11.1897	7.47524	-0.581977	0.00746857	2.12676
sp|P48147|PPCE_HUMAN	P48147		PREP	Prolyl endopeptidase OS=Homo sapiens OX=9606 GN=PREP PE=1 SV=2	-	-	-	-	-	-	-	-	1709	26	C	UR	9.61678	11.0191	11.5451	7.40854	7.28577	6.64207	7.3387	10.727	7.16877	-0.581448	0.00106545	2.97247
tr|A0A0A0MRX1|A0A0A0MRX1_HUMAN	A0A0A0MRX1		ELAVL2	ELAV-like protein OS=Homo sapiens OX=9606 GN=ELAVL2 PE=1 SV=1	-	-	-	-	-	-	-	-	2280	7	C	UR	10.1693	10.0696	11.1946	7.17353	6.70283	7.18735	6.95129	10.4778	7.00375	-0.581141	0.000132846	3.87665
sp|Q8NBQ5|DHB11_HUMAN	Q8NBQ5		HSD17B11	Estradiol 17-beta-dehydrogenase 11 OS=Homo sapiens OX=9606 GN=HSD17B11 PE=1 SV=3	-	-	-	+	-	-	-	-	1611	4	C	UR	11.1385	10.6111	11.9649	6.58527	8.27639	7.04863	8.18199	11.2382	7.52307	-0.579013	0.00154702	2.8105
tr|B7ZC38|B7ZC38_HUMAN	B7ZC38		SH3GLB2	Endophilin-B2 OS=Homo sapiens OX=9606 GN=SH3GLB2 PE=1 SV=1	-	-	-	-	-	-	-	-	3698	11	C	UR	11.1335	10.8479	10.9888	7.6505	7.54456	7.07717	7.16796	10.9901	7.36005	-0.578413	5.4642e-06	5.26247
sp|Q9Y5G3|PCDGD_HUMAN	Q9Y5G3		PCDHGB1	Protocadherin gamma-B1 OS=Homo sapiens OX=9606 GN=PCDHGB1 PE=2 SV=1	-	-	-	-	-	-	-	-	1615	2	C	UR	9.48604	9.99555	10.1704	6.32628	7.09658	6.59339	6.47394	9.884	6.62255	-0.577708	5.92886e-05	4.22703
sp|O75326|SEM7A_HUMAN	O75326		SEMA7A	Semaphorin-7A OS=Homo sapiens OX=9606 GN=SEMA7A PE=1 SV=1	-	-	-	-	-	-	-	-	4229	5	C	UR	10.5949	8.80331	10.1515	7.00529	7.13859	5.8825	6.39927	9.8499	6.60641	-0.576243	0.00227394	2.64322
tr|A0A0J9YXQ7|A0A0J9YXQ7_HUMAN	A0A0J9YXQ7		DOCK11	Dedicator of cytokinesis protein 11 (Fragment) OS=Homo sapiens OX=9606 GN=DOCK11 PE=1 SV=1	-	-	-	-	-	-	-	-	1353	1	C	UR	9.43349	11.7181	11.1406	7.94876	7.59133	7.3101	6.04591	10.7641	7.22402	-0.575348	0.00537235	2.26984
sp|Q9NZV5|SELN_HUMAN	Q9NZV5		SELENON	Selenoprotein N OS=Homo sapiens OX=9606 GN=SELENON PE=1 SV=5	-	-	-	-	-	-	-	-	6741	4	C	UR	12.5898	10.9917	12.6751	7.06611	8.9576	8.72109	7.7397	12.0855	8.12113	-0.57353	0.0022829	2.64151
sp|Q9Y5X1|SNX9_HUMAN	Q9Y5X1		SNX9	Sorting nexin-9 OS=Homo sapiens OX=9606 GN=SNX9 PE=1 SV=1	-	-	-	-	-	-	-	-	3535	10	C	UR	10.4881	11.0296	10.9679	7.15853	7.13253	7.67639	7.15664	10.8285	7.28102	-0.572625	1.38704e-05	4.85791
sp|Q9NY59|NSMA2_HUMAN	Q9NY59		SMPD3	Sphingomyelin phosphodiesterase 3 OS=Homo sapiens OX=9606 GN=SMPD3 PE=1 SV=1	-	-	-	-	-	-	-	-	3876	11	C	UR	11.9411	9.36591	10.039	7.55024	7.84511	6.61406	6.09449	10.4487	7.02598	-0.572549	0.00806677	2.0933
sp|P54687-5|BCAT1_HUMAN	P54687	5	BCAT1	Isoform 5 of Branched-chain-amino-acid aminotransferase, cytosolic OS=Homo sapiens OX=9606 GN=BCAT1	-	-	-	-	-	-	-	-	3658	13	C	UR	9.60973	10.9298	10.8402	6.70414	6.36171	7.00497	8.11343	10.4599	7.04606	-0.569981	0.00190555	2.71998
sp|P00533|EGFR_HUMAN	P00533		EGFR	Epidermal growth factor receptor OS=Homo sapiens OX=9606 GN=EGFR PE=1 SV=2	-	-	+	-	-	-	-	-	2308	4	C	UR	10.569	9.92987	10.758	6.9486	6.82696	6.76346	7.54663	10.419	7.02141	-0.569378	9.11571e-05	4.04021
sp|Q01974|ROR2_HUMAN	Q01974		ROR2	Tyrosine-protein kinase transmembrane receptor ROR2 OS=Homo sapiens OX=9606 GN=ROR2 PE=1 SV=2	-	-	-	-	-	-	-	-	1261	3	C	UR	12.5856	10.2601	11.1935	7.3067	8.85338	6.81211	7.62298	11.3464	7.64879	-0.568931	0.00472517	2.32558
sp|O00468-3|AGRIN_HUMAN	O00468	3	AGRN	Isoform 3 of Agrin OS=Homo sapiens OX=9606 GN=AGRN	-	-	-	-	-	-	-	-	2350	25	C	UR	13.5141	11.3197	11.641	7.07818	8.88852	8.04826	8.77965	12.1583	8.19865	-0.568479	0.00336311	2.47326
sp|Q16822|PCKGM_HUMAN	Q16822		PCK2	Phosphoenolpyruvate carboxykinase [GTP], mitochondrial OS=Homo sapiens OX=9606 GN=PCK2 PE=1 SV=4	+	Matrix	-	-	-	-	-	-	2137	14	C	UR	12.1284	11.9759	12.0163	6.70053	7.10839	6.54501	6.60377	12.0402	6.73943	-0.837162	4.04031e-07	6.39359
sp|Q8WUA8|TSK_HUMAN	Q8WUA8		TSKU	Tsukushin OS=Homo sapiens OX=9606 GN=TSKU PE=2 SV=3	-	-	-	-	-	-	-	-	6108	1	C	UR	13.667	10.0767	12.2056	7.57822	8.69581	7.64992	8.4634	11.9831	8.09684	-0.565571	0.00882579	2.05425
sp|Q8N7R7|CCYL1_HUMAN	Q8N7R7		CCNYL1	Cyclin-Y-like protein 1 OS=Homo sapiens OX=9606 GN=CCNYL1 PE=1 SV=2	-	-	-	-	-	-	-	-	3545	3	C	UR	11.6504	10.0776	10.3635	6.58671	7.78446	6.65225	7.89253	10.6972	7.22899	-0.565363	0.00189545	2.72229
sp|P53634|CATC_HUMAN	P53634		CTSC	Dipeptidyl peptidase 1 OS=Homo sapiens OX=9606 GN=CTSC PE=1 SV=2	-	-	-	-	-	-	+	-	2266	9	C	UR	12.1182	10.1387	10.7611	7.59995	7.1072	7.82431	7.27771	11.006	7.45229	-0.562534	0.00106573	2.97235
sp|O60565|GREM1_HUMAN	O60565		GREM1	Gremlin-1 OS=Homo sapiens OX=9606 GN=GREM1 PE=1 SV=1	-	-	-	-	-	-	-	-	6520	1	C	UR	12.9849	11.1941	16.894	7.26922	11.1886	8.30192	10.3314	13.691	9.27279	-0.562153	0.0543937	1.26445
sp|Q9BVC6|TM109_HUMAN	Q9BVC6		TMEM109	Transmembrane protein 109 OS=Homo sapiens OX=9606 GN=TMEM109 PE=1 SV=1	-	-	-	+	-	-	-	-	3443	1	C	UR	25.5176	5.67525	10.107	9.49922	9.96364	10.0548	7.79002	13.7666	9.32692	-0.561701	0.421221	0.37549
sp|P68366|TBA4A_HUMAN	P68366		TUBA4A	Tubulin alpha-4A chain OS=Homo sapiens OX=9606 GN=TUBA4A PE=1 SV=1	-	-	-	-	-	-	-	-	1715	4	C	UR	9.64866	10.9448	13.3527	8.40346	7.56773	7.51904	7.19009	11.3154	7.67008	-0.560972	0.0125654	1.90082
sp|P27105|STOM_HUMAN	P27105		STOM	Erythrocyte band 7 integral membrane protein OS=Homo sapiens OX=9606 GN=STOM PE=1 SV=3	+	MOM	-	-	-	-	-	-	2944	3	C	UR	15.4759	12.1263	11.1359	4.76923	5.31315	5.95966	5.38276	12.9127	5.3562	-1.26951	0.00115709	2.93663
sp|Q5TDH0-3|DDI2_HUMAN	Q5TDH0	3	DDI2	Isoform 3 of Protein DDI1 homolog 2 OS=Homo sapiens OX=9606 GN=DDI2	-	-	-	-	-	-	-	-	2462	8	C	UR	10.0189	11.3855	11.509	7.55463	7.27687	7.2765	7.66843	10.9711	7.44411	-0.559542	0.00037684	3.42384
sp|O95302|FKBP9_HUMAN	O95302		FKBP9	Peptidyl-prolyl cis-trans isomerase FKBP9 OS=Homo sapiens OX=9606 GN=FKBP9 PE=1 SV=2	-	-	-	+	-	-	-	-	5386	6	C	UR	12.2949	10.2803	11.1028	6.68626	7.98075	7.37048	8.43252	11.226	7.6175	-0.559454	0.00285719	2.54406
sp|Q658N2|WSCD1_HUMAN	Q658N2		WSCD1	WSC domain-containing protein 1 OS=Homo sapiens OX=9606 GN=WSCD1 PE=2 SV=1	-	-	-	-	-	-	-	-	5857	1	C	UR	10.902	13.2848	10.5456	6.01163	7.62511	8.63651	9.19208	11.5775	7.86633	-0.557557	0.0195053	1.70985
sp|P61601|NCALD_HUMAN	P61601		NCALD	Neurocalcin-delta OS=Homo sapiens OX=9606 GN=NCALD PE=1 SV=2	-	-	-	-	-	-	-	-	1341	11	C	UR	10.0423	11.2599	10.6375	7.45339	7.42244	6.46037	7.60137	10.6466	7.23439	-0.557444	0.000492301	3.30777
sp|Q9BV23|ABHD6_HUMAN	Q9BV23		ABHD6	Monoacylglycerol lipase ABHD6 OS=Homo sapiens OX=9606 GN=ABHD6 PE=1 SV=1	-	-	-	+	-	-	-	-	6115	4	C	UR	9.22195	12.1985	9.34723	7.26622	6.66788	8.52371	5.42054	10.2559	6.96959	-0.557308	0.0320141	1.49466
sp|Q8N428|GLT16_HUMAN	Q8N428		GALNT16	Polypeptide N-acetylgalactosaminyltransferase 16 OS=Homo sapiens OX=9606 GN=GALNT16 PE=1 SV=2	-	-	-	-	-	-	-	-	1561	6	C	UR	11.7859	9.62841	12.247	7.18317	7.89263	7.42003	8.02095	11.2204	7.62919	-0.556526	0.00400956	2.3969
sp|Q9H6R3|ACSS3_HUMAN	Q9H6R3		ACSS3	Acyl-CoA synthetase short-chain family member 3, mitochondrial OS=Homo sapiens OX=9606 GN=ACSS3 PE=1 SV=1	+	MIM	-	-	-	-	-	-	4090	6	C	UR	12.2331	11.7936	10.6576	7.05866	7.41687	7.8573	7.1662	11.5614	7.37476	-0.648653	0.000229709	3.63882
sp|Q9UHD8|SEPT9_HUMAN	Q9UHD8		SEPTIN9	Septin-9 OS=Homo sapiens OX=9606 GN=SEPTIN9 PE=1 SV=2	-	-	-	-	-	-	-	-	908	32	C	UR	9.40488	10.5082	10.0928	6.94271	6.72613	6.61107	6.93859	10.002	6.80462	-0.555695	0.000100118	3.99949
tr|A6NIW2|A6NIW2_HUMAN	A6NIW2		DOCK11	Dedicator of cytokinesis protein 11 OS=Homo sapiens OX=9606 GN=DOCK11 PE=1 SV=2	-	-	-	-	-	-	-	-	1353	31	C	UR	10.6612	11.7176	10.4783	7.6796	7.75029	7.50381	6.90044	10.9524	7.45854	-0.554278	0.000309818	3.50889
sp|Q9C0F1-2|CEP44_HUMAN	Q9C0F1	2	CEP44	Isoform 2 of Centrosomal protein of 44 kDa OS=Homo sapiens OX=9606 GN=CEP44	-	-	-	-	-	-	-	-	6130	5	C	UR	11.7252	11.2949	11.025	8.10549	7.2948	7.67542	7.84518	11.3484	7.73022	-0.553903	3.69037e-05	4.43293
sp|O75525|KHDR3_HUMAN	O75525		KHDRBS3	KH domain-containing, RNA-binding, signal transduction-associated protein 3 OS=Homo sapiens OX=9606 GN=KHDRBS3 PE=1 SV=1	-	-	-	-	-	-	-	-	2384	6	C	UR	11.6496	10.1713	10.5714	6.54587	7.77683	8.52153	6.58497	10.7974	7.3573	-0.55344	0.00388687	2.4104
sp|Q14416|GRM2_HUMAN	Q14416		GRM2	Metabotropic glutamate receptor 2 OS=Homo sapiens OX=9606 GN=GRM2 PE=1 SV=2	-	-	-	-	-	-	-	-	3458	10	C	UR	11.3816	9.24295	11.605	7.61274	8.13953	6.68591	6.86613	10.7432	7.32608	-0.552309	0.00593429	2.22663
sp|Q6W2J9|BCOR_HUMAN	Q6W2J9		BCOR	BCL-6 corepressor OS=Homo sapiens OX=9606 GN=BCOR PE=1 SV=1	-	-	-	-	-	-	-	-	2504	3	C	UR	12.112	10.0389	10.6193	7.09739	7.36171	7.66593	7.69888	10.9234	7.45598	-0.550953	0.00139561	2.85523
sp|Q6ZMT4|KDM7A_HUMAN	Q6ZMT4		KDM7A	Lysine-specific demethylase 7A OS=Homo sapiens OX=9606 GN=KDM7A PE=1 SV=2	-	-	-	-	-	-	-	-	7840	2	C	UR	12.5045	11.6901	9.777	7.4438	7.58457	7.55215	8.36797	11.3239	7.73712	-0.549498	0.00420801	2.37592
sp|Q5HY92|FIGN_HUMAN	Q5HY92		FIGN	Fidgetin OS=Homo sapiens OX=9606 GN=FIGN PE=1 SV=2	-	-	-	-	-	-	-	-	4195	6	C	UR	10.5832	11.5696	11.8817	7.46754	8.15032	7.48845	8.00764	11.3448	7.77849	-0.544474	0.00025575	3.59218
sp|Q13522|PPR1A_HUMAN	Q13522		PPP1R1A	Protein phosphatase 1 regulatory subunit 1A OS=Homo sapiens OX=9606 GN=PPP1R1A PE=1 SV=2	-	-	-	-	-	-	-	-	6274	3	C	UR	8.66954	9.45415	11.3644	6.8289	7.13093	6.21137	6.78695	9.82936	6.73954	-0.544448	0.00722075	2.14142
sp|P08962|CD63_HUMAN	P08962		CD63	CD63 antigen OS=Homo sapiens OX=9606 GN=CD63 PE=1 SV=2	-	-	-	-	-	-	+	-	8232	3	C	UR	13.3462	10.3089	12.3152	7.00024	9.49025	7.47945	8.9346	11.9901	8.22613	-0.543557	0.0141849	1.84817
tr|A0A1W2PQ11|A0A1W2PQ11_HUMAN	A0A1W2PQ11		CNTN2	Contactin-2 OS=Homo sapiens OX=9606 GN=CNTN2 PE=1 SV=1	-	-	-	-	-	-	-	-	3933	19	C	UR	10.5494	10.1905	11.3429	6.54636	7.99098	6.9914	7.82218	10.6943	7.33773	-0.543432	0.00106421	2.97297
sp|Q9UMS5|PHTF1_HUMAN	Q9UMS5		PHTF1	Putative homeodomain transcription factor 1 OS=Homo sapiens OX=9606 GN=PHTF1 PE=2 SV=2	-	-	-	-	-	-	-	-	8436	1	C	UR	11.1421	10.6174	11.2745	7.32671	9.07329	7.82438	6.01329	11.0113	7.55942	-0.542642	0.00641144	2.19304
sp|Q96C90|PP14B_HUMAN	Q96C90		PPP1R14B	Protein phosphatase 1 regulatory subunit 14B OS=Homo sapiens OX=9606 GN=PPP1R14B PE=1 SV=3	-	-	-	-	-	-	-	-	4190	2	C	UR	9.33764	11.8589	12.2955	8.15577	8.04147	7.62496	6.87576	11.164	7.67449	-0.540713	0.00904451	2.04361
tr|B4DLN1|B4DLN1_HUMAN	B4DLN1			cDNA FLJ60124, highly similar to Mitochondrial dicarboxylate carrier OS=Homo sapiens OX=9606 PE=2 SV=1	-	-	-	-	-	-	-	-	401	9	C	UR	10.7537	10.3782	12.9648	6.86671	8.26885	7.83976	8.28661	11.3656	7.81548	-0.540263	0.00615409	2.21084
sp|P61764|STXB1_HUMAN	P61764		STXBP1	Syntaxin-binding protein 1 OS=Homo sapiens OX=9606 GN=STXBP1 PE=1 SV=1	-	-	-	-	-	-	-	-	340	2	C	UR	5.68059	9.11905	10.7038	4.87246	7.92885	5.9096	4.6742	8.50115	5.84628	-0.540139	0.141526	0.849163
sp|Q9NUQ6-3|SPS2L_HUMAN	Q9NUQ6	3	SPATS2L	Isoform 3 of SPATS2-like protein OS=Homo sapiens OX=9606 GN=SPATS2L	-	-	-	-	-	-	-	-	3325	10	C	UR	9.22656	11.0278	9.76865	7.20812	6.33126	7.20558	6.80946	10.0077	6.88861	-0.538822	0.00169099	2.77186
sp|P98172|EFNB1_HUMAN	P98172		EFNB1	Ephrin-B1 OS=Homo sapiens OX=9606 GN=EFNB1 PE=1 SV=1	-	-	-	-	-	-	-	-	6732	4	C	UR	9.88342	9.2358	8.8592	6.30526	6.72818	6.18293	6.46944	9.32614	6.42145	-0.53838	0.000160012	3.79585
sp|P11233|RALA_HUMAN	P11233		RALA	Ras-related protein Ral-A OS=Homo sapiens OX=9606 GN=RALA PE=1 SV=1	-	-	-	-	-	-	-	-	1234	8	C	UR	10.6485	9.14263	11.8749	7.3778	8.16978	6.52112	7.03625	10.5553	7.27624	-0.536709	0.00835016	2.0783
sp|P04920|B3A2_HUMAN	P04920		SLC4A2	Anion exchange protein 2 OS=Homo sapiens OX=9606 GN=SLC4A2 PE=1 SV=4	-	-	-	-	-	-	-	-	6539	1	C	UR	10.024	10.0662	10.7454	6.56506	7.09104	7.84294	6.84973	10.2785	7.08719	-0.536348	0.000385026	3.41451
sp|O15530|PDPK1_HUMAN	O15530		PDPK1	3-phosphoinositide-dependent protein kinase 1 OS=Homo sapiens OX=9606 GN=PDPK1 PE=1 SV=1	-	-	-	-	-	-	-	-	1937	15	C	UR	9.91546	11.2351	11.502	7.99605	7.76689	7.07548	7.18594	10.8842	7.50609	-0.5361	0.000962867	3.01643
tr|Q5TEC6|Q5TEC6_HUMAN	Q5TEC6		HIST2H3PS2	Histone H3 OS=Homo sapiens OX=9606 GN=HIST2H3PS2 PE=1 SV=1	-	-	-	-	-	-	-	-	5673	4	C	UR	13.1516	11.449	10.6953	8.81197	7.47201	8.83498	7.33791	11.7653	8.11422	-0.536014	0.00537123	2.26993
sp|Q9BQ89|F110A_HUMAN	Q9BQ89		FAM110A	Protein FAM110A OS=Homo sapiens OX=9606 GN=FAM110A PE=1 SV=1	-	-	-	-	-	-	-	-	6565	6	C	UR	10.5532	10.7354	10.6562	6.86974	7.29694	7.36474	7.87158	10.6483	7.35075	-0.534655	4.20773e-05	4.37595
tr|A0A3B3IRZ4|A0A3B3IRZ4_HUMAN	A0A3B3IRZ4		IQSEC1	IQ motif and SEC7 domain-containing protein 1 OS=Homo sapiens OX=9606 GN=IQSEC1 PE=1 SV=1	-	-	-	-	-	-	-	-	122	10	C	UR	10.1595	10.8212	11.4267	7.63562	7.90034	7.14293	7.15265	10.8025	7.45789	-0.534522	0.000305532	3.51494
sp|Q06830|PRDX1_HUMAN	Q06830		PRDX1	Peroxiredoxin-1 OS=Homo sapiens OX=9606 GN=PRDX1 PE=1 SV=1	-	-	-	-	-	-	-	-	926	55	C	UR	9.35896	11.4728	10.349	7.63193	7.07053	7.14182	6.86184	10.3936	7.17653	-0.534335	0.00200336	2.69824
sp|Q9Y625|GPC6_HUMAN	Q9Y625		GPC6	Glypican-6 OS=Homo sapiens OX=9606 GN=GPC6 PE=1 SV=1	-	-	-	-	-	-	-	-	5104	5	C	UR	8.63855	7.81266	8.86526	5.94156	5.94488	5.34426	6.08346	8.43882	5.82854	-0.533907	0.000527886	3.27746
tr|A0A0A0MSU1|A0A0A0MSU1_HUMAN	A0A0A0MSU1		RUNX1T1	Protein CBFA2T1 OS=Homo sapiens OX=9606 GN=RUNX1T1 PE=1 SV=1	-	-	-	-	-	-	-	-	1535	4	C	UR	12.3463	9.33374	11.1551	7.62953	7.40524	7.12056	8.09048	10.945	7.56145	-0.533543	0.00713178	2.1468
sp|Q9BRX8|PXL2A_HUMAN	Q9BRX8		PRXL2A	Peroxiredoxin-like 2A OS=Homo sapiens OX=9606 GN=PRXL2A PE=1 SV=3	+	Membrane	-	-	-	-	-	-	417	9	C	UR	10.1706	10.3948	11.6631	7.68309	7.60733	7.30266	7.10311	10.7428	7.42405	-0.533097	0.000523786	3.28085
sp|Q92618|ZN516_HUMAN	Q92618		ZNF516	Zinc finger protein 516 OS=Homo sapiens OX=9606 GN=ZNF516 PE=1 SV=1	-	-	-	-	-	-	-	-	98	2	C	UR	13.4967	11.6686	11.3662	6.59433	8.15949	9.69157	9.22284	12.1772	8.41706	-0.532791	0.0124168	1.90599
sp|Q8WTS6|SETD7_HUMAN	Q8WTS6		SETD7	Histone-lysine N-methyltransferase SETD7 OS=Homo sapiens OX=9606 GN=SETD7 PE=1 SV=1	-	-	-	-	-	-	-	-	6542	3	C	UR	9.42832	12.0755	11.2334	8.5933	6.54257	7.67398	7.36412	10.9124	7.54349	-0.532665	0.00943377	2.02531
sp|Q8NCY6|MSD4_HUMAN	Q8NCY6		MSANTD4	Myb/SANT-like DNA-binding domain-containing protein 4 OS=Homo sapiens OX=9606 GN=MSANTD4 PE=1 SV=1	-	-	-	-	-	-	-	-	8052	5	C	UR	10.8165	11.5241	11.4024	7.4794	7.93697	8	7.77257	11.2477	7.79724	-0.528591	2.3203e-05	4.63446
sp|Q96PE7|MCEE_HUMAN	Q96PE7		MCEE	Methylmalonyl-CoA epimerase, mitochondrial OS=Homo sapiens OX=9606 GN=MCEE PE=1 SV=1	+	Matrix	-	-	-	-	-	-	4623	1	C	UR	10.4254	9.63397	12.2641	6.63144	7.72132	7.08195	8.46055	10.7745	7.47382	-0.527703	0.00930275	2.03139
sp|Q9UMF0|ICAM5_HUMAN	Q9UMF0		ICAM5	Intercellular adhesion molecule 5 OS=Homo sapiens OX=9606 GN=ICAM5 PE=1 SV=3	-	-	-	-	-	-	-	-	6839	1	C	UR	10.9095	8.90683	9.87542	7.00666	8.51739	5.82804	6.11835	9.89725	6.86761	-0.52722	0.0171176	1.76656
sp|Q9BWD3|RTL8A_HUMAN	Q9BWD3		RTL8A	Retrotransposon Gag-like protein 8A OS=Homo sapiens OX=9606 GN=RTL8A PE=1 SV=3	-	-	-	-	-	-	-	-	2669	3	C	UR	12.327	12.0187	11.9073	8.8502	8.74088	8.006	7.94521	12.0843	8.38557	-0.527157	6.27912e-05	4.2021
sp|P46934-4|NEDD4_HUMAN	P46934	4	NEDD4	Isoform 4 of E3 ubiquitin-protein ligase NEDD4 OS=Homo sapiens OX=9606 GN=NEDD4	-	-	-	-	-	-	-	-	894	6	C	UR	11.2046	11.4427	10.4662	6.82285	7.50511	7.84912	8.46091	11.0378	7.6595	-0.527135	0.000838372	3.07656
sp|Q9H4W6|COE3_HUMAN	Q9H4W6		EBF3	Transcription factor COE3 OS=Homo sapiens OX=9606 GN=EBF3 PE=1 SV=2	-	-	-	-	-	-	-	-	154	10	C	UR	11.3193	9.70975	11.2381	7.18823	7.11607	7.71412	7.85366	10.7557	7.46802	-0.526306	0.00111067	2.95441
sp|Q92614|MY18A_HUMAN	Q92614		MYO18A	Unconventional myosin-XVIIIa OS=Homo sapiens OX=9606 GN=MYO18A PE=1 SV=3	-	-	-	-	-	-	-	-	193	46	C	UR	10.4293	12.0497	10.8712	7.69965	8.13656	8.04065	7.01865	11.1167	7.72388	-0.525336	0.00109042	2.96241
sp|Q96JK9|MAML3_HUMAN	Q96JK9		MAML3	Mastermind-like protein 3 OS=Homo sapiens OX=9606 GN=MAML3 PE=1 SV=4	-	-	-	-	-	-	-	-	3340	2	C	UR	9.24929	11.0873	9.99107	7.60997	6.95775	6.7043	6.8413	10.1092	7.02833	-0.524418	0.00172639	2.76286
sp|Q8N1G0|ZN687_HUMAN	Q8N1G0		ZNF687	Zinc finger protein 687 OS=Homo sapiens OX=9606 GN=ZNF687 PE=1 SV=1	-	-	-	-	-	-	-	-	1897	8	C	UR	12.0199	10.8187	11.4866	6.59925	8.23131	8.7659	8.29147	11.4417	7.97198	-0.521295	0.0027101	2.56701
sp|Q8TDZ2-4|MICA1_HUMAN	Q8TDZ2	4	MICAL1	Isoform 4 of [F-actin]-monooxygenase MICAL1 OS=Homo sapiens OX=9606 GN=MICAL1	-	-	-	-	-	-	-	-	900	19	C	UR	10.4073	11.3573	10.9214	7.70307	7.78835	7.51369	7.4145	10.8953	7.6049	-0.518709	4.61263e-05	4.33605
sp|Q96PX8|SLIK1_HUMAN	Q96PX8		SLITRK1	SLIT and NTRK-like protein 1 OS=Homo sapiens OX=9606 GN=SLITRK1 PE=1 SV=2	-	-	-	-	-	-	-	-	4113	5	C	UR	9.32045	11.2969	10.5601	7.73782	7.50754	7.28656	6.48416	10.3925	7.25402	-0.518688	0.00292466	2.53392
sp|Q9NYQ7-2|CELR3_HUMAN	Q9NYQ7	2	CELSR3	Isoform 2 of Cadherin EGF LAG seven-pass G-type receptor 3 OS=Homo sapiens OX=9606 GN=CELSR3	-	-	-	-	-	-	-	-	664	21	C	UR	11.0948	9.88382	10.4907	7.35458	7.94687	7.07749	6.91353	10.4898	7.32312	-0.518454	0.000500157	3.30089
tr|A0A0D9SFP6|A0A0D9SFP6_HUMAN	A0A0D9SFP6		NTRK3	Tyrosine-protein kinase receptor OS=Homo sapiens OX=9606 GN=NTRK3 PE=1 SV=1	-	-	-	-	-	-	-	-	7424	2	C	UR	11.2316	10.6925	11.6002	7.26644	8.2472	7.36183	8.3435	11.1748	7.80474	-0.517822	0.000398008	3.40011
sp|Q13162|PRDX4_HUMAN	Q13162		PRDX4	Peroxiredoxin-4 OS=Homo sapiens OX=9606 GN=PRDX4 PE=1 SV=1	+	IMS	-	+	-	-	-	-	926	23	C	UR	10.4197	10.0433	11.13	7.31726	7.21592	6.76105	8.13671	10.531	7.35773	-0.517309	0.000727463	3.13819
sp|Q9BYB0|SHAN3_HUMAN	Q9BYB0		SHANK3	SH3 and multiple ankyrin repeat domains protein 3 OS=Homo sapiens OX=9606 GN=SHANK3 PE=1 SV=3	-	-	-	-	-	-	-	-	382	2	C	UR	12.3064	11.8258	9.86301	7.7859	7.66421	7.01715	9.20697	11.3317	7.91856	-0.517059	0.00924718	2.03399
sp|Q04656-3|ATP7A_HUMAN	Q04656	3	ATP7A	Isoform 2 of Copper-transporting ATPase 1 OS=Homo sapiens OX=9606 GN=ATP7A	-	-	-	-	-	-	-	-	2142	1	C	UR	10.8874	10.2594	10.9221	7.14014	8.15788	7.84995	6.74431	10.6896	7.47307	-0.516439	0.000622473	3.20588
sp|Q9Y219|JAG2_HUMAN	Q9Y219		JAG2	Protein jagged-2 OS=Homo sapiens OX=9606 GN=JAG2 PE=1 SV=3	-	-	-	-	-	-	-	-	4047	3	C	UR	9.94637	9.56008	8.87625	7.13435	6.98892	6.55829	5.79005	9.4609	6.6179	-0.515603	0.00136055	2.86629
sp|Q9Y6X8|ZHX2_HUMAN	Q9Y6X8		ZHX2	Zinc fingers and homeoboxes protein 2 OS=Homo sapiens OX=9606 GN=ZHX2 PE=1 SV=1	-	-	-	-	-	-	-	-	5429	1	C	UR	12.8948	9.71883	11.8901	7.33115	8.58641	7.77419	8.50131	11.5012	8.04827	-0.51504	0.010218	1.99063
sp|O75054|IGSF3_HUMAN	O75054		IGSF3	Immunoglobulin superfamily member 3 OS=Homo sapiens OX=9606 GN=IGSF3 PE=2 SV=3	-	-	-	-	-	-	-	-	264	17	C	UR	11.1812	9.7048	11.0003	8.06153	7.94341	7.01544	6.73298	10.6288	7.43834	-0.514922	0.00219035	2.65949
sp|Q9P2F8|SI1L2_HUMAN	Q9P2F8		SIPA1L2	Signal-induced proliferation-associated 1-like protein 2 OS=Homo sapiens OX=9606 GN=SIPA1L2 PE=1 SV=2	-	-	-	-	-	-	-	-	3010	18	C	UR	10.4427	10.2616	10.8584	7.4702	7.56524	7.18257	7.25251	10.5209	7.36763	-0.513986	1.17765e-05	4.92899
sp|Q5GH72|XKR7_HUMAN	Q5GH72		XKR7	XK-related protein 7 OS=Homo sapiens OX=9606 GN=XKR7 PE=2 SV=1	-	-	-	-	-	-	-	-	5422	4	C	UR	10.4156	10.5411	9.96215	8.19198	7.5554	6.576	6.57169	10.3063	7.22377	-0.512701	0.0015247	2.81682
sp|Q4G0W2|DUS28_HUMAN	Q4G0W2		DUSP28	Dual specificity phosphatase 28 OS=Homo sapiens OX=9606 GN=DUSP28 PE=1 SV=1	-	-	-	-	-	-	-	-	8468	1	C	UR	9.98064	10.9429	11.2151	7.44077	7.64286	6.72138	8.24125	10.7129	7.51157	-0.512161	0.00120542	2.91886
sp|Q9NRP2|COXM2_HUMAN	Q9NRP2		CMC2	COX assembly mitochondrial protein 2 homolog OS=Homo sapiens OX=9606 GN=CMC2 PE=1 SV=1	+	IMS	-	-	-	-	-	-	6561	1	C	UR	10.4677	9.98411	9.29383	6.20522	7.40803	6.96065	7.23677	9.91521	6.95267	-0.512077	0.000927273	3.03279
sp|P05067|A4_HUMAN	P05067		APP	Amyloid-beta precursor protein OS=Homo sapiens OX=9606 GN=APP PE=1 SV=3	-	-	-	-	-	-	-	-	3739	20	C	UR	10.4388	10.7904	10.9389	7.6863	7.60822	7.68266	7.10252	10.7227	7.51993	-0.511878	2.05921e-05	4.6863
sp|P98160|PGBM_HUMAN	P98160		HSPG2	Basement membrane-specific heparan sulfate proteoglycan core protein OS=Homo sapiens OX=9606 GN=HSPG2 PE=1 SV=4	-	-	-	-	-	-	-	-	1818	7	C	UR	12.637	10.5552	11.4488	7.96301	7.96803	7.89488	8.61043	11.547	8.10909	-0.509907	0.00143996	2.84165
sp|O76070|SYUG_HUMAN	O76070		SNCG	Gamma-synuclein OS=Homo sapiens OX=9606 GN=SNCG PE=1 SV=2	-	-	-	-	-	-	-	-	5918	13	C	UR	8.54524	9.41753	9.328	7.7642	6.12488	6.2026	5.46524	9.09692	6.38923	-0.509737	0.00730714	2.13625
sp|P43155|CACP_HUMAN	P43155		CRAT	Carnitine O-acetyltransferase OS=Homo sapiens OX=9606 GN=CRAT PE=1 SV=5	+	MIM	-	-	-	-	-	-	2726	17	C	UR	10.494	9.96223	11.0679	7.65038	7.33722	7.30096	7.24709	10.508	7.38391	-0.509037	0.000115336	3.93804
sp|Q8N135|LGI4_HUMAN	Q8N135		LGI4	Leucine-rich repeat LGI family member 4 OS=Homo sapiens OX=9606 GN=LGI4 PE=1 SV=1	-	-	-	-	-	-	-	-	1988	2	C	UR	11.7908	10.3286	10.5137	8.01069	7.82265	7.78556	6.95709	10.8777	7.644	-0.508974	0.00103203	2.98631
tr|M0R0N0|M0R0N0_HUMAN	M0R0N0		NDUFA7	NADH dehydrogenase [ubiquinone] 1 alpha subcomplex subunit 7 OS=Homo sapiens OX=9606 GN=NDUFA7 PE=1 SV=1	+	MIM	-	-	-	-	-	-	2922	1	C	UR	12.5896	11.269	8.77207	8.97593	6.9875	8.19602	6.44193	10.8769	7.65034	-0.507669	0.0384912	1.41464
tr|A0A0B4J291|A0A0B4J291_HUMAN	A0A0B4J291		CDYL2	Chromodomain Y-like protein 2 OS=Homo sapiens OX=9606 GN=CDYL2 PE=1 SV=1	-	-	-	-	-	-	-	-	8447	1	C	UR	10.0593	9.99155	12.0874	7.61837	7.27623	7.68955	7.57236	10.7127	7.53913	-0.506859	0.00288896	2.53926
sp|Q96L15|NAR5_HUMAN	Q96L15		ART5	Ecto-ADP-ribosyltransferase 5 OS=Homo sapiens OX=9606 GN=ART5 PE=2 SV=4	-	-	-	-	-	-	-	-	7081	1	C	UR	9.98177	12.5094	8.27776	6.58275	5.97187	9.6547	6.66992	10.2563	7.21981	-0.506479	0.0853404	1.06885
sp|P09417|DHPR_HUMAN	P09417		QDPR	Dihydropteridine reductase OS=Homo sapiens OX=9606 GN=QDPR PE=1 SV=2	+	Matrix	-	-	-	-	-	-	390	7	C	UR	10.8692	10.5127	10.9684	8.32527	7.96749	6.84634	7.2309	10.7834	7.5925	-0.50617	0.000596842	3.22414
sp|Q8NEY1|NAV1_HUMAN	Q8NEY1		NAV1	Neuron navigator 1 OS=Homo sapiens OX=9606 GN=NAV1 PE=1 SV=2	-	-	-	-	-	-	-	-	741	47	C	UR	9.99283	11.2363	10.5243	7.75578	7.67075	7.27156	7.12353	10.5845	7.4554	-0.505591	0.000297794	3.52608
sp|Q9Y250|LZTS1_HUMAN	Q9Y250		LZTS1	Leucine zipper putative tumor suppressor 1 OS=Homo sapiens OX=9606 GN=LZTS1 PE=1 SV=3	-	-	-	-	-	-	-	-	765	6	C	UR	10.6564	11.0812	10.6029	6.84268	8.17244	8.08061	7.28849	10.7802	7.59605	-0.505057	0.000500343	3.30073
sp|Q9NSY0|NRBP2_HUMAN	Q9NSY0		NRBP2	Nuclear receptor-binding protein 2 OS=Homo sapiens OX=9606 GN=NRBP2 PE=1 SV=2	-	-	-	-	-	-	-	-	2952	5	C	UR	9.81738	11.0273	10.3882	8.29235	6.85361	7.2248	6.97899	10.411	7.33744	-0.504755	0.00144942	2.83881
sp|Q9BUT1|BDH2_HUMAN	Q9BUT1		BDH2	3-hydroxybutyrate dehydrogenase type 2 OS=Homo sapiens OX=9606 GN=BDH2 PE=1 SV=2	-	-	-	-	-	-	-	-	710	5	C	UR	10.4055	12.0103	10.89	7.1718	7.47065	8.21701	8.43912	11.1019	7.82465	-0.504714	0.00165873	2.78023
sp|P04792|HSPB1_HUMAN	P04792		HSPB1	Heat shock protein beta-1 OS=Homo sapiens OX=9606 GN=HSPB1 PE=1 SV=2	-	-	-	-	-	-	-	-	3337	7	C	UR	14.9294	11.6773	15.1047	8.06419	10.2739	8.96521	11.9322	13.9038	9.80888	-0.50332	0.0299754	1.52323
sp|Q6ZYL4|TF2H5_HUMAN	Q6ZYL4		GTF2H5	General transcription factor IIH subunit 5 OS=Homo sapiens OX=9606 GN=GTF2H5 PE=1 SV=1	-	-	-	-	-	-	-	-	7160	1	C	UR	11.3562	9.45007	9.39264	7.77445	7.93581	4.52733	8.17024	10.0663	7.10196	-0.503245	0.0501121	1.30006
sp|Q13308-6|PTK7_HUMAN	Q13308	6	PTK7	Isoform 6 of Inactive tyrosine-protein kinase 7 OS=Homo sapiens OX=9606 GN=PTK7	-	-	-	-	-	-	-	-	3309	18	C	UR	11.5373	10.015	10.85	6.58023	8.18986	7.17641	8.54016	10.8008	7.62167	-0.502956	0.00448403	2.34833
sp|Q9UI36|DACH1_HUMAN	Q9UI36		DACH1	Dachshund homolog 1 OS=Homo sapiens OX=9606 GN=DACH1 PE=1 SV=4	-	-	-	-	-	-	-	-	4757	13	C	UR	11.6525	10.1809	10.9901	6.5236	7.30053	7.84752	9.21768	10.9412	7.72233	-0.502658	0.00821364	2.08546
sp|Q86XP1|DGKH_HUMAN	Q86XP1		DGKH	Diacylglycerol kinase eta OS=Homo sapiens OX=9606 GN=DGKH PE=1 SV=1	-	-	-	-	-	-	-	-	5693	1	C	UR	10.7207	12.0698	9.89967	7.37841	8.09751	7.61366	7.67443	10.8967	7.691	-0.502651	0.00224312	2.64915
sp|Q14019|COTL1_HUMAN	Q14019		COTL1	Coactosin-like protein OS=Homo sapiens OX=9606 GN=COTL1 PE=1 SV=3	-	-	-	-	-	-	-	-	1836	9	C	UR	9.59974	10.5916	11.1106	8.38579	7.09716	6.79894	7.2001	10.434	7.3705	-0.501456	0.00267182	2.57319
sp|O75427|LRCH4_HUMAN	O75427		LRCH4	Leucine-rich repeat and calponin homology domain-containing protein 4 OS=Homo sapiens OX=9606 GN=LRCH4 PE=1 SV=2	-	-	-	-	-	-	-	-	5706	8	C	UR	10.7831	10.5815	10.925	7.13357	7.65357	7.83589	7.80426	10.7632	7.60682	-0.500741	2.3486e-05	4.62919
tr|B1AP22|B1AP22_HUMAN	B1AP22		PSEN2	Presenilin OS=Homo sapiens OX=9606 GN=PSEN2 PE=1 SV=1	-	-	-	-	-	-	-	+	8010	1	C	UR	11.1096	9.49475	11.6047	7.89977	7.50689	7.17227	7.78359	10.7363	7.59063	-0.500212	0.00260115	2.58483
tr|H0YJH6|H0YJH6_HUMAN	H0YJH6		STAT6	Signal transducer and activator of transcription OS=Homo sapiens OX=9606 GN=STAT6 PE=1 SV=2	-	-	-	-	-	-	-	-	1032	2	C	UR	7.70813	10.7933	11.1018	7.2277	7.87522	6.11466	6.70121	9.86774	6.9797	-0.499556	0.0353552	1.45155
sp|O60716-3|CTND1_HUMAN	O60716	3	CTNND1	Isoform 1AC of Catenin delta-1 OS=Homo sapiens OX=9606 GN=CTNND1	-	-	-	-	-	-	-	-	2836	27	C	UR	9.86573	10.5837	9.60293	7.79743	6.92344	6.98432	6.64406	10.0175	7.08731	-0.499205	0.000603292	3.21947
sp|Q5TC84|OGRL1_HUMAN	Q5TC84		OGFRL1	Opioid growth factor receptor-like protein 1 OS=Homo sapiens OX=9606 GN=OGFRL1 PE=2 SV=1	-	-	-	-	-	-	-	-	6136	3	C	UR	9.16823	10.8343	10.7581	7.33198	7.62731	7.20581	6.85567	10.2535	7.25519	-0.499037	0.00172413	2.76343
sp|Q96HH6|TMM19_HUMAN	Q96HH6		TMEM19	Transmembrane protein 19 OS=Homo sapiens OX=9606 GN=TMEM19 PE=1 SV=1	-	-	-	-	-	-	-	-	7742	1	C	UR	11.9565	10.0478	11.2825	7.79848	8.75485	7.05536	7.8222	11.0956	7.85772	-0.497805	0.00347625	2.45889
sp|Q5HYK3|COQ5_HUMAN	Q5HYK3		COQ5	2-methoxy-6-polyprenyl-1,4-benzoquinol methylase, mitochondrial OS=Homo sapiens OX=9606 GN=COQ5 PE=1 SV=2	+	MIM	-	-	-	-	-	-	229	4	C	UR	10.4303	10.8061	9.74794	7.5646	7.16107	7.52841	7.00327	10.3281	7.31434	-0.497778	0.000184781	3.73334
sp|P84157|MXRA7_HUMAN	P84157		MXRA7	Matrix-remodeling-associated protein 7 OS=Homo sapiens OX=9606 GN=MXRA7 PE=1 SV=1	-	-	-	+	-	-	-	-	6297	4	C	UR	10.5911	11.2002	10.9794	7.75176	8.27782	7.94267	6.97203	10.9236	7.73607	-0.497771	0.000305147	3.51549
sp|Q13402|MYO7A_HUMAN	Q13402		MYO7A	Unconventional myosin-VIIa OS=Homo sapiens OX=9606 GN=MYO7A PE=1 SV=2	-	-	-	-	-	-	-	-	7784	2	C	UR	10.347	10.3716	12.009	8.03818	8.59215	7.59167	6.69053	10.9092	7.72813	-0.497354	0.00485066	2.3142
tr|A0A2R8Y6F3|A0A2R8Y6F3_HUMAN	A0A2R8Y6F3		HECW2	E3 ubiquitin-protein ligase HECW2 OS=Homo sapiens OX=9606 GN=HECW2 PE=1 SV=1	-	-	-	-	-	-	-	-	914	11	C	UR	9.68262	10.532	10.4169	7.41034	7.43334	6.81835	7.27229	10.2105	7.23358	-0.497273	0.000126279	3.89867
sp|Q8IYD2|KLD8A_HUMAN	Q8IYD2		KLHDC8A	Kelch domain-containing protein 8A OS=Homo sapiens OX=9606 GN=KLHDC8A PE=2 SV=2	-	-	-	-	-	-	-	-	1493	2	C	UR	10.1949	11.0253	9.77784	7.12406	7.68222	7.85972	6.61979	10.3327	7.32145	-0.497014	0.00116001	2.93554
sp|Q5VSY0|GKAP1_HUMAN	Q5VSY0		GKAP1	G kinase-anchoring protein 1 OS=Homo sapiens OX=9606 GN=GKAP1 PE=1 SV=2	-	-	-	-	-	-	-	-	1284	4	C	UR	9.8788	11.3364	10.1042	7.22237	7.31321	7.48376	7.57578	10.4398	7.39878	-0.496735	0.000560276	3.2516
sp|Q92542|NICA_HUMAN	Q92542		NCSTN	Nicastrin OS=Homo sapiens OX=9606 GN=NCSTN PE=1 SV=2	-	-	-	-	-	-	-	-	1104	7	C	UR	12.1249	8.99459	11.5918	6.96806	8.4545	6.90564	8.58748	10.9038	7.72892	-0.496487	0.0224473	1.64884
sp|Q9P0M9|RM27_HUMAN	Q9P0M9		MRPL27	39S ribosomal protein L27, mitochondrial OS=Homo sapiens OX=9606 GN=MRPL27 PE=1 SV=1	+	Matrix	-	-	-	-	-	-	6453	1	C	UR	10.9951	11.249	9.73951	8.88215	8.66742	9.29181	7.78115	10.6612	8.65563	-0.300659	0.0140956	1.85092
sp|P08582|TRFM_HUMAN	P08582		MELTF	Melanotransferrin OS=Homo sapiens OX=9606 GN=MELTF PE=1 SV=2	-	-	-	-	-	-	-	-	7744	1	C	UR	9.06605	7.79191	8.41095	6.21833	5.49803	6.83283	5.33991	8.42297	5.97227	-0.496048	0.00489978	2.30982
sp|Q5VXU9|SHOC1_HUMAN	Q5VXU9		SHOC1	Protein shortage in chiasmata 1 ortholog OS=Homo sapiens OX=9606 GN=SHOC1 PE=1 SV=1	-	-	-	-	-	-	-	-	8160	1	C	UR	9.54037	21.4553	6.2152	8.29016	7.6046	11.3373	7.94891	12.4036	8.79524	-0.495966	0.408574	0.388729
sp|P05165|PCCA_HUMAN	P05165		PCCA	Propionyl-CoA carboxylase alpha chain, mitochondrial OS=Homo sapiens OX=9606 GN=PCCA PE=1 SV=4	+	Matrix	-	-	-	-	-	-	3266	21	C	UR	10.8053	10.1519	10.8121	7.7098	7.735	7.14238	7.46933	10.5898	7.51413	-0.494993	5.70394e-05	4.24382
sp|P05556|ITB1_HUMAN	P05556		ITGB1	Integrin beta-1 OS=Homo sapiens OX=9606 GN=ITGB1 PE=1 SV=2	-	-	+	+	-	-	-	-	4079	14	C	UR	11.3761	10.6014	10.9903	7.24895	8.50222	7.61435	7.83963	10.9893	7.80129	-0.494311	0.000319792	3.49513
tr|A0A140T8X7|A0A140T8X7_HUMAN	A0A140T8X7		PPT2	Lysosomal thioesterase PPT2 OS=Homo sapiens OX=9606 GN=PPT2 PE=1 SV=1	-	-	-	-	-	-	-	-	3202	4	C	UR	10.6327	9.75627	11.678	7.43474	7.10679	7.66139	8.15274	10.689	7.58892	-0.49416	0.00211232	2.67524
sp|O43516-3|WIPF1_HUMAN	O43516	3	WIPF1	Isoform 3 of WAS/WASL-interacting protein family member 1 OS=Homo sapiens OX=9606 GN=WIPF1	-	-	-	-	-	-	-	-	2781	3	C	UR	10.8069	12.0233	10.533	7.41724	7.525	8.13836	8.51467	11.1211	7.89882	-0.493587	0.00123235	2.90927
sp|Q9HC98-2|NEK6_HUMAN	Q9HC98	2	NEK6	Isoform 2 of Serine/threonine-protein kinase Nek6 OS=Homo sapiens OX=9606 GN=NEK6	-	-	-	-	-	-	-	-	115	2	C	UR	9.15369	11.5154	12.2118	7.17428	7.96656	7.52218	8.48274	10.9603	7.78644	-0.493251	0.0131273	1.88183
sp|O75380|NDUS6_HUMAN	O75380		NDUFS6	NADH dehydrogenase [ubiquinone] iron-sulfur protein 6, mitochondrial OS=Homo sapiens OX=9606 GN=NDUFS6 PE=1 SV=1	+	MIM	-	-	-	-	-	-	6436	5	C	UR	10.7874	10.3207	9.70806	7.9344	6.98875	7.39305	6.88189	10.2721	7.29952	-0.492851	0.000580238	3.23639
sp|P54652|HSP72_HUMAN	P54652		HSPA2	Heat shock-related 70 kDa protein 2 OS=Homo sapiens OX=9606 GN=HSPA2 PE=1 SV=1	-	-	-	-	-	-	-	-	47	5	C	UR	11.0444	10.9269	9.62095	7.3176	6.98126	7.44651	8.19187	10.5307	7.48431	-0.492667	0.00152815	2.81583
sp|P51826-2|AFF3_HUMAN	P51826	2	AFF3	Isoform 2 of AF4/FMR2 family member 3 OS=Homo sapiens OX=9606 GN=AFF3	-	-	-	-	-	-	-	-	899	3	C	UR	11.4778	10.7714	10.9682	7.45836	7.93076	8.13864	7.95247	11.0725	7.87006	-0.492531	4.75228e-05	4.3231
tr|A0A3B3ISV5|A0A3B3ISV5_HUMAN	A0A3B3ISV5			Uncharacterized protein OS=Homo sapiens OX=9606 PE=4 SV=1	-	-	-	-	-	-	-	-	6111	8	C	UR	9.77383	12.7199	9.86786	7.93353	7.83456	8.28229	6.63094	10.7872	7.67033	-0.491959	0.0190305	1.72055
tr|A8MQ07|A8MQ07_HUMAN	A8MQ07		RAPGEF5	Rap guanine nucleotide exchange factor 5 OS=Homo sapiens OX=9606 GN=RAPGEF5 PE=1 SV=3	-	-	-	-	-	-	-	-	5537	1	C	UR	9.29893	12.5025	11.1818	8.96356	6.95331	8.73185	6.63137	10.9944	7.82002	-0.491526	0.0295083	1.53006
sp|Q9NPJ3|ACO13_HUMAN	Q9NPJ3		ACOT13	Acyl-coenzyme A thioesterase 13 OS=Homo sapiens OX=9606 GN=ACOT13 PE=1 SV=1	+	Matrix	-	-	-	-	-	-	7467	3	C	UR	10.3411	10.193	11.2167	7.81227	7.51808	7.14068	7.64418	10.5836	7.5288	-0.491338	0.000201434	3.69587
sp|P18583-3|SON_HUMAN	P18583	3	SON	Isoform B of Protein SON OS=Homo sapiens OX=9606 GN=SON	-	-	-	-	-	-	-	-	549	1	C	UR	13.5655	10.0114	10.6162	7.44026	7.62228	9.28006	8.09152	11.3977	8.10853	-0.49123	0.0251011	1.60031
sp|O43678|NDUA2_HUMAN	O43678		NDUFA2	NADH dehydrogenase [ubiquinone] 1 alpha subcomplex subunit 2 OS=Homo sapiens OX=9606 GN=NDUFA2 PE=1 SV=3	+	MIM	-	-	-	-	-	-	2537	5	C	UR	11.1262	10.2359	10.0384	8.03452	7.19952	7.25753	7.3368	10.4668	7.45709	-0.48914	0.000413419	3.38361
sp|Q96HD1|CREL1_HUMAN	Q96HD1		CRELD1	Cysteine-rich with EGF-like domain protein 1 OS=Homo sapiens OX=9606 GN=CRELD1 PE=1 SV=3	-	-	-	+	-	-	-	-	828	7	C	UR	11.4177	9.89416	10.3884	7.67738	8.47744	7.29487	6.67572	10.5668	7.53135	-0.488551	0.00344677	2.46259
sp|P62736|ACTA_HUMAN	P62736		ACTA2	Actin, aortic smooth muscle OS=Homo sapiens OX=9606 GN=ACTA2 PE=1 SV=1	-	-	-	-	-	-	-	-	1815	163	C	UR	10.0222	11.3322	10.7235	8.09428	7.54474	7.56278	7.28819	10.6926	7.6225	-0.488282	0.000440564	3.35599
sp|Q9NX18|SDHF2_HUMAN	Q9NX18		SDHAF2	Succinate dehydrogenase assembly factor 2, mitochondrial OS=Homo sapiens OX=9606 GN=SDHAF2 PE=1 SV=1	+	Matrix	-	-	-	-	-	-	3122	2	C	UR	9.81749	10.892	9.44102	7.5641	6.69524	6.72971	7.67463	10.0502	7.16592	-0.487996	0.0018095	2.74244
tr|C9JIZ6|C9JIZ6_HUMAN	C9JIZ6		PSAP	Prosaposin OS=Homo sapiens OX=9606 GN=PSAP PE=1 SV=2	-	-	-	-	-	-	-	-	4864	14	C	UR	12.7651	10.3561	10.1471	7.96678	7.9334	7.23677	8.55151	11.0894	7.92211	-0.485228	0.0093047	2.0313
sp|Q9UK08|GBG8_HUMAN	Q9UK08		GNG8	Guanine nucleotide-binding protein G(I)/G(S)/G(O) subunit gamma-8 OS=Homo sapiens OX=9606 GN=GNG8 PE=1 SV=1	-	-	-	-	-	-	-	-	4688	2	C	UR	10.2489	9.35165	9.81474	6.18303	8.0069	7.00626	6.84662	9.8051	7.0107	-0.483973	0.00243819	2.61293
sp|O00754|MA2B1_HUMAN	O00754		MAN2B1	Lysosomal alpha-mannosidase OS=Homo sapiens OX=9606 GN=MAN2B1 PE=1 SV=3	-	-	-	-	-	-	+	-	3551	9	C	UR	11.4849	10.2096	11.1636	7.66106	7.60429	7.82035	8.26954	10.9527	7.83881	-0.48258	0.00037213	3.42931
sp|Q16718|NDUA5_HUMAN	Q16718		NDUFA5	NADH dehydrogenase [ubiquinone] 1 alpha subcomplex subunit 5 OS=Homo sapiens OX=9606 GN=NDUFA5 PE=1 SV=3	+	MIM	-	-	-	-	-	-	7360	2	C	UR	11.0925	10.9235	9.79538	8.40884	7.28703	7.09426	7.56966	10.6038	7.58995	-0.482419	0.00155402	2.80854
sp|Q7L1I2|SV2B_HUMAN	Q7L1I2		SV2B	Synaptic vesicle glycoprotein 2B OS=Homo sapiens OX=9606 GN=SV2B PE=1 SV=1	-	-	-	-	-	-	-	-	6662	1	C	UR	9.92657	9.19019	10.0493	7.48516	7.57091	6.55614	6.22955	9.72202	6.96044	-0.482078	0.00175998	2.75449
sp|Q92820|GGH_HUMAN	Q92820		GGH	Gamma-glutamyl hydrolase OS=Homo sapiens OX=9606 GN=GGH PE=1 SV=2	-	-	-	-	-	-	+	-	5563	19	C	UR	11.1821	9.91166	11.3437	7.74956	7.64955	7.46834	8.09768	10.8125	7.74128	-0.482054	0.000669478	3.17426
sp|O15118|NPC1_HUMAN	O15118		NPC1	NPC intracellular cholesterol transporter 1 OS=Homo sapiens OX=9606 GN=NPC1 PE=1 SV=2	-	-	-	-	-	-	+	-	1701	6	C	UR	12.8926	10.3929	11.6151	7.36891	8.91565	7.95018	9.08619	11.6335	8.33023	-0.481861	0.00786899	2.10408
sp|Q562R1|ACTBL_HUMAN	Q562R1		ACTBL2	Beta-actin-like protein 2 OS=Homo sapiens OX=9606 GN=ACTBL2 PE=1 SV=2	-	-	-	-	-	-	-	-	1815	3	C	UR	6.93439	10.5139	11.6162	6.59893	8.52765	7.72812	4.90434	9.68816	6.93976	-0.481337	0.12716	0.895649
sp|Q9UM54-6|MYO6_HUMAN	Q9UM54	6	MYO6	Isoform 6 of Unconventional myosin-VI OS=Homo sapiens OX=9606 GN=MYO6	-	-	-	-	-	-	-	-	2611	36	C	UR	10.0228	12.11	11.5465	7.35191	8.67225	8.19319	7.95304	11.2264	8.0426	-0.481166	0.00352047	2.4534
tr|C9JZR2|C9JZR2_HUMAN	C9JZR2		CTNND1	Catenin delta-1 OS=Homo sapiens OX=9606 GN=CTNND1 PE=1 SV=2	-	-	-	-	-	-	-	-	2836	1	C	UR	9.78618	10.5606	9.44149	7.78007	7.35798	6.67065	6.65716	9.92942	7.11647	-0.480549	0.00121506	2.9154
sp|P20933|ASPG_HUMAN	P20933		AGA	N(4)-(beta-N-acetylglucosaminyl)-L-asparaginase OS=Homo sapiens OX=9606 GN=AGA PE=1 SV=2	-	-	-	-	-	-	+	-	6675	1	C	UR	17.0339	7.56472	8.90478	8.71174	7.93469	7.27601	8.11276	11.1678	8.0088	-0.479687	0.262048	0.581619
sp|Q9BV20|MTNA_HUMAN	Q9BV20		MRI1	Methylthioribose-1-phosphate isomerase OS=Homo sapiens OX=9606 GN=MRI1 PE=1 SV=1	-	-	-	-	-	-	-	-	4914	4	C	UR	7.31564	19.126	8.5428	7.25438	8.34378	9.33483	8.51999	11.6615	8.36324	-0.479616	0.34681	0.459908
sp|Q5VUB5|F1711_HUMAN	Q5VUB5		FAM171A1	Protein FAM171A1 OS=Homo sapiens OX=9606 GN=FAM171A1 PE=1 SV=1	-	-	-	-	-	-	-	-	1646	7	C	UR	10.3546	10.1545	9.72805	7.20971	7.55935	7.10714	7.04038	10.0791	7.22914	-0.479463	3.5681e-05	4.44756
sp|Q5TGY3|AHDC1_HUMAN	Q5TGY3		AHDC1	AT-hook DNA-binding motif-containing protein 1 OS=Homo sapiens OX=9606 GN=AHDC1 PE=1 SV=1	-	-	-	-	-	-	-	-	228	11	C	UR	10.2389	9.23399	11.1934	7.1061	7.35381	7.7889	7.08649	10.2221	7.33383	-0.479053	0.00241334	2.61738
sp|P07203|GPX1_HUMAN	P07203		GPX1	Glutathione peroxidase 1 OS=Homo sapiens OX=9606 GN=GPX1 PE=1 SV=4	+	Matrix	-	-	-	-	-	-	4116	12	C	UR	11.0058	12.0491	10.8057	7.91792	7.41085	7.70041	7.4749	11.2869	7.62602	-0.565643	0.000138199	3.8595
sp|Q9UFN0|NPS3A_HUMAN	Q9UFN0		NIPSNAP3A	Protein NipSnap homolog 3A OS=Homo sapiens OX=9606 GN=NIPSNAP3A PE=1 SV=2	+	Matrix	-	-	-	-	-	-	5921	15	C	UR	9.75321	9.3734	11.2387	8.07467	7.31419	6.76128	6.89972	10.1218	7.26247	-0.47893	0.00470522	2.32742
sp|P62079|TSN5_HUMAN	P62079		TSPAN5	Tetraspanin-5 OS=Homo sapiens OX=9606 GN=TSPAN5 PE=1 SV=1	-	-	-	-	-	-	-	-	4183	1	C	UR	11.4277	9.98227	11.8283	8.87863	8.9709	7.87044	6.08439	11.0794	7.95109	-0.478658	0.0193533	1.71324
sp|O15460|P4HA2_HUMAN	O15460		P4HA2	Prolyl 4-hydroxylase subunit alpha-2 OS=Homo sapiens OX=9606 GN=P4HA2 PE=1 SV=1	-	-	-	+	-	-	-	-	3204	5	C	UR	12.1624	10.5427	10.019	7.03792	7.49621	8.09062	8.70031	10.908	7.83127	-0.478074	0.00658092	2.18171
sp|Q9NRW1|RAB6B_HUMAN	Q9NRW1		RAB6B	Ras-related protein Rab-6B OS=Homo sapiens OX=9606 GN=RAB6B PE=1 SV=1	-	-	-	-	-	-	-	-	5363	3	C	UR	10.6261	10.2824	11.9647	8.00498	9.06107	6.79851	7.60783	10.9577	7.8681	-0.477863	0.00704716	2.15199
tr|A0A0J9YW36|A0A0J9YW36_HUMAN	A0A0J9YW36		STMN3	Stathmin-3 (Fragment) OS=Homo sapiens OX=9606 GN=STMN3 PE=1 SV=1	-	-	-	-	-	-	-	-	2518	5	C	UR	10.3318	10.8831	10.8059	7.88588	8.06019	7.42434	7.30762	10.6736	7.66951	-0.476841	8.14276e-05	4.08923
sp|Q9UPZ3|HPS5_HUMAN	Q9UPZ3		HPS5	Hermansky-Pudlak syndrome 5 protein OS=Homo sapiens OX=9606 GN=HPS5 PE=1 SV=2	-	-	-	-	-	-	-	-	2657	3	C	UR	10.7071	11.1512	10.5604	6.30873	7.17749	8.01922	9.55683	10.8062	7.76557	-0.4767	0.014663	1.83378
sp|O94901-9|SUN1_HUMAN	O94901	9	SUN1	Isoform 9 of SUN domain-containing protein 1 OS=Homo sapiens OX=9606 GN=SUN1	-	-	-	-	-	-	-	-	2358	7	C	UR	12.2535	9.94165	13.152	7.39711	10.3185	8.10977	8.0433	11.7824	8.46717	-0.47668	0.0295981	1.52874
sp|O15037|KHNYN_HUMAN	O15037		KHNYN	Protein KHNYN OS=Homo sapiens OX=9606 GN=KHNYN PE=1 SV=3	-	-	-	-	-	-	-	-	5029	1	C	UR	10.7198	12.2653	10.9959	6.99706	8.21948	8.17306	9.21677	11.327	8.15159	-0.474612	0.00510666	2.29186
tr|A0A1B0GUN5|A0A1B0GUN5_HUMAN	A0A1B0GUN5		PLEKHA6	Pleckstrin homology domain-containing family A member 6 OS=Homo sapiens OX=9606 GN=PLEKHA6 PE=1 SV=1	-	-	-	-	-	-	-	-	3044	12	C	UR	10.9783	10.4778	10.2053	7.9353	7.7059	7.71685	7.02369	10.5538	7.59544	-0.474558	0.000185838	3.73087
sp|Q9UBS3|DNJB9_HUMAN	Q9UBS3		DNAJB9	DnaJ homolog subfamily B member 9 OS=Homo sapiens OX=9606 GN=DNAJB9 PE=1 SV=1	-	-	-	-	-	-	-	-	4784	2	C	UR	12.0071	10.3082	9.44519	7.31605	7.82136	7.36768	7.99001	10.5868	7.62378	-0.473693	0.00645431	2.19015
sp|Q9HB40|RISC_HUMAN	Q9HB40		SCPEP1	Retinoid-inducible serine carboxypeptidase OS=Homo sapiens OX=9606 GN=SCPEP1 PE=1 SV=1	-	-	-	-	-	-	+	-	1860	5	C	UR	9.96517	10.7028	10.1632	7.28152	7.08321	7.95342	7.30214	10.2771	7.40507	-0.472841	0.000179554	3.74581
sp|Q9Y2Y9|KLF13_HUMAN	Q9Y2Y9		KLF13	Krueppel-like factor 13 OS=Homo sapiens OX=9606 GN=KLF13 PE=1 SV=1	-	-	-	-	-	-	-	-	5366	2	C	UR	9.26287	10.8462	12.1434	6.32586	8.79697	8.06662	7.80757	10.7508	7.74925	-0.472318	0.0231401	1.63563
sp|P15848|ARSB_HUMAN	P15848		ARSB	Arylsulfatase B OS=Homo sapiens OX=9606 GN=ARSB PE=1 SV=1	-	-	-	-	-	-	+	-	2114	11	C	UR	10.607	9.65016	10.4225	7.21654	7.67667	6.90691	7.69357	10.2266	7.37342	-0.471914	0.000358297	3.44576
sp|P28799|GRN_HUMAN	P28799		GRN	Progranulin OS=Homo sapiens OX=9606 GN=GRN PE=1 SV=2	-	-	-	-	-	-	-	-	8186	3	C	UR	11.3992	10.1244	11.2205	7.91635	7.3038	8.01571	8.24325	10.9147	7.86978	-0.471878	0.000692057	3.15986
sp|Q9UPN3|MACF1_HUMAN	Q9UPN3		MACF1	Microtubule-actin cross-linking factor 1, isoforms 1/2/3/5 OS=Homo sapiens OX=9606 GN=MACF1 PE=1 SV=4	-	-	-	-	-	-	-	-	3907	1	C	UR	9.35279	12.8958	10.0548	8.93058	7.18967	8.7933	6.14379	10.7678	7.76433	-0.471789	0.0547794	1.26138
sp|P82970|HMGN5_HUMAN	P82970		HMGN5	High mobility group nucleosome-binding domain-containing protein 5 OS=Homo sapiens OX=9606 GN=HMGN5 PE=1 SV=1	-	-	-	-	-	-	-	-	319	7	C	UR	11.4417	10.9761	11.6855	8.19417	7.6764	7.9791	8.94522	11.3678	8.19872	-0.471478	0.000332582	3.4781
tr|E9PNP3|E9PNP3_HUMAN	E9PNP3		AAMDC	Mth938 domain-containing protein OS=Homo sapiens OX=9606 GN=AAMDC PE=1 SV=1	-	-	-	-	-	-	-	-	6372	1	C	UR	9.83963	10.5819	10.6206	7.38189	7.88677	7.18179	7.40462	10.3474	7.46377	-0.471289	0.000140124	3.85349
tr|H0Y7U4|H0Y7U4_HUMAN	H0Y7U4		THOC2	THO complex subunit 2 (Fragment) OS=Homo sapiens OX=9606 GN=THOC2 PE=1 SV=1	-	-	-	-	-	-	-	-	1052	1	C	UR	13.8599	9.83895	10.7533	6.17786	8.40934	9.28493	9.29923	11.4841	8.29284	-0.469693	0.0629144	1.20125
tr|K7ES00|K7ES00_HUMAN	K7ES00		H3F3B	Histone H3.3 (Fragment) OS=Homo sapiens OX=9606 GN=H3F3B PE=1 SV=1	-	-	-	-	-	-	-	-	5673	5	C	UR	10.7821	9.94184	15.0077	8.43824	8.84428	8.23158	8.89348	11.9105	8.60189	-0.469513	0.0546898	1.26209
sp|Q96DH6|MSI2H_HUMAN	Q96DH6		MSI2	RNA-binding protein Musashi homolog 2 OS=Homo sapiens OX=9606 GN=MSI2 PE=1 SV=1	-	-	-	-	-	-	-	-	6433	10	C	UR	10.2365	9.82265	10.7026	6.81829	7.1463	7.51136	8.18177	10.2539	7.41443	-0.467767	0.000920808	3.03583
sp|Q9BWW4|SSBP3_HUMAN	Q9BWW4		SSBP3	Single-stranded DNA-binding protein 3 OS=Homo sapiens OX=9606 GN=SSBP3 PE=1 SV=1	-	-	-	-	-	-	-	-	7110	3	C	UR	10.4004	10.5893	11.6153	7.74875	7.4905	7.6897	8.51352	10.8683	7.86062	-0.467416	0.000760962	3.11864
sp|Q13905-3|RPGF1_HUMAN	Q13905	3	RAPGEF1	Isoform 3 of Rap guanine nucleotide exchange factor 1 OS=Homo sapiens OX=9606 GN=RAPGEF1	-	-	-	-	-	-	-	-	3685	13	C	UR	10.1918	11.4595	10.8106	8.25019	8.36723	7.56198	7.13445	10.8206	7.82846	-0.466984	0.00129977	2.88613
sp|F8WCM5|INSR2_HUMAN	F8WCM5		INS-IGF2	Insulin, isoform 2 OS=Homo sapiens OX=9606 GN=INS-IGF2 PE=2 SV=1	-	-	-	-	-	-	-	-	6910	2	C	UR	11.6474	9.88643	9.87838	9.16365	6.99986	6.25262	7.88703	10.4707	7.57579	-0.466895	0.022555	1.64676
sp|O43439-4|MTG8R_HUMAN	O43439	4	CBFA2T2	Isoform 4 of Protein CBFA2T2 OS=Homo sapiens OX=9606 GN=CBFA2T2	-	-	-	-	-	-	-	-	1535	4	C	UR	12.1641	10.6457	10.4479	6.80469	7.55465	8.74608	8.98858	11.0859	8.0235	-0.466422	0.00991094	2.00389
sp|Q9C0A1|ZFHX2_HUMAN	Q9C0A1		ZFHX2	Zinc finger homeobox protein 2 OS=Homo sapiens OX=9606 GN=ZFHX2 PE=1 SV=3	-	-	-	-	-	-	-	-	348	1	C	UR	11.3224	10.2153	11.5621	7.29096	7.50972	8.9241	8.27207	11.0333	7.99921	-0.46393	0.00293638	2.53219
sp|Q9HCG7|GBA2_HUMAN	Q9HCG7		GBA2	Non-lysosomal glucosylceramidase OS=Homo sapiens OX=9606 GN=GBA2 PE=1 SV=2	-	-	-	-	-	-	-	-	5532	7	C	UR	10.7189	10.1841	10.1679	8.09791	7.35536	7.48014	7.11282	10.357	7.51156	-0.463418	0.000189713	3.7219
tr|E7EPT4|E7EPT4_HUMAN	E7EPT4		NDUFV2	NADH dehydrogenase [ubiquinone] flavoprotein 2, mitochondrial OS=Homo sapiens OX=9606 GN=NDUFV2 PE=1 SV=1	+	MIM	-	-	-	-	-	-	105	11	C	UR	10.4842	10.1061	10.1805	8.05955	7.22181	7.32769	7.15769	10.2569	7.44168	-0.462898	0.000128873	3.88984
sp|Q8N9M1|CS047_HUMAN	Q8N9M1		C19orf47	Uncharacterized protein C19orf47 OS=Homo sapiens OX=9606 GN=C19orf47 PE=1 SV=1	-	-	-	-	-	-	-	-	651	3	C	UR	11.9867	11.0928	10.0257	7.19023	8.19501	8.65153	7.99428	11.0351	8.00776	-0.462624	0.00383945	2.41573
sp|P37802-2|TAGL2_HUMAN	P37802	2	TAGLN2	Isoform 2 of Transgelin-2 OS=Homo sapiens OX=9606 GN=TAGLN2	-	-	-	-	-	-	-	-	179	22	C	UR	10.5532	11.8331	11.4402	7.78666	8.40377	7.81536	8.73023	11.2755	8.184	-0.462312	0.000713762	3.14645
sp|Q9BTY2|FUCO2_HUMAN	Q9BTY2		FUCA2	Plasma alpha-L-fucosidase OS=Homo sapiens OX=9606 GN=FUCA2 PE=1 SV=2	-	-	-	-	-	-	-	-	2241	7	C	UR	10.6385	9.6284	11.4927	7.7747	7.40762	7.30231	8.26154	10.5865	7.68654	-0.461824	0.00252518	2.59771
sp|A7MBM2|DISP2_HUMAN	A7MBM2		DISP2	Protein dispatched homolog 2 OS=Homo sapiens OX=9606 GN=DISP2 PE=2 SV=2	-	-	-	-	-	-	-	-	4060	4	C	UR	10.9385	9.31252	9.54518	7.79741	8.37739	6.53242	6.1392	9.93207	7.2116	-0.461774	0.0153342	1.81434
sp|Q16658|FSCN1_HUMAN	Q16658		FSCN1	Fascin OS=Homo sapiens OX=9606 GN=FSCN1 PE=1 SV=3	-	-	-	-	-	-	-	-	3407	44	C	UR	9.64526	10.4937	11.2395	8.11898	7.75384	7.2494	7.25622	10.4595	7.59461	-0.461764	0.0015475	2.81037
sp|Q9Y680|FKBP7_HUMAN	Q9Y680		FKBP7	Peptidyl-prolyl cis-trans isomerase FKBP7 OS=Homo sapiens OX=9606 GN=FKBP7 PE=1 SV=2	-	-	-	-	-	-	-	-	1287	10	C	UR	10.3548	9.71525	9.61152	7.3323	7.12477	7.25485	7.03736	9.89386	7.18732	-0.461079	4.94629e-05	4.30572
sp|Q8NBJ5|GT251_HUMAN	Q8NBJ5		COLGALT1	Procollagen galactosyltransferase 1 OS=Homo sapiens OX=9606 GN=COLGALT1 PE=1 SV=1	-	-	-	+	-	-	-	-	759	13	C	UR	11.8359	10.1924	10.2421	7.5275	7.79507	7.9149	8.03178	10.7568	7.81731	-0.460504	0.00152202	2.81758
sp|P02751-15|FINC_HUMAN	P02751	15	FN1	Isoform 15 of Fibronectin OS=Homo sapiens OX=9606 GN=FN1	-	-	-	-	-	-	-	-	7261	1	C	UR	14.3812	9.00369	13.3853	6.96896	8.75748	9.45833	10.466	12.2567	8.91269	-0.459641	0.0960475	1.01751
sp|P30740|ILEU_HUMAN	P30740		SERPINB1	Leukocyte elastase inhibitor OS=Homo sapiens OX=9606 GN=SERPINB1 PE=1 SV=1	-	-	-	-	-	-	-	-	1013	10	C	UR	8.88241	10.6049	10.8708	7.97435	7.9015	6.96866	6.6067	10.1194	7.3628	-0.458793	0.00862688	2.06415
sp|Q9UKY1|ZHX1_HUMAN	Q9UKY1		ZHX1	Zinc fingers and homeoboxes protein 1 OS=Homo sapiens OX=9606 GN=ZHX1 PE=1 SV=1	-	-	-	-	-	-	-	-	5947	4	C	UR	10.6115	10.9848	11.9284	7.24832	7.69946	8.93013	8.66556	11.1749	8.13587	-0.457894	0.00317419	2.49837
sp|P52306-5|GDS1_HUMAN	P52306	5	RAP1GDS1	Isoform 5 of Rap1 GTPase-GDP dissociation stimulator 1 OS=Homo sapiens OX=9606 GN=RAP1GDS1	-	-	-	-	-	-	-	-	1020	27	C	UR	9.82072	10.9726	10.7638	8.70818	7.8586	7.05774	7.0107	10.519	7.65881	-0.457812	0.00370935	2.4307
sp|Q92783|STAM1_HUMAN	Q92783		STAM	Signal transducing adapter molecule 1 OS=Homo sapiens OX=9606 GN=STAM PE=1 SV=3	-	-	-	-	-	-	-	+	2159	13	C	UR	10.1017	10.6056	10.56	8.12383	7.49144	7.14967	7.60133	10.4224	7.59157	-0.457222	0.000146451	3.83431
sp|Q8TDD2|SP7_HUMAN	Q8TDD2		SP7	Transcription factor Sp7 OS=Homo sapiens OX=9606 GN=SP7 PE=1 SV=1	-	-	-	-	-	-	-	-	7689	1	C	UR	10.9014	10.2291	10.4254	8.24669	7.57732	7.27274	7.55343	10.5186	7.66254	-0.457052	0.000203099	3.69229
tr|H7C215|H7C215_HUMAN	H7C215		RTN4R	Reticulon-4 receptor (Fragment) OS=Homo sapiens OX=9606 GN=RTN4R PE=1 SV=1	-	-	-	-	-	-	-	-	3597	2	C	UR	11.2367	9.88496	11.1629	7.24628	7.8752	8.20963	8.04463	10.7615	7.84394	-0.456232	0.0012207	2.91339
sp|Q9HCE6|ARGAL_HUMAN	Q9HCE6		ARHGEF10L	Rho guanine nucleotide exchange factor 10-like protein OS=Homo sapiens OX=9606 GN=ARHGEF10L PE=1 SV=4	-	-	-	-	-	-	-	-	3121	10	C	UR	10.288	10.4125	10.8253	8.10553	7.78492	7.38971	7.3661	10.5086	7.66156	-0.455859	8.97336e-05	4.04704
sp|Q13433|S39A6_HUMAN	Q13433		SLC39A6	Zinc transporter ZIP6 OS=Homo sapiens OX=9606 GN=SLC39A6 PE=1 SV=3	-	-	-	-	-	-	-	-	5536	2	C	UR	11.5949	9.86586	9.90144	7.82382	8.03172	6.97424	7.66934	10.4541	7.62478	-0.455297	0.00360377	2.44324
sp|C9J798|RAS4B_HUMAN	C9J798		RASA4B	Ras GTPase-activating protein 4B OS=Homo sapiens OX=9606 GN=RASA4B PE=3 SV=2	-	-	-	-	-	-	-	-	7676	3	C	UR	10.6402	10.8809	10.7755	7.6031	8.49183	8.05937	7.26194	10.7655	7.85406	-0.454909	0.000278657	3.55493
sp|P11279|LAMP1_HUMAN	P11279		LAMP1	Lysosome-associated membrane glycoprotein 1 OS=Homo sapiens OX=9606 GN=LAMP1 PE=1 SV=3	-	-	-	-	-	-	+	-	1686	6	C	UR	12.1651	10.1011	10.4315	7.62997	8.2737	7.77904	8.13512	10.8992	7.95446	-0.454391	0.00341261	2.46691
sp|P35711|SOX5_HUMAN	P35711		SOX5	Transcription factor SOX-5 OS=Homo sapiens OX=9606 GN=SOX5 PE=1 SV=3	-	-	-	-	-	-	-	-	3565	3	C	UR	9.96226	11.5832	11.9987	6.33897	7.62733	8.30733	10.3711	11.1814	8.16118	-0.454249	0.0434365	1.36215
sp|Q9P2E9|RRBP1_HUMAN	Q9P2E9		RRBP1	Ribosome-binding protein 1 OS=Homo sapiens OX=9606 GN=RRBP1 PE=1 SV=5	-	-	-	+	-	-	-	-	35	36	C	UR	10.2689	9.80641	9.56791	6.99879	6.79606	7.65407	7.41625	9.88107	7.21629	-0.45341	0.000246666	3.60789
sp|P02649|APOE_HUMAN	P02649		APOE	Apolipoprotein E OS=Homo sapiens OX=9606 GN=APOE PE=1 SV=1	-	-	-	-	-	-	-	-	682	2	C	UR	13.1969	10.1588	11.9834	8.28815	10.5007	7.86435	7.78395	11.7797	8.60929	-0.452337	0.0302135	1.5198
sp|Q7L8A9|VASH1_HUMAN	Q7L8A9		VASH1	Tubulinyl-Tyr carboxypeptidase 1 OS=Homo sapiens OX=9606 GN=VASH1 PE=1 SV=1	-	-	-	-	-	-	-	-	6835	3	C	UR	9.0793	10.8534	10.5284	7.62568	8.03286	6.86748	7.16866	10.1537	7.42367	-0.451801	0.00415741	2.38118
tr|H7C4J7|H7C4J7_HUMAN	H7C4J7		ROBO2	Roundabout homolog 2 (Fragment) OS=Homo sapiens OX=9606 GN=ROBO2 PE=1 SV=1	-	-	-	-	-	-	-	-	1159	2	C	UR	9.14544	9.03802	9.5335	7.44274	7.07094	6.47029	6.03815	9.23899	6.75553	-0.451666	0.00141207	2.85014
sp|Q4VC05-2|BCL7A_HUMAN	Q4VC05	2	BCL7A	Isoform 2 of B-cell CLL/lymphoma 7 protein family member A OS=Homo sapiens OX=9606 GN=BCL7A	-	-	-	-	-	-	-	-	5278	7	C	UR	11.4664	9.62178	10.8455	7.13217	7.63747	7.80931	8.5548	10.6446	7.78344	-0.451637	0.00409335	2.38792
sp|P49821|NDUV1_HUMAN	P49821		NDUFV1	NADH dehydrogenase [ubiquinone] flavoprotein 1, mitochondrial OS=Homo sapiens OX=9606 GN=NDUFV1 PE=1 SV=4	+	MIM	-	-	-	-	-	-	752	15	C	UR	10.4687	10.5559	10.1691	8.31466	7.47829	7.62282	6.99987	10.3979	7.60391	-0.451479	0.000411805	3.38531
tr|K7EJB9|K7EJB9_HUMAN	K7EJB9		CALR	Calreticulin (Fragment) OS=Homo sapiens OX=9606 GN=CALR PE=1 SV=1	-	-	-	+	-	-	-	-	4664	1	C	UR	9.9756	10.8292	8.55609	6.52474	5.59996	7.85263	8.65677	9.78696	7.15853	-0.451199	0.0433891	1.36262
sp|Q96MT8-2|CEP63_HUMAN	Q96MT8	2	CEP63	Isoform 2 of Centrosomal protein of 63 kDa OS=Homo sapiens OX=9606 GN=CEP63	-	-	-	-	-	-	-	-	7604	1	C	UR	10.4529	10.9632	11.5096	7.7236	7.49069	8.40908	8.51289	10.9752	8.03407	-0.45005	0.000668502	3.1749
sp|P43378|PTN9_HUMAN	P43378		PTPN9	Tyrosine-protein phosphatase non-receptor type 9 OS=Homo sapiens OX=9606 GN=PTPN9 PE=1 SV=1	-	-	-	-	-	-	-	+	2155	11	C	UR	9.49639	10.3716	9.96952	7.29782	7.22765	7.2372	7.37582	9.94584	7.28462	-0.449239	6.15853e-05	4.21052
sp|Q9H6H4|REEP4_HUMAN	Q9H6H4		REEP4	Receptor expression-enhancing protein 4 OS=Homo sapiens OX=9606 GN=REEP4 PE=1 SV=1	-	-	-	+	-	-	-	-	5948	1	C	UR	10.39	10.4503	10.6866	6.50814	7.56373	8.12744	8.59828	10.509	7.6994	-0.448803	0.00339436	2.46924
sp|Q8WWI5|CTL1_HUMAN	Q8WWI5		SLC44A1	Choline transporter-like protein 1 OS=Homo sapiens OX=9606 GN=SLC44A1 PE=1 SV=1	-	-	-	-	-	-	-	-	4540	2	C	UR	12.0312	10.0518	10.7808	7.15167	9.46846	7.50583	7.9808	10.9546	8.02669	-0.44866	0.0127902	1.89312
sp|Q9Y4D7|PLXD1_HUMAN	Q9Y4D7		PLXND1	Plexin-D1 OS=Homo sapiens OX=9606 GN=PLXND1 PE=1 SV=3	-	-	-	-	-	-	-	-	1193	6	C	UR	10.8764	9.64297	10.0356	6.67106	8.19418	7.15739	7.834	10.185	7.46416	-0.448393	0.00297463	2.52657
sp|Q96TA1|NIBA2_HUMAN	Q96TA1		NIBAN2	Protein Niban 2 OS=Homo sapiens OX=9606 GN=NIBAN2 PE=1 SV=3	-	-	-	-	-	-	-	-	3746	3	C	UR	10.2551	12.2338	10.2712	7.98057	8.52513	8.22524	7.31313	10.92	8.01102	-0.44692	0.0056966	2.24438
sp|Q7Z7K0|COXM1_HUMAN	Q7Z7K0		CMC1	COX assembly mitochondrial protein homolog OS=Homo sapiens OX=9606 GN=CMC1 PE=1 SV=1	+	IMS	-	-	-	-	-	-	4393	1	C	UR	11.8897	12.3666	6.63054	7.32526	6.87212	10.0834	5.96934	10.2956	7.56253	-0.445089	0.201896	0.694873
sp|P10301|RRAS_HUMAN	P10301		RRAS	Ras-related protein R-Ras OS=Homo sapiens OX=9606 GN=RRAS PE=1 SV=1	-	-	-	-	-	-	-	-	4900	2	C	UR	11.94	8.80126	11.0331	8.05072	8.78244	7.13523	7.1641	10.5915	7.78312	-0.44448	0.0272377	1.56483
tr|A0A0A0MSI2|A0A0A0MSI2_HUMAN	A0A0A0MSI2		PHC2	Polyhomeotic-like protein 2 OS=Homo sapiens OX=9606 GN=PHC2 PE=1 SV=1	-	-	-	-	-	-	-	-	3285	12	C	UR	11.6421	10.8704	10.8593	7.73313	7.92129	8.74259	8.3192	11.1239	8.17905	-0.443661	0.000350854	3.45487
sp|P17812|PYRG1_HUMAN	P17812		CTPS1	CTP synthase 1 OS=Homo sapiens OX=9606 GN=CTPS1 PE=1 SV=2	-	-	-	-	-	-	-	-	955	23	C	UR	9.88662	11.3592	11.1909	7.95368	7.6951	8.02936	8.13728	10.8122	7.95385	-0.442939	0.000882271	3.0544
sp|P81274|GPSM2_HUMAN	P81274		GPSM2	G-protein-signaling modulator 2 OS=Homo sapiens OX=9606 GN=GPSM2 PE=1 SV=3	-	-	-	-	-	-	-	-	2938	1	C	UR	12.1231	11.0973	10.9273	7.3445	8.71639	9.04896	8.38699	11.3826	8.37421	-0.442801	0.00249981	2.60209
sp|Q9HCK4-3|ROBO2_HUMAN	Q9HCK4	3	ROBO2	Isoform 3 of Roundabout homolog 2 OS=Homo sapiens OX=9606 GN=ROBO2	-	-	-	-	-	-	-	-	1159	20	C	UR	9.03876	9.95944	9.33068	7.78085	6.97043	6.79044	6.2497	9.44296	6.94786	-0.442672	0.00234126	2.63055
sp|Q9H3G5|CPVL_HUMAN	Q9H3G5		CPVL	Probable serine carboxypeptidase CPVL OS=Homo sapiens OX=9606 GN=CPVL PE=1 SV=2	-	-	-	-	-	-	-	-	1512	12	C	UR	11.3834	11.3628	10.3656	8.38213	7.86537	8.09003	8.14733	11.0373	8.12121	-0.442615	0.000221425	3.65477
sp|Q8TBE7|S35G2_HUMAN	Q8TBE7		SLC35G2	Solute carrier family 35 member G2 OS=Homo sapiens OX=9606 GN=SLC35G2 PE=1 SV=3	-	-	-	-	-	-	-	-	7326	1	C	UR	12.0271	11.4472	9.19395	9.6412	8.84069	8.10349	5.49263	10.8894	8.0195	-0.441342	0.0760143	1.1191
sp|Q9UQL6-3|HDAC5_HUMAN	Q9UQL6	3	HDAC5	Isoform 3 of Histone deacetylase 5 OS=Homo sapiens OX=9606 GN=HDAC5	-	-	-	-	-	-	-	-	4894	5	C	UR	9.77576	10.4945	10.0114	7.51081	7.90943	6.91348	7.41333	10.0939	7.43676	-0.440735	0.000305316	3.51525
sp|P28161|GSTM2_HUMAN	P28161		GSTM2	Glutathione S-transferase Mu 2 OS=Homo sapiens OX=9606 GN=GSTM2 PE=1 SV=2	-	-	-	-	-	-	-	-	4250	7	C	UR	9.17789	12.0244	10.4346	8.38485	8.03992	7.56077	7.10614	10.5456	7.77292	-0.440117	0.0150849	1.82146
sp|Q05193-2|DYN1_HUMAN	Q05193	2	DNM1	Isoform 2 of Dynamin-1 OS=Homo sapiens OX=9606 GN=DNM1	-	-	-	-	-	-	-	-	488	21	C	UR	10.1979	11.0335	10.4244	9.12044	7.82665	7.39134	6.77267	10.5519	7.77778	-0.440078	0.00673167	2.17188
sp|Q9BYD3|RM04_HUMAN	Q9BYD3		MRPL4	39S ribosomal protein L4, mitochondrial OS=Homo sapiens OX=9606 GN=MRPL4 PE=1 SV=1	+	Matrix	-	-	-	-	-	-	3615	4	C	UR	9.83794	10.2344	10.2617	8.85744	10.1095	9.65214	8.95719	10.1113	9.39407	-0.106153	0.109843	0.959227
sp|O14495|PLPP3_HUMAN	O14495		PLPP3	Phospholipid phosphatase 3 OS=Homo sapiens OX=9606 GN=PLPP3 PE=1 SV=1	-	-	-	-	-	-	-	-	2359	4	C	UR	10.582	9.99858	9.99585	6.00681	7.69786	7.55976	8.79192	10.1921	7.51409	-0.439788	0.0121214	1.91645
sp|P98198-3|AT8B2_HUMAN	P98198	3	ATP8B2	Isoform 3 of Phospholipid-transporting ATPase ID OS=Homo sapiens OX=9606 GN=ATP8B2	-	-	-	-	-	-	-	-	1310	1	C	UR	10.8497	8.67625	10.18	7.91995	7.0589	6.21737	8.01724	9.90198	7.30336	-0.439156	0.0164816	1.783
sp|O60229|KALRN_HUMAN	O60229		KALRN	Kalirin OS=Homo sapiens OX=9606 GN=KALRN PE=1 SV=3	-	-	-	-	-	-	-	-	1389	47	C	UR	9.82837	10.6929	10.2681	7.97049	7.88	7.33094	7.10147	10.2631	7.57072	-0.438966	0.000420001	3.37675
sp|Q14697-2|GANAB_HUMAN	Q14697	2	GANAB	Isoform 2 of Neutral alpha-glucosidase AB OS=Homo sapiens OX=9606 GN=GANAB	-	-	-	+	-	-	-	-	1537	43	C	UR	11.7668	10.4131	11.4259	7.58113	7.82461	7.03668	10.6193	11.2019	8.26543	-0.438586	0.0332466	1.47825
sp|O95359|TACC2_HUMAN	O95359		TACC2	Transforming acidic coiled-coil-containing protein 2 OS=Homo sapiens OX=9606 GN=TACC2 PE=1 SV=3	-	-	-	-	-	-	-	-	2192	15	C	UR	10.0147	10.3697	9.33548	7.8597	6.92721	7.4552	6.99935	9.90663	7.31036	-0.43845	0.000811907	3.09049
sp|O95409|ZIC2_HUMAN	O95409		ZIC2	Zinc finger protein ZIC 2 OS=Homo sapiens OX=9606 GN=ZIC2 PE=1 SV=2	-	-	-	-	-	-	-	-	1375	1	C	UR	11.9213	11.0188	10.4943	7.70573	8.04514	8.14557	9.00336	11.1448	8.22495	-0.438292	0.00169913	2.76977
sp|P50570-4|DYN2_HUMAN	P50570	4	DNM2	Isoform 4 of Dynamin-2 OS=Homo sapiens OX=9606 GN=DNM2	-	-	-	-	-	-	-	-	488	17	C	UR	9.93969	11.3039	10.9093	8.08163	7.65485	7.90585	8.00006	10.7176	7.9106	-0.438127	0.000529818	3.27587
sp|Q14980-2|NUMA1_HUMAN	Q14980	2	NUMA1	Isoform 2 of Nuclear mitotic apparatus protein 1 OS=Homo sapiens OX=9606 GN=NUMA1	-	-	-	-	-	-	-	-	439	69	C	UR	11.5869	10.1721	10.5313	7.12667	7.87241	8.94935	7.8431	10.7634	7.94788	-0.437496	0.0042933	2.36721
sp|Q08722|CD47_HUMAN	Q08722		CD47	Leukocyte surface antigen CD47 OS=Homo sapiens OX=9606 GN=CD47 PE=1 SV=1	-	-	-	-	-	-	-	-	3766	5	C	UR	9.94415	8.78622	9.77296	7.39061	7.99739	6.1217	6.55751	9.50111	7.0168	-0.437282	0.00790146	2.10229
tr|A0A0G2JN29|A0A0G2JN29_HUMAN	A0A0G2JN29		NOMO1	Nodal modulator 1 OS=Homo sapiens OX=9606 GN=NOMO1 PE=1 SV=1	-	-	-	+	-	-	-	-	1921	21	C	UR	11.503	9.89364	9.87247	7.67443	7.91738	7.74317	7.47207	10.423	7.70176	-0.436515	0.00205873	2.6864
sp|P49441|INPP_HUMAN	P49441		INPP1	Inositol polyphosphate 1-phosphatase OS=Homo sapiens OX=9606 GN=INPP1 PE=1 SV=1	-	-	-	-	-	-	-	-	2973	4	C	UR	6.62608	16.6047	6.95502	7.36013	6.55656	10.2501	5.61196	10.0619	7.44469	-0.434624	0.420485	0.37625
sp|Q13151|ROA0_HUMAN	Q13151		HNRNPA0	Heterogeneous nuclear ribonucleoprotein A0 OS=Homo sapiens OX=9606 GN=HNRNPA0 PE=1 SV=1	-	-	-	-	-	-	-	-	1280	10	C	UR	12.0555	10.5452	11.6171	6.79187	8.5873	9.1468	9.23218	11.4059	8.43954	-0.434549	0.0119276	1.92345
sp|O95865|DDAH2_HUMAN	O95865		DDAH2	N(G),N(G)-dimethylarginine dimethylaminohydrolase 2 OS=Homo sapiens OX=9606 GN=DDAH2 PE=1 SV=1	-	-	-	-	-	-	-	-	2806	14	C	UR	10.1897	11.1809	10.5359	8.46086	7.85953	7.39279	7.76824	10.6355	7.87035	-0.434387	0.000574641	3.2406
sp|Q99946|PRRT1_HUMAN	Q99946		PRRT1	Proline-rich transmembrane protein 1 OS=Homo sapiens OX=9606 GN=PRRT1 PE=2 SV=2	-	-	-	-	-	-	-	-	7690	1	C	UR	9.29925	8.93987	10.0844	8.1522	8.47388	5.67221	5.65474	9.44117	6.98826	-0.434033	0.0495265	1.30516
sp|Q13216|ERCC8_HUMAN	Q13216		ERCC8	DNA excision repair protein ERCC-8 OS=Homo sapiens OX=9606 GN=ERCC8 PE=1 SV=1	-	-	-	-	-	-	-	-	3738	1	C	UR	9.61861	13.4085	10.043	8.46956	7.47537	9.42643	7.26928	11.0234	8.16016	-0.433896	0.0570318	1.24388
sp|A7MD48|SRRM4_HUMAN	A7MD48		SRRM4	Serine/arginine repetitive matrix protein 4 OS=Homo sapiens OX=9606 GN=SRRM4 PE=1 SV=2	-	-	-	-	-	-	-	-	3732	3	C	UR	10.8503	9.99085	10.3083	7.76804	7.81177	7.65597	7.52385	10.3831	7.68991	-0.433206	6.91743e-05	4.16006
sp|P30038|AL4A1_HUMAN	P30038		ALDH4A1	Delta-1-pyrroline-5-carboxylate dehydrogenase, mitochondrial OS=Homo sapiens OX=9606 GN=ALDH4A1 PE=1 SV=3	+	Matrix	-	-	-	-	-	-	156	20	C	UR	9.88567	10.2395	9.69346	8.11412	7.01758	7.29796	7.01669	9.93954	7.36159	-0.433163	0.000589831	3.22927
sp|P35232|PHB_HUMAN	P35232		PHB	Prohibitin OS=Homo sapiens OX=9606 GN=PHB PE=1 SV=1	+	Matrix	-	-	-	-	-	-	357	21	C	UR	11.2559	9.18065	11.0456	7.80285	9.53202	8.53626	9.25125	10.494	8.78059	-0.257181	0.0625114	1.20404
tr|A0A494BX66|A0A494BX66_HUMAN	A0A494BX66		CCDC57	Coiled-coil domain-containing protein 57 OS=Homo sapiens OX=9606 GN=CCDC57 PE=1 SV=1	-	-	-	-	-	-	-	-	125	1	C	UR	11.5514	9.97979	12.1842	8.03344	8.23048	7.37408	9.68414	11.2385	8.33053	-0.431964	0.0146526	1.83409
sp|Q96BD5-2|PF21A_HUMAN	Q96BD5	2	PHF21A	Isoform 2 of PHD finger protein 21A OS=Homo sapiens OX=9606 GN=PHF21A	-	-	-	-	-	-	-	-	3856	12	C	UR	11.3533	9.65218	10.0985	7.3986	7.37725	7.9906	7.98527	10.368	7.68793	-0.43147	0.00237728	2.62392
tr|A0A494C1M4|A0A494C1M4_HUMAN	A0A494C1M4		ALDH1L2	10-formyltetrahydrofolate dehydrogenase OS=Homo sapiens OX=9606 GN=ALDH1L2 PE=1 SV=1	+	Matrix	-	-	-	-	-	-	1041	15	C	UR	10.2453	10.2142	9.79004	7.97357	7.4175	7.29426	7.24213	10.0832	7.48186	-0.430481	0.000101956	3.99159
sp|P30086|PEBP1_HUMAN	P30086		PEBP1	Phosphatidylethanolamine-binding protein 1 OS=Homo sapiens OX=9606 GN=PEBP1 PE=1 SV=3	-	-	-	-	-	-	-	-	3234	19	C	UR	9.34529	11.1494	10.6427	8.60917	7.50862	7.29934	7.39185	10.3791	7.70224	-0.430335	0.00562218	2.2501
sp|O75781|PALM_HUMAN	O75781		PALM	Paralemmin-1 OS=Homo sapiens OX=9606 GN=PALM PE=1 SV=2	-	-	-	-	-	-	-	-	328	16	C	UR	10.272	9.85986	9.73045	8.37805	7.65308	6.85235	6.67386	9.9541	7.38934	-0.429847	0.00319242	2.49588
sp|Q9NQC3-5|RTN4_HUMAN	Q9NQC3	5	RTN4	Isoform B2 of Reticulon-4 OS=Homo sapiens OX=9606 GN=RTN4	-	-	-	-	-	-	-	-	1405	1	C	UR	11.9209	10.453	11.8628	7.75614	8.33215	7.7307	10.0683	11.4122	8.47182	-0.429837	0.0120568	1.91877
sp|Q8NBM8|PCYXL_HUMAN	Q8NBM8		PCYOX1L	Prenylcysteine oxidase-like OS=Homo sapiens OX=9606 GN=PCYOX1L PE=1 SV=2	-	-	-	-	-	-	-	-	6617	6	C	UR	11.1857	10.4111	10.0181	8.27819	7.6399	7.79109	7.58675	10.5383	7.82398	-0.429667	0.000512731	3.29011
sp|P98077|SHC2_HUMAN	P98077		SHC2	SHC-transforming protein 2 OS=Homo sapiens OX=9606 GN=SHC2 PE=1 SV=4	-	-	-	-	-	-	-	-	5093	2	C	UR	10.0138	11.2267	10.4623	8.4211	8.55875	7.96747	6.4643	10.5676	7.8529	-0.428349	0.00817393	2.08757
tr|A0A2R8Y793|A0A2R8Y793_HUMAN	A0A2R8Y793		ACTB	Actin, cytoplasmic 1 (Fragment) OS=Homo sapiens OX=9606 GN=ACTB PE=1 SV=1	-	-	-	-	-	-	-	-	1815	34	C	UR	10.071	10.5852	11.7389	8.84893	7.69677	7.73652	7.81699	10.7984	8.0248	-0.428275	0.00326591	2.486
tr|K7EJH8|K7EJH8_HUMAN	K7EJH8		ACTN4	Alpha-actinin-4 (Fragment) OS=Homo sapiens OX=9606 GN=ACTN4 PE=1 SV=1	-	-	-	-	-	-	-	-	831	4	C	UR	10.529	9.8345	11.2002	7.45186	8.07451	7.5937	8.17367	10.5212	7.82343	-0.42743	0.000977542	3.00986
sp|Q9BXP2|S12A9_HUMAN	Q9BXP2		SLC12A9	Solute carrier family 12 member 9 OS=Homo sapiens OX=9606 GN=SLC12A9 PE=1 SV=1	-	-	-	-	-	-	-	+	1707	7	C	UR	11.5877	9.15703	11.424	7.89952	8.81748	7.38032	7.79683	10.7229	7.97354	-0.427405	0.0143386	1.84349
tr|E9PG32|E9PG32_HUMAN	E9PG32		DNAH12	Dynein heavy chain 12, axonemal OS=Homo sapiens OX=9606 GN=DNAH12 PE=1 SV=2	-	-	-	-	-	-	-	-	8167	1	C	UR	4.80003	2.06321	3.22132	2.65003	1.99515	2.26728	3.08646	3.36152	2.49973	-0.427341	0.285301	0.544696
sp|P08247|SYPH_HUMAN	P08247		SYP	Synaptophysin OS=Homo sapiens OX=9606 GN=SYP PE=1 SV=3	-	-	-	-	-	-	-	-	3193	5	C	UR	11.4842	9.22268	10.9717	8.3951	8.95073	6.81044	7.25752	10.5595	7.85345	-0.427147	0.0213991	1.6696
sp|P53801|PTTG_HUMAN	P53801		PTTG1IP	Pituitary tumor-transforming gene 1 protein-interacting protein OS=Homo sapiens OX=9606 GN=PTTG1IP PE=1 SV=1	-	-	-	-	-	-	+	-	825	1	C	UR	13.4784	12.0494	10.6585	8.05083	9.43011	9.31261	9.11112	12.0621	8.97617	-0.42631	0.0105992	1.97473
sp|Q9Y394|DHRS7_HUMAN	Q9Y394		DHRS7	Dehydrogenase/reductase SDR family member 7 OS=Homo sapiens OX=9606 GN=DHRS7 PE=1 SV=1	-	-	-	+	-	-	-	-	945	10	C	UR	10.822	10.5011	10.4908	8.47906	8.76986	7.6348	6.68428	10.6046	7.892	-0.426232	0.00478392	2.32022
sp|Q9H3N1|TMX1_HUMAN	Q9H3N1		TMX1	Thioredoxin-related transmembrane protein 1 OS=Homo sapiens OX=9606 GN=TMX1 PE=1 SV=1	-	-	-	+	-	-	-	-	4792	9	C	UR	11.4126	11.0154	10.6286	7.60539	8.94176	8.42066	7.8427	11.0189	8.20263	-0.425818	0.000916837	3.03771
tr|A0A0A0MR39|A0A0A0MR39_HUMAN	A0A0A0MR39		MYEF2	Myelin expression factor 2 OS=Homo sapiens OX=9606 GN=MYEF2 PE=1 SV=1	-	-	-	-	-	-	-	-	2555	36	C	UR	11.4153	8.55746	10.2287	7.81447	7.02538	7.39244	7.75008	10.0672	7.49559	-0.425541	0.0165475	1.78127
sp|Q99732|LITAF_HUMAN	Q99732		LITAF	Lipopolysaccharide-induced tumor necrosis factor-alpha factor OS=Homo sapiens OX=9606 GN=LITAF PE=1 SV=2	-	-	-	-	-	-	-	-	2698	1	C	UR	10.3992	7.86026	8.78046	6.57792	7.15079	6.44071	6.70118	9.01331	6.71765	-0.4241	0.0164236	1.78453
tr|M0R213|M0R213_HUMAN	M0R213		NAPA	Alpha-soluble NSF attachment protein (Fragment) OS=Homo sapiens OX=9606 GN=NAPA PE=1 SV=1	-	-	-	-	-	-	-	-	385	1	C	UR	12.0767	12.033	8.61615	10.7283	6.67179	7.72062	7.40931	10.9086	8.13251	-0.423696	0.109265	0.961518
sp|Q9ULV4-3|COR1C_HUMAN	Q9ULV4	3	CORO1C	Isoform 3 of Coronin-1C OS=Homo sapiens OX=9606 GN=CORO1C	-	-	-	-	-	-	-	-	1048	30	C	UR	10.3677	10.6979	11.3292	8.63858	8.01387	7.99423	7.55442	10.7983	8.05028	-0.42369	0.000567076	3.24636
sp|Q13867|BLMH_HUMAN	Q13867		BLMH	Bleomycin hydrolase OS=Homo sapiens OX=9606 GN=BLMH PE=1 SV=1	-	-	-	-	-	-	-	-	3319	20	C	UR	10.0286	10.6878	11.4477	9.23471	8.3705	7.528	6.84946	10.7214	7.99567	-0.423198	0.0115707	1.93664
sp|Q6P4F2|FDX2_HUMAN	Q6P4F2		FDX2	Ferredoxin-2, mitochondrial OS=Homo sapiens OX=9606 GN=FDX2 PE=1 SV=2	+	Matrix	-	-	-	-	-	-	8498	1	C	UR	14.2101	7.61556	8.46992	7.18402	7.76315	7.5099	7.67598	10.0985	7.53326	-0.422798	0.200171	0.698598
sp|P83111|LACTB_HUMAN	P83111		LACTB	Serine beta-lactamase-like protein LACTB, mitochondrial OS=Homo sapiens OX=9606 GN=LACTB PE=1 SV=2	+	Matrix	-	-	-	-	-	-	6228	8	C	UR	11.365	10.0613	10.758	7.73263	9.1612	9.07298	7.65427	10.7281	8.40527	-0.352029	0.0102838	1.98785
sp|Q66PJ3-2|AR6P4_HUMAN	Q66PJ3	2	ARL6IP4	Isoform 2 of ADP-ribosylation factor-like protein 6-interacting protein 4 OS=Homo sapiens OX=9606 GN=ARL6IP4	-	-	-	-	-	-	-	-	3543	3	C	UR	11.1103	10.9161	12.4408	8.36463	7.26811	8.97371	9.72081	11.4891	8.58182	-0.420907	0.0106583	1.97231
sp|O43766|LIAS_HUMAN	O43766		LIAS	Lipoyl synthase, mitochondrial OS=Homo sapiens OX=9606 GN=LIAS PE=1 SV=3	+	Matrix	-	-	-	-	-	-	1795	1	C	UR	11.7887	9.44099	10.0615	7.98471	8.17617	7.40269	7.60335	10.4304	7.79173	-0.420778	0.00823083	2.08456
sp|Q9UIF8|BAZ2B_HUMAN	Q9UIF8		BAZ2B	Bromodomain adjacent to zinc finger domain protein 2B OS=Homo sapiens OX=9606 GN=BAZ2B PE=1 SV=3	-	-	-	-	-	-	-	-	1068	23	C	UR	11.0746	10.6054	10.8492	7.22433	8.26414	8.62549	8.29755	10.8431	8.10288	-0.420267	0.000771708	3.11255
sp|O14732|IMPA2_HUMAN	O14732		IMPA2	Inositol monophosphatase 2 OS=Homo sapiens OX=9606 GN=IMPA2 PE=1 SV=1	-	-	-	-	-	-	-	-	2915	3	C	UR	37.7968	3.37733	1.22239	7.96075	9.16509	10.8844	14.2411	14.1322	10.5628	-0.419986	0.736812	0.132643
sp|Q13409|DC1I2_HUMAN	Q13409		DYNC1I2	Cytoplasmic dynein 1 intermediate chain 2 OS=Homo sapiens OX=9606 GN=DYNC1I2 PE=1 SV=3	-	-	-	-	-	-	-	-	3194	15	C	UR	9.65496	10.237	9.49656	7.6009	7.30082	7.02248	7.36478	9.79617	7.32224	-0.419932	0.00013385	3.87338
sp|Q02930|CREB5_HUMAN	Q02930		CREB5	Cyclic AMP-responsive element-binding protein 5 OS=Homo sapiens OX=9606 GN=CREB5 PE=1 SV=3	-	-	-	-	-	-	-	-	43	2	C	UR	12.2991	10.5877	9.39105	8.64926	7.67791	8.46983	7.40206	10.7593	8.04976	-0.418563	0.0187485	1.72703
sp|Q16540|RM23_HUMAN	Q16540		MRPL23	39S ribosomal protein L23, mitochondrial OS=Homo sapiens OX=9606 GN=MRPL23 PE=1 SV=1	+	Matrix	-	-	-	-	-	-	4755	5	C	UR	11.8988	9.28589	10.8277	8.82626	8.72539	7.82116	8.55148	10.6708	8.48107	-0.331349	0.0245989	1.60908
sp|P51991|ROA3_HUMAN	P51991		HNRNPA3	Heterogeneous nuclear ribonucleoprotein A3 OS=Homo sapiens OX=9606 GN=HNRNPA3 PE=1 SV=2	-	-	-	-	-	-	-	-	1280	56	C	UR	11.409	10.0513	10.2079	7.62483	6.34789	6.65769	10.9642	10.5561	7.89865	-0.418394	0.096661	1.01475
sp|Q96HR9|REEP6_HUMAN	Q96HR9		REEP6	Receptor expression-enhancing protein 6 OS=Homo sapiens OX=9606 GN=REEP6 PE=1 SV=2	-	-	-	-	-	-	-	-	2174	1	C	UR	11.5666	9.61465	11.3879	8.59585	9.57833	7.76339	6.58177	10.8564	8.12983	-0.417246	0.0307962	1.5115
tr|J3KMZ9|J3KMZ9_HUMAN	J3KMZ9		LDLR	Low-density lipoprotein receptor (Fragment) OS=Homo sapiens OX=9606 GN=LDLR PE=1 SV=1	-	-	-	-	-	-	-	+	4234	2	C	UR	10.3093	8.4811	10.3278	8.04351	6.87977	7.64215	6.5152	9.70607	7.27016	-0.4169	0.013961	1.85508
sp|O43633|CHM2A_HUMAN	O43633		CHMP2A	Charged multivesicular body protein 2a OS=Homo sapiens OX=9606 GN=CHMP2A PE=1 SV=1	-	-	-	-	-	-	-	-	1131	10	C	UR	10.5064	11.3512	11.5062	7.53559	9.22382	8.05161	8.51373	11.1213	8.33119	-0.416727	0.00248917	2.60395
sp|Q9UEW8|STK39_HUMAN	Q9UEW8		STK39	STE20/SPS1-related proline-alanine-rich protein kinase OS=Homo sapiens OX=9606 GN=STK39 PE=1 SV=3	-	-	-	-	-	-	-	-	267	8	C	UR	9.98173	10.6839	10.5241	7.89857	8.13106	7.37664	7.75039	10.3966	7.78916	-0.416568	0.000163117	3.7875
sp|O00217|NDUS8_HUMAN	O00217		NDUFS8	NADH dehydrogenase [ubiquinone] iron-sulfur protein 8, mitochondrial OS=Homo sapiens OX=9606 GN=NDUFS8 PE=1 SV=1	+	MIM	-	-	-	-	-	-	6238	10	C	UR	10.3238	10.3423	9.99895	8.10471	7.57983	7.37913	7.57022	10.2217	7.65847	-0.416504	6.02374e-05	4.22013
sp|O14773|TPP1_HUMAN	O14773		TPP1	Tripeptidyl-peptidase 1 OS=Homo sapiens OX=9606 GN=TPP1 PE=1 SV=2	-	-	-	-	-	-	+	-	7383	11	C	UR	10.7648	9.01269	11.3133	7.73005	7.63159	7.29819	8.41266	10.3636	7.76812	-0.415887	0.00995899	2.00178
sp|Q9BSQ5-2|CCM2_HUMAN	Q9BSQ5	2	CCM2	Isoform 2 of Cerebral cavernous malformations 2 protein OS=Homo sapiens OX=9606 GN=CCM2	-	-	-	-	-	-	-	-	6664	4	C	UR	10.2246	10.3197	11.0959	8.28235	7.963	7.64289	7.73937	10.5467	7.9069	-0.415612	0.000248705	3.60432
sp|Q9BTN0|LRFN3_HUMAN	Q9BTN0		LRFN3	Leucine-rich repeat and fibronectin type-III domain-containing protein 3 OS=Homo sapiens OX=9606 GN=LRFN3 PE=2 SV=1	-	-	-	-	-	-	-	-	7926	4	C	UR	11.3977	9.55115	10.2658	8.36006	8.06053	7.52567	7.26253	10.4049	7.8022	-0.415308	0.00471877	2.32617
sp|Q96PY5|FMNL2_HUMAN	Q96PY5		FMNL2	Formin-like protein 2 OS=Homo sapiens OX=9606 GN=FMNL2 PE=1 SV=3	-	-	-	-	-	-	-	-	108	1	C	UR	10.703	11.0059	9.46912	7.7218	8.80948	7.29797	7.34467	10.3927	7.79348	-0.415227	0.00616971	2.20974
sp|P06280|AGAL_HUMAN	P06280		GLA	Alpha-galactosidase A OS=Homo sapiens OX=9606 GN=GLA PE=1 SV=1	-	-	-	-	-	-	+	-	5507	6	C	UR	10.2438	8.71084	11.3484	8.34071	7.2306	7.34619	7.38667	10.101	7.57604	-0.414984	0.0161423	1.79203
sp|Q96P47-4|AGAP3_HUMAN	Q96P47	4	AGAP3	Isoform 4 of Arf-GAP with GTPase, ANK repeat and PH domain-containing protein 3 OS=Homo sapiens OX=9606 GN=AGAP3	-	-	-	-	-	-	-	-	961	8	C	UR	9.47772	10.904	11.1228	8.1755	8.60879	7.5025	7.22099	10.5015	7.87695	-0.414888	0.00584497	2.23322
sp|Q14814|MEF2D_HUMAN	Q14814		MEF2D	Myocyte-specific enhancer factor 2D OS=Homo sapiens OX=9606 GN=MEF2D PE=1 SV=1	-	-	-	-	-	-	-	-	3428	6	C	UR	9.71184	10.7667	10.0083	7.85052	7.71199	7.30638	7.63818	10.1623	7.62677	-0.41408	0.000358462	3.44556
sp|Q7Z5L9|I2BP2_HUMAN	Q7Z5L9		IRF2BP2	Interferon regulatory factor 2-binding protein 2 OS=Homo sapiens OX=9606 GN=IRF2BP2 PE=1 SV=2	-	-	-	-	-	-	-	-	1233	1	C	UR	8.6611	9.47504	11.0791	6.69484	6.89116	7.1409	8.50945	9.73841	7.30909	-0.413995	0.0249431	1.60305
sp|Q86UY8|NT5D3_HUMAN	Q86UY8		NT5DC3	5'-nucleotidase domain-containing protein 3 OS=Homo sapiens OX=9606 GN=NT5DC3 PE=1 SV=1	+	Matrix	-	-	-	-	-	-	2141	5	C	UR	11.7606	10.0433	11.571	7.4273	7.66082	6.94619	8.22493	11.125	7.56481	-0.556425	0.00134205	2.87223
sp|P00338-3|LDHA_HUMAN	P00338	3	LDHA	Isoform 3 of L-lactate dehydrogenase A chain OS=Homo sapiens OX=9606 GN=LDHA	-	-	-	-	-	-	-	-	4666	17	C	UR	9.9568	12.2656	11.7837	8.41327	9.07165	8.22653	8.3425	11.3354	8.51349	-0.413009	0.00651557	2.18605
sp|Q8TD43|TRPM4_HUMAN	Q8TD43		TRPM4	Transient receptor potential cation channel subfamily M member 4 OS=Homo sapiens OX=9606 GN=TRPM4 PE=1 SV=1	-	-	-	-	-	-	-	-	810	3	C	UR	11.6455	10.2283	10.2388	7.3617	8.13267	7.72973	8.93401	10.7042	8.03953	-0.412994	0.00508806	2.29345
sp|Q15311|RBP1_HUMAN	Q15311		RALBP1	RalA-binding protein 1 OS=Homo sapiens OX=9606 GN=RALBP1 PE=1 SV=3	-	-	-	-	-	-	-	-	1275	8	C	UR	10.9352	10.8821	9.99424	8.00633	8.47179	7.94461	7.47555	10.6038	7.97457	-0.411109	0.000671515	3.17294
sp|Q5SZK8|FREM2_HUMAN	Q5SZK8		FREM2	FRAS1-related extracellular matrix protein 2 OS=Homo sapiens OX=9606 GN=FREM2 PE=1 SV=2	-	-	-	-	-	-	-	-	1864	1	C	UR	12.6411	11.0335	8.5676	9.21173	6.56048	7.62244	8.93867	10.7474	8.08333	-0.410966	0.0824651	1.08373
tr|A0A0G2JLB3|A0A0G2JLB3_HUMAN	A0A0G2JLB3		GBA	Glucosylceramidase OS=Homo sapiens OX=9606 GN=GBA PE=1 SV=1	-	-	-	-	-	-	+	-	2818	12	C	UR	11.2444	9.54851	10.576	8.40834	7.79018	7.58205	7.68516	10.4563	7.86643	-0.410591	0.00262847	2.5803
tr|J3KNF4|J3KNF4_HUMAN	J3KNF4		CCS	Copper chaperone for superoxide dismutase OS=Homo sapiens OX=9606 GN=CCS PE=1 SV=1	-	-	-	-	-	-	-	-	6679	6	C	UR	9.58483	12.235	9.79025	7.81625	8.22376	7.64864	8.0198	10.5367	7.92711	-0.410555	0.01574	1.803
sp|Q71UI9|H2AV_HUMAN	Q71UI9		H2AFV	Histone H2A.V OS=Homo sapiens OX=9606 GN=H2AFV PE=1 SV=3	-	-	-	-	-	-	-	-	1913	1	C	UR	11.1166	10.8872	12.8021	6.55276	10.7549	9.36759	8.25577	11.602	8.73275	-0.409861	0.0572176	1.24247
sp|Q03154|ACY1_HUMAN	Q03154		ACY1	Aminoacylase-1 OS=Homo sapiens OX=9606 GN=ACY1 PE=1 SV=1	-	-	-	-	-	-	-	-	3811	5	C	UR	10.2075	10.2646	10.7693	7.43351	8.64619	6.9856	8.31713	10.4138	7.84561	-0.40854	0.00302625	2.51909
sp|Q07812-2|BAX_HUMAN	Q07812	2	BAX	Isoform Beta of Apoptosis regulator BAX OS=Homo sapiens OX=9606 GN=BAX	+	MOM	-	-	-	-	-	-	6946	11	C	UR	10.1196	11.1321	10.608	8.26093	8.15236	7.53578	8.06535	10.6199	8.00361	-0.408048	0.000383345	3.41641
sp|Q9UPR0|PLCL2_HUMAN	Q9UPR0		PLCL2	Inactive phospholipase C-like protein 2 OS=Homo sapiens OX=9606 GN=PLCL2 PE=1 SV=2	-	-	-	-	-	-	-	-	1370	20	C	UR	9.3478	10.7869	10.2864	8.52827	8.04258	7.26284	6.74346	10.1404	7.64429	-0.407656	0.00813607	2.08959
sp|P06276|CHLE_HUMAN	P06276		BCHE	Cholinesterase OS=Homo sapiens OX=9606 GN=BCHE PE=1 SV=1	-	-	-	-	-	-	-	-	4731	3	C	UR	9.31152	8.50702	7.74426	6.17122	6.19257	6.38612	6.94492	8.52093	6.42371	-0.407605	0.0047731	2.3212
sp|P08134|RHOC_HUMAN	P08134		RHOC	Rho-related GTP-binding protein RhoC OS=Homo sapiens OX=9606 GN=RHOC PE=1 SV=1	-	-	-	-	-	-	-	-	6415	1	C	UR	8.72045	11.7072	11.8384	7.48024	8.801	8.9754	7.22302	10.7553	8.11992	-0.405518	0.0467242	1.33046
sp|O75324|SNN_HUMAN	O75324		SNN	Stannin OS=Homo sapiens OX=9606 GN=SNN PE=1 SV=1	-	-	-	-	-	-	-	-	6243	1	C	UR	10.1926	10.453	11.1921	7.97803	8.58854	7.84717	7.64823	10.6126	8.01549	-0.404911	0.000670654	3.1735
sp|Q9ULB5|CADH7_HUMAN	Q9ULB5		CDH7	Cadherin-7 OS=Homo sapiens OX=9606 GN=CDH7 PE=2 SV=2	-	-	-	-	-	-	-	-	5351	4	C	UR	9.09786	9.23161	8.21537	6.95054	6.59889	6.5859	6.60699	8.84828	6.68558	-0.404344	0.000646662	3.18932
sp|P51570-2|GALK1_HUMAN	P51570	2	GALK1	Isoform 2 of Galactokinase OS=Homo sapiens OX=9606 GN=GALK1	-	-	-	-	-	-	-	-	1670	6	C	UR	9.62231	10.6482	10.933	7.65876	8.22908	7.66675	7.88242	10.4012	7.85925	-0.404282	0.000982896	3.00749
sp|Q8NC67|NETO2_HUMAN	Q8NC67		NETO2	Neuropilin and tolloid-like protein 2 OS=Homo sapiens OX=9606 GN=NETO2 PE=1 SV=1	-	-	-	-	-	-	-	-	2007	3	C	UR	10.2643	10.4459	9.64296	8.08782	7.30321	7.6711	7.53035	10.1177	7.64812	-0.403707	0.000321402	3.49295
sp|P48509|CD151_HUMAN	P48509		CD151	CD151 antigen OS=Homo sapiens OX=9606 GN=CD151 PE=1 SV=3	-	-	-	-	-	-	-	-	8459	3	C	UR	11.0784	10.2645	10.5059	8.35196	8.73015	7.6196	7.3993	10.6163	8.02525	-0.403658	0.00162355	2.78953
sp|Q16643-3|DREB_HUMAN	Q16643	3	DBN1	Isoform 3 of Drebrin OS=Homo sapiens OX=9606 GN=DBN1	-	-	-	-	-	-	-	-	76	26	C	UR	10.2344	10.1163	10.5749	8.26676	7.36694	7.6757	7.87023	10.3085	7.79491	-0.403235	0.000169073	3.77193
sp|Q9H1K6|TLRN1_HUMAN	Q9H1K6		TLNRD1	Talin rod domain-containing protein 1 OS=Homo sapiens OX=9606 GN=TLNRD1 PE=1 SV=1	-	-	-	-	-	-	-	-	4307	2	C	UR	8.82523	10.373	10.6549	7.50226	8.35054	7.22595	7.02913	9.95104	7.52697	-0.402779	0.00911829	2.04009
sp|P84090|ERH_HUMAN	P84090		ERH	Enhancer of rudimentary homolog OS=Homo sapiens OX=9606 GN=ERH PE=1 SV=1	-	-	-	-	-	-	-	-	1090	5	C	UR	11.7041	8.69532	9.67835	7.1303	7.95873	6.67445	8.57252	10.0259	7.584	-0.402704	0.0412841	1.38422
sp|P31937|3HIDH_HUMAN	P31937		HIBADH	3-hydroxyisobutyrate dehydrogenase, mitochondrial OS=Homo sapiens OX=9606 GN=HIBADH PE=1 SV=2	+	Matrix	-	-	-	-	-	-	4823	8	C	UR	10.3064	9.64111	10.7005	7.7581	7.70062	7.16632	8.29009	10.216	7.72878	-0.402518	0.00117616	2.92953
sp|Q9H3Q1|BORG4_HUMAN	Q9H3Q1		CDC42EP4	Cdc42 effector protein 4 OS=Homo sapiens OX=9606 GN=CDC42EP4 PE=1 SV=1	-	-	-	-	-	-	-	-	1015	8	C	UR	9.93772	11.3001	9.79534	8.05557	7.65922	8.11935	7.47605	10.3444	7.82755	-0.402216	0.00231376	2.63568
sp|Q86UQ0|ZN589_HUMAN	Q86UQ0		ZNF589	Zinc finger protein 589 OS=Homo sapiens OX=9606 GN=ZNF589 PE=1 SV=1	-	-	-	-	-	-	-	-	5367	1	C	UR	11.4452	9.6622	11.624	6.82356	9.32671	7.01439	9.87152	10.9105	8.25905	-0.401666	0.0550245	1.25944
sp|Q16585|SGCB_HUMAN	Q16585		SGCB	Beta-sarcoglycan OS=Homo sapiens OX=9606 GN=SGCB PE=1 SV=1	-	-	-	-	-	-	-	-	2033	1	C	UR	10.5108	10.2926	9.67611	6.73808	8.24529	8.43554	7.34635	10.1598	7.69132	-0.401575	0.00486656	2.31278
sp|Q99942|RNF5_HUMAN	Q99942		RNF5	E3 ubiquitin-protein ligase RNF5 OS=Homo sapiens OX=9606 GN=RNF5 PE=1 SV=1	-	-	-	-	-	-	-	-	8173	1	C	UR	11.234	11.9083	11.1468	8.79848	8.89599	9.16684	7.75264	11.4297	8.65349	-0.401434	0.0011746	2.93011
sp|P00167|CYB5_HUMAN	P00167		CYB5A	Cytochrome b5 OS=Homo sapiens OX=9606 GN=CYB5A PE=1 SV=2	-	-	-	-	-	-	-	-	6648	2	C	UR	10.6653	10.9157	9.49704	7.8063	7.4903	8.19166	7.88529	10.3593	7.84339	-0.401384	0.00155378	2.80861
tr|E7EVA0|E7EVA0_HUMAN	E7EVA0		MAP4	Microtubule-associated protein OS=Homo sapiens OX=9606 GN=MAP4 PE=1 SV=1	-	-	-	-	-	-	-	-	1017	63	C	UR	10.3992	11.925	9.89114	7.95143	8.41097	8.29086	7.8741	10.7384	8.13184	-0.401132	0.00454359	2.3426
sp|P80723|BASP1_HUMAN	P80723		BASP1	Brain acid soluble protein 1 OS=Homo sapiens OX=9606 GN=BASP1 PE=1 SV=2	-	-	-	-	-	-	-	-	1246	15	C	UR	10.3597	9.48485	9.28092	9.41232	6.59539	7.84697	5.55694	9.70849	7.3529	-0.400933	0.0692242	1.15974
sp|O00115|DNS2A_HUMAN	O00115		DNASE2	Deoxyribonuclease-2-alpha OS=Homo sapiens OX=9606 GN=DNASE2 PE=1 SV=2	-	-	-	-	-	-	+	-	1662	1	C	UR	10.9016	11.2482	11.6217	6.1661	10.1705	9.58538	8.18165	11.2572	8.52591	-0.400918	0.0507851	1.29426
sp|O75208|COQ9_HUMAN	O75208		COQ9	Ubiquinone biosynthesis protein COQ9, mitochondrial OS=Homo sapiens OX=9606 GN=COQ9 PE=1 SV=1	+	MIM	-	-	-	-	-	-	7531	4	C	UR	10.1263	8.86553	10.7072	7.32479	7.72099	7.21516	7.74719	9.89968	7.50203	-0.4001	0.00421094	2.37562
sp|P62072|TIM10_HUMAN	P62072		TIMM10	Mitochondrial import inner membrane translocase subunit Tim10 OS=Homo sapiens OX=9606 GN=TIMM10 PE=1 SV=1	+	MIM	-	-	-	-	-	-	4466	3	C	UR	10.6337	8.57156	9.29766	5.79918	9.74238	5.44785	7.82667	9.50097	7.20402	-0.399273	0.13306	0.875953
sp|Q9BX68|HINT2_HUMAN	Q9BX68		HINT2	Histidine triad nucleotide-binding protein 2, mitochondrial OS=Homo sapiens OX=9606 GN=HINT2 PE=1 SV=1	+	Matrix	-	-	-	-	-	-	3367	8	C	UR	10.3041	9.37237	10.6699	8.25238	7.36925	7.01071	8.05506	10.1155	7.67185	-0.398915	0.0035263	2.45268
sp|Q9H2K0|IF3M_HUMAN	Q9H2K0		MTIF3	Translation initiation factor IF-3, mitochondrial OS=Homo sapiens OX=9606 GN=MTIF3 PE=1 SV=4	+	Matrix	-	-	-	-	-	-	2748	4	C	UR	10.0921	9.86262	10.1749	7.94605	7.47438	7.46141	7.58743	10.0432	7.61732	-0.398865	1.93813e-05	4.71262
tr|A8K878|A8K878_HUMAN	A8K878		MANF	Mesencephalic astrocyte-derived neurotrophic factor OS=Homo sapiens OX=9606 GN=MANF PE=1 SV=1	-	-	-	+	-	-	-	-	5353	10	C	UR	10.6586	10.2259	9.90922	7.52098	7.59857	7.71856	8.30824	10.2646	7.78659	-0.398611	0.000299372	3.52379
sp|Q9HAU0-6|PKHA5_HUMAN	Q9HAU0	6	PLEKHA5	Isoform 6 of Pleckstrin homology domain-containing family A member 5 OS=Homo sapiens OX=9606 GN=PLEKHA5	-	-	-	-	-	-	-	-	2981	16	C	UR	9.55862	10.3217	9.51338	7.82892	7.56345	7.20573	7.14056	9.7979	7.43466	-0.398205	0.000455894	3.34114
sp|P58546|MTPN_HUMAN	P58546		MTPN	Myotrophin OS=Homo sapiens OX=9606 GN=MTPN PE=1 SV=2	-	-	-	-	-	-	-	-	5854	6	C	UR	10.6426	10.3129	9.28102	8.69457	8.48492	6.2109	7.20167	10.0788	7.64802	-0.398172	0.025071	1.60083
sp|Q9UPU7|TBD2B_HUMAN	Q9UPU7		TBC1D2B	TBC1 domain family member 2B OS=Homo sapiens OX=9606 GN=TBC1D2B PE=1 SV=2	-	-	-	-	-	-	-	-	4690	9	C	UR	10.0649	10.5292	10.1484	7.93571	7.88239	7.60663	7.68426	10.2475	7.77725	-0.39794	1.57661e-05	4.80228
sp|Q00536-2|CDK16_HUMAN	Q00536	2	CDK16	Isoform 2 of Cyclin-dependent kinase 16 OS=Homo sapiens OX=9606 GN=CDK16	-	-	-	-	-	-	-	-	5185	12	C	UR	10.1545	10.7734	10.1834	7.92977	7.95354	7.5227	8.07709	10.3704	7.87078	-0.397899	9.41173e-05	4.02633
sp|O14672|ADA10_HUMAN	O14672		ADAM10	Disintegrin and metalloproteinase domain-containing protein 10 OS=Homo sapiens OX=9606 GN=ADAM10 PE=1 SV=1	-	-	-	+	-	-	-	-	2135	11	C	UR	10.8972	9.66379	10.8765	7.43505	8.93747	7.72356	7.71922	10.4792	7.95383	-0.397803	0.00475249	2.32308
sp|P22304|IDS_HUMAN	P22304		IDS	Iduronate 2-sulfatase OS=Homo sapiens OX=9606 GN=IDS PE=1 SV=1	-	-	-	-	-	-	-	-	6202	5	C	UR	10.4917	9.40398	10.7662	7.58466	8.36854	7.21102	7.86864	10.2206	7.75821	-0.397687	0.00283486	2.54747
sp|Q8N158|GPC2_HUMAN	Q8N158		GPC2	Glypican-2 OS=Homo sapiens OX=9606 GN=GPC2 PE=2 SV=1	-	-	-	-	-	-	-	-	1717	12	C	UR	11.5349	9.15051	10.8386	8.81644	8.15911	7.72342	7.21808	10.508	7.97926	-0.397161	0.0166403	1.77884
sp|Q99470|SDF2_HUMAN	Q99470		SDF2	Stromal cell-derived factor 2 OS=Homo sapiens OX=9606 GN=SDF2 PE=1 SV=2	-	-	-	+	-	-	-	-	2957	4	C	UR	11.7752	9.89089	9.78636	8.01461	8.0562	8.03413	7.74597	10.4841	7.96273	-0.396875	0.0058114	2.23572
sp|P05060|SCG1_HUMAN	P05060		CHGB	Secretogranin-1 OS=Homo sapiens OX=9606 GN=CHGB PE=1 SV=2	-	-	-	-	-	-	-	-	6041	7	C	UR	9.04527	8.70115	9.02638	7.82964	6.97205	6.44711	5.86467	8.92427	6.77837	-0.396796	0.00791878	2.10134
tr|J3KPJ3|J3KPJ3_HUMAN	J3KPJ3		CAMKK1	Calcium/calmodulin-dependent protein kinase kinase 1 OS=Homo sapiens OX=9606 GN=CAMKK1 PE=1 SV=1	-	-	-	-	-	-	-	-	638	10	C	UR	9.90362	11.8272	10.7215	8.13871	8.44767	8.52564	7.7543	10.8174	8.21658	-0.396749	0.00378249	2.42222
sp|Q14247|SRC8_HUMAN	Q14247		CTTN	Src substrate cortactin OS=Homo sapiens OX=9606 GN=CTTN PE=1 SV=2	-	-	-	-	-	-	-	-	3036	21	C	UR	10.2843	9.61982	10.1814	8.10368	7.63909	7.06127	7.68659	10.0285	7.62266	-0.395741	0.000541141	3.26669
sp|Q93045-2|STMN2_HUMAN	Q93045	2	STMN2	Isoform 2 of Stathmin-2 OS=Homo sapiens OX=9606 GN=STMN2	-	-	-	-	-	-	-	-	2145	17	C	UR	9.00333	10.4795	9.28329	8.24721	7.14884	7.14812	6.60988	9.58871	7.28851	-0.395712	0.00901326	2.04512
sp|O94763-4|RMP_HUMAN	O94763	4	URI1	Isoform 4 of Unconventional prefoldin RPB5 interactor 1 OS=Homo sapiens OX=9606 GN=URI1	-	-	-	-	-	-	-	-	1708	1	C	UR	12.1616	10.5065	11.1367	10.2275	8.13862	8.57483	7.32812	11.2683	8.56727	-0.395359	0.0223588	1.65055
sp|P16157-21|ANK1_HUMAN	P16157	21	ANK1	Isoform Br21 of Ankyrin-1 OS=Homo sapiens OX=9606 GN=ANK1	-	-	-	-	-	-	-	-	20	7	C	UR	9.81856	10.3064	9.72673	8.09224	7.68295	7.62984	6.85744	9.95056	7.56562	-0.39532	0.000908087	3.04187
sp|Q8TE49-2|OTU7A_HUMAN	Q8TE49	2	OTUD7A	Isoform 2 of OTU domain-containing protein 7A OS=Homo sapiens OX=9606 GN=OTUD7A	-	-	-	-	-	-	-	-	1146	3	C	UR	9.75022	10.857	10.7589	7.60936	8.18779	8.32265	7.67874	10.4554	7.94963	-0.395284	0.000990039	3.00435
sp|Q86UW9|DTX2_HUMAN	Q86UW9		DTX2	Probable E3 ubiquitin-protein ligase DTX2 OS=Homo sapiens OX=9606 GN=DTX2 PE=1 SV=3	-	-	-	-	-	-	-	-	2203	1	C	UR	10.2458	10.7205	10.7397	7.0939	7.69563	9.03603	8.31772	10.5687	8.03582	-0.395276	0.00426533	2.37005
tr|E9PHY5|E9PHY5_HUMAN	E9PHY5		EPB41L2	Band 4.1-like protein 2 OS=Homo sapiens OX=9606 GN=EPB41L2 PE=1 SV=1	-	-	-	-	-	-	-	-	3137	22	C	UR	11.3279	10.6764	10.5999	7.72542	8.27294	8.13478	8.92902	10.8681	8.26554	-0.394914	0.000723161	3.14077
sp|Q9NZB8-8|MOCS1_HUMAN	Q9NZB8	8	MOCS1	Isoform 8 of Molybdenum cofactor biosynthesis protein 1 OS=Homo sapiens OX=9606 GN=MOCS1	+	Matrix	-	-	-	-	-	-	494	3	C	UR	10.5515	10.2916	9.88819	8.16012	7.65978	7.61186	7.73367	10.2438	7.79136	-0.394799	9.98041e-05	4.00085
sp|O14640|DVL1_HUMAN	O14640		DVL1	Segment polarity protein dishevelled homolog DVL-1 OS=Homo sapiens OX=9606 GN=DVL1 PE=1 SV=2	-	-	-	-	-	-	-	-	2946	3	C	UR	10.4245	10.2905	10.1093	7.63947	8.22502	7.72572	7.68763	10.2748	7.81946	-0.393965	3.64433e-05	4.43838
sp|Q6KC79|NIPBL_HUMAN	Q6KC79		NIPBL	Nipped-B-like protein OS=Homo sapiens OX=9606 GN=NIPBL PE=1 SV=2	-	-	-	-	-	-	-	-	496	31	C	UR	11.8134	10.6214	10.5255	7.74858	8.66144	8.96288	8.08834	10.9868	8.36531	-0.393276	0.00266701	2.57397
sp|O43824|GTPB6_HUMAN	O43824		GTPBP6	Putative GTP-binding protein 6 OS=Homo sapiens OX=9606 GN=GTPBP6 PE=2 SV=4	+	Matrix	-	-	-	-	-	-	1300	2	C	UR	9.51159	10.6971	10.8269	7.62261	9.2483	9.34333	8.92615	10.3452	8.7851	-0.235831	0.0448784	1.34796
sp|P06241|FYN_HUMAN	P06241		FYN	Tyrosine-protein kinase Fyn OS=Homo sapiens OX=9606 GN=FYN PE=1 SV=3	-	-	-	-	-	-	-	-	5185	4	C	UR	10.1655	11.122	10.0954	9.13364	7.49678	8.33169	6.91868	10.461	7.9702	-0.392329	0.0112547	1.94866
sp|Q13084|RM28_HUMAN	Q13084		MRPL28	39S ribosomal protein L28, mitochondrial OS=Homo sapiens OX=9606 GN=MRPL28 PE=1 SV=4	+	Matrix	-	-	-	-	-	-	5315	3	C	UR	9.51794	10.9878	10.2334	8.39702	9.4886	8.99623	8.84183	10.2464	8.93092	-0.198234	0.0313878	1.50324
sp|P48426|PI42A_HUMAN	P48426		PIP4K2A	Phosphatidylinositol 5-phosphate 4-kinase type-2 alpha OS=Homo sapiens OX=9606 GN=PIP4K2A PE=1 SV=2	-	-	-	-	-	-	-	-	5229	2	C	UR	10.1396	10.5633	10.178	8.32092	8.82512	7.43598	6.80361	10.2936	7.84641	-0.391648	0.00647163	2.18899
sp|Q6NT76-5|HMBX1_HUMAN	Q6NT76	5	HMBOX1	Isoform 5 of Homeobox-containing protein 1 OS=Homo sapiens OX=9606 GN=HMBOX1	-	-	-	-	-	-	-	-	6773	4	C	UR	12.2771	9.05655	10.6239	7.64214	8.46439	7.93047	8.45166	10.6525	8.12216	-0.391258	0.0266001	1.57512
sp|P78563-5|RED1_HUMAN	P78563	5	ADARB1	Isoform 5 of Double-stranded RNA-specific editase 1 OS=Homo sapiens OX=9606 GN=ADARB1	-	-	-	-	-	-	-	-	1892	7	C	UR	11.0514	10.4756	9.93405	8.18376	8.02749	8.9461	6.83347	10.487	7.9977	-0.390946	0.00794835	2.09972
sp|Q9BRR6|ADPGK_HUMAN	Q9BRR6		ADPGK	ADP-dependent glucokinase OS=Homo sapiens OX=9606 GN=ADPGK PE=1 SV=1	-	-	-	+	-	-	-	-	6484	4	C	UR	11.7001	9.66791	10.8047	8.02337	8.59483	7.74634	8.35427	10.7242	8.1797	-0.390755	0.00523637	2.28097
sp|Q969V3|NCLN_HUMAN	Q969V3		NCLN	Nicalin OS=Homo sapiens OX=9606 GN=NCLN PE=1 SV=2	-	-	-	-	-	-	-	-	568	12	C	UR	11.163	9.71221	10.9644	8.02261	9.22663	7.93653	7.19801	10.6132	8.09595	-0.390589	0.0100731	1.99684
sp|Q01484|ANK2_HUMAN	Q01484		ANK2	Ankyrin-2 OS=Homo sapiens OX=9606 GN=ANK2 PE=1 SV=4	-	-	-	-	-	-	-	-	20	97	C	UR	9.73073	10.4452	9.51526	8.24754	8.02524	7.35131	6.5817	9.89706	7.55145	-0.390247	0.00548789	2.26059
sp|P23284|PPIB_HUMAN	P23284		PPIB	Peptidyl-prolyl cis-trans isomerase B OS=Homo sapiens OX=9606 GN=PPIB PE=1 SV=2	-	-	-	+	-	-	-	-	4808	24	C	UR	10.9583	9.81745	10.2916	7.84043	7.82266	8.00235	7.94574	10.3558	7.9028	-0.390002	0.000329233	3.4825
tr|E7EVN3|E7EVN3_HUMAN	E7EVN3		STMN4	Stathmin-4 OS=Homo sapiens OX=9606 GN=STMN4 PE=1 SV=1	-	-	-	-	-	-	-	-	2145	13	C	UR	10.2006	10.77	10.2565	8.34614	8.36243	7.58401	7.48605	10.409	7.94466	-0.389779	0.000581802	3.23522
sp|Q16629|SRSF7_HUMAN	Q16629		SRSF7	Serine/arginine-rich splicing factor 7 OS=Homo sapiens OX=9606 GN=SRSF7 PE=1 SV=1	-	-	-	-	-	-	-	-	1566	15	C	UR	12.3154	9.1128	10.4212	8.22944	7.36184	8.1713	8.66785	10.6165	8.10761	-0.388956	0.0307919	1.51156
sp|Q7M4L6|SHF_HUMAN	Q7M4L6		SHF	SH2 domain-containing adapter protein F OS=Homo sapiens OX=9606 GN=SHF PE=1 SV=2	-	-	-	-	-	-	-	-	1475	2	C	UR	9.73629	9.81151	10.916	8.12384	7.95025	7.26618	7.68956	10.1546	7.75746	-0.388478	0.00161722	2.79123
sp|Q9P2K5-3|MYEF2_HUMAN	Q9P2K5	3	MYEF2	Isoform 3 of Myelin expression factor 2 OS=Homo sapiens OX=9606 GN=MYEF2	-	-	-	-	-	-	-	-	2555	2	C	UR	13.2377	8.41824	9.49405	8.52993	7.63815	7.98554	7.59033	10.3833	7.93599	-0.387788	0.107282	0.969473
tr|Q5JSK9|Q5JSK9_HUMAN	Q5JSK9		HMGN5	High mobility group nucleosome-binding domain-containing protein 5 (Fragment) OS=Homo sapiens OX=9606 GN=HMGN5 PE=1 SV=1	-	-	-	-	-	-	-	-	319	1	C	UR	12.0826	11.1679	8.79858	8.76054	7.89459	8.5903	7.41691	10.683	8.16559	-0.387692	0.0378541	1.42189
sp|O75367|H2AY_HUMAN	O75367		H2AFY	Core histone macro-H2A.1 OS=Homo sapiens OX=9606 GN=H2AFY PE=1 SV=4	-	-	-	-	-	-	-	-	582	14	C	UR	11.3655	13.1048	10.213	7.31168	10.3243	10.7707	6.94657	11.5611	8.83831	-0.387436	0.103609	0.984601
tr|A0A2Y9D025|A0A2Y9D025_HUMAN	A0A2Y9D025		NDUFA6	NADH dehydrogenase [ubiquinone] 1 alpha subcomplex subunit 6 OS=Homo sapiens OX=9606 GN=NDUFA6 PE=1 SV=1	+	MIM	-	-	-	-	-	-	6813	6	C	UR	10.7737	10.0711	10.1915	8.15905	8.13986	7.89628	7.45785	10.3454	7.91326	-0.38665	0.000257425	3.58935
sp|P09525|ANXA4_HUMAN	P09525		ANXA4	Annexin A4 OS=Homo sapiens OX=9606 GN=ANXA4 PE=1 SV=4	-	-	-	-	-	-	-	-	890	6	C	UR	12.7408	9.88865	9.71498	7.67444	8.46731	8.22119	8.63921	10.7815	8.25054	-0.385995	0.0318434	1.49698
sp|Q1KMD3|HNRL2_HUMAN	Q1KMD3		HNRNPUL2	Heterogeneous nuclear ribonucleoprotein U-like protein 2 OS=Homo sapiens OX=9606 GN=HNRNPUL2 PE=1 SV=1	-	-	-	-	-	-	-	-	2715	39	C	UR	11.303	9.88542	10.9014	7.69599	8.5414	8.74089	7.78941	10.6966	8.19192	-0.384879	0.00313736	2.50344
sp|P22415|USF1_HUMAN	P22415		USF1	Upstream stimulatory factor 1 OS=Homo sapiens OX=9606 GN=USF1 PE=1 SV=1	-	-	-	-	-	-	-	-	781	3	C	UR	11.9622	9.63771	9.89678	7.22601	7.63731	8.08674	9.21613	10.4989	8.04155	-0.384693	0.0274652	1.56122
sp|P67936|TPM4_HUMAN	P67936		TPM4	Tropomyosin alpha-4 chain OS=Homo sapiens OX=9606 GN=TPM4 PE=1 SV=3	-	-	-	-	-	-	-	-	125	5	C	UR	11.3516	10.4534	10.8755	8.0638	8.32118	7.73877	9.25331	10.8935	8.34427	-0.384611	0.00220606	2.65638
sp|Q9Y281|COF2_HUMAN	Q9Y281		CFL2	Cofilin-2 OS=Homo sapiens OX=9606 GN=CFL2 PE=1 SV=1	-	-	-	-	-	-	-	-	3816	7	C	UR	9.80681	9.677	11.0177	8.18986	7.96617	7.2652	7.73769	10.1672	7.78973	-0.384273	0.002572	2.58973
sp|Q9ULU4-19|PKCB1_HUMAN	Q9ULU4	19	ZMYND8	Isoform 19 of Protein kinase C-binding protein 1 OS=Homo sapiens OX=9606 GN=ZMYND8	-	-	-	-	-	-	-	-	1039	23	C	UR	11.337	9.3634	10.2026	7.46759	7.56391	8.26036	8.2817	10.301	7.89339	-0.384067	0.00685954	2.1637
sp|P21953|ODBB_HUMAN	P21953		BCKDHB	2-oxoisovalerate dehydrogenase subunit beta, mitochondrial OS=Homo sapiens OX=9606 GN=BCKDHB PE=1 SV=2	+	MIM	-	-	-	-	-	-	6407	4	C	UR	10.2174	9.80438	10.1741	8.28449	7.58162	7.35279	7.63315	10.0653	7.71301	-0.384023	0.000279837	3.5531
sp|P16949|STMN1_HUMAN	P16949		STMN1	Stathmin OS=Homo sapiens OX=9606 GN=STMN1 PE=1 SV=3	-	-	-	-	-	-	-	-	2145	19	C	UR	8.50537	10.9892	9.41172	8.65493	7.03467	7.3615	6.49353	9.63543	7.38616	-0.383525	0.0398093	1.40002
sp|Q16698|DECR_HUMAN	Q16698		DECR1	2,4-dienoyl-CoA reductase, mitochondrial OS=Homo sapiens OX=9606 GN=DECR1 PE=1 SV=1	+	Matrix	-	-	-	-	-	-	2006	18	C	UR	10.0747	9.61011	9.50044	8.06806	7.3577	6.9464	7.46358	9.72842	7.45894	-0.383235	0.000758321	3.12015
sp|Q9P273|TEN3_HUMAN	Q9P273		TENM3	Teneurin-3 OS=Homo sapiens OX=9606 GN=TENM3 PE=2 SV=3	-	-	-	-	-	-	-	-	2299	14	C	UR	10.6089	10.0465	10.5859	7.1916	8.90492	7.81644	8.05258	10.4138	7.99139	-0.381975	0.00289141	2.53889
sp|O76024|WFS1_HUMAN	O76024		WFS1	Wolframin OS=Homo sapiens OX=9606 GN=WFS1 PE=1 SV=2	-	-	-	+	-	-	-	-	471	1	C	UR	9.78333	10.742	11.0472	7.61057	9.44768	7.63745	7.61939	10.5242	8.07877	-0.381499	0.0114014	1.94304
sp|Q15424-3|SAFB1_HUMAN	Q15424	3	SAFB	Isoform 3 of Scaffold attachment factor B1 OS=Homo sapiens OX=9606 GN=SAFB	-	-	-	-	-	-	-	-	939	22	C	UR	12.3035	9.47934	9.96273	7.58677	7.70226	8.51403	8.69116	10.5819	8.12355	-0.38141	0.0278473	1.55522
sp|Q9UQF2|JIP1_HUMAN	Q9UQF2		MAPK8IP1	C-Jun-amino-terminal kinase-interacting protein 1 OS=Homo sapiens OX=9606 GN=MAPK8IP1 PE=1 SV=1	-	-	-	-	-	-	-	-	4395	8	C	UR	10.5684	9.11893	9.48862	7.8796	7.60911	7.66495	6.71307	9.72532	7.46668	-0.381278	0.00507418	2.29463
sp|Q96JN0|LCOR_HUMAN	Q96JN0		LCOR	Ligand-dependent corepressor OS=Homo sapiens OX=9606 GN=LCOR PE=1 SV=2	-	-	-	-	-	-	-	-	6225	2	C	UR	11.4419	9.89921	9.80182	8.1235	8.10066	8.40871	7.25326	10.381	7.97153	-0.381013	0.00630574	2.20026
sp|P32297|ACHA3_HUMAN	P32297		CHRNA3	Neuronal acetylcholine receptor subunit alpha-3 OS=Homo sapiens OX=9606 GN=CHRNA3 PE=1 SV=4	-	-	-	-	-	-	-	-	5623	3	C	UR	7.3111	7.3446	8.28141	5.57808	5.71181	5.88257	6.31619	7.6457	5.87216	-0.380757	0.00288431	2.53996
tr|Q5T6P1|Q5T6P1_HUMAN	Q5T6P1		SLAIN1	SLAIN motif-containing protein 1 (Fragment) OS=Homo sapiens OX=9606 GN=SLAIN1 PE=1 SV=1	-	-	-	-	-	-	-	-	82	2	C	UR	10.1487	9.56741	9.73451	7.88149	7.2288	7.42552	7.62404	9.81687	7.53996	-0.380706	0.000143183	3.84411
sp|Q9UHQ4-2|BAP29_HUMAN	Q9UHQ4	2	BCAP29	Isoform 2 of B-cell receptor-associated protein 29 OS=Homo sapiens OX=9606 GN=BCAP29	-	-	-	+	-	-	-	-	3357	10	C	UR	10.5317	10.9536	9.68036	8.01593	8.56692	8.43849	6.92716	10.3886	7.98713	-0.379247	0.0067545	2.17041
sp|Q9UKW4|VAV3_HUMAN	Q9UKW4		VAV3	Guanine nucleotide exchange factor VAV3 OS=Homo sapiens OX=9606 GN=VAV3 PE=1 SV=1	-	-	-	-	-	-	-	-	1190	21	C	UR	8.75305	10.2786	10.5348	8.64158	7.85808	7.19293	6.6238	9.85548	7.5791	-0.378901	0.0219134	1.65929
sp|P62942|FKB1A_HUMAN	P62942		FKBP1A	Peptidyl-prolyl cis-trans isomerase FKBP1A OS=Homo sapiens OX=9606 GN=FKBP1A PE=1 SV=2	-	-	-	-	-	-	-	-	7172	3	C	UR	8.52942	9.45426	11.9796	7.72293	8.29431	6.67974	8.03365	9.98776	7.68266	-0.378556	0.0613502	1.21218
sp|Q9BQW3-1|COE4_HUMAN	Q9BQW3	1	EBF4	Isoform 1 of Transcription factor COE4 OS=Homo sapiens OX=9606 GN=EBF4	-	-	-	-	-	-	-	-	154	5	C	UR	11.3499	9.97951	10.2437	8.98062	7.88237	7.94365	7.5776	10.5244	8.09606	-0.378442	0.0048066	2.31816
sp|Q9UP38|FZD1_HUMAN	Q9UP38		FZD1	Frizzled-1 OS=Homo sapiens OX=9606 GN=FZD1 PE=1 SV=2	-	-	-	-	-	-	-	-	3043	2	C	UR	8.76247	8.45918	10.6105	7.06627	7.01595	5.62731	8.84002	9.27738	7.13739	-0.378322	0.0764001	1.11691
sp|Q9HAT8|PELI2_HUMAN	Q9HAT8		PELI2	E3 ubiquitin-protein ligase pellino homolog 2 OS=Homo sapiens OX=9606 GN=PELI2 PE=1 SV=1	-	-	-	-	-	-	-	-	5441	5	C	UR	9.25031	9.4951	9.32972	7.83873	7.26106	7.22914	6.47612	9.35838	7.20126	-0.378008	0.00136128	2.86605
sp|P48664|EAA4_HUMAN	P48664		SLC1A6	Excitatory amino acid transporter 4 OS=Homo sapiens OX=9606 GN=SLC1A6 PE=2 SV=1	-	-	-	-	-	-	-	-	8088	2	C	UR	11.9886	11.0665	8.81817	7.71487	7.84711	9.04782	8.10953	10.6244	8.17983	-0.377241	0.0367552	1.43468
sp|O43524|FOXO3_HUMAN	O43524		FOXO3	Forkhead box protein O3 OS=Homo sapiens OX=9606 GN=FOXO3 PE=1 SV=1	-	-	-	-	-	-	-	-	7835	1	C	UR	10.0382	12.563	10.507	8.65347	8.01567	9.39457	7.93555	11.0361	8.49981	-0.376723	0.0208702	1.68047
sp|Q8N9N5|BANP_HUMAN	Q8N9N5		BANP	Protein BANP OS=Homo sapiens OX=9606 GN=BANP PE=1 SV=3	-	-	-	-	-	-	-	-	6438	2	C	UR	10.9907	11.7313	9.67673	7.21639	7.92142	9.1842	8.97449	10.7996	8.32412	-0.375604	0.0206245	1.68562
sp|Q8NEU8-3|DP13B_HUMAN	Q8NEU8	3	APPL2	Isoform 3 of DCC-interacting protein 13-beta OS=Homo sapiens OX=9606 GN=APPL2	-	-	-	-	-	-	-	-	5123	11	C	UR	10.0507	9.97922	10.9685	7.82843	8.14505	7.77537	8.1201	10.3328	7.96724	-0.375081	0.000448313	3.34842
sp|P02792|FRIL_HUMAN	P02792		FTL	Ferritin light chain OS=Homo sapiens OX=9606 GN=FTL PE=1 SV=2	-	-	-	-	-	-	-	-	476	3	C	UR	11.4452	12.1863	11.5966	8.85129	9.15451	8.88972	9.32481	11.7427	9.05508	-0.374964	8.27021e-05	4.08248
sp|Q9P2P1|NYNRI_HUMAN	Q9P2P1		NYNRIN	Protein NYNRIN OS=Homo sapiens OX=9606 GN=NYNRIN PE=2 SV=3	-	-	-	-	-	-	-	-	3567	2	C	UR	10.8985	12.8073	10.6341	6.82918	9.53101	9.59918	9.35469	11.4466	8.82851	-0.374681	0.0437645	1.35888
sp|Q7Z6J6|FRMD5_HUMAN	Q7Z6J6		FRMD5	FERM domain-containing protein 5 OS=Homo sapiens OX=9606 GN=FRMD5 PE=1 SV=1	-	-	-	-	-	-	-	-	3380	3	C	UR	11.3725	10.5095	11.0831	7.64385	9.2258	8.38127	8.65218	10.9884	8.47578	-0.37456	0.00236612	2.62596
sp|P52815|RM12_HUMAN	P52815		MRPL12	39S ribosomal protein L12, mitochondrial OS=Homo sapiens OX=9606 GN=MRPL12 PE=1 SV=2	+	Matrix	-	-	-	-	-	-	401	1	C	UR	9.60812	9.95433	11.2303	8.34381	7.44392	7.09913	8.78281	10.2642	7.91742	-0.374526	0.0127417	1.89477
sp|Q9C0C4|SEM4C_HUMAN	Q9C0C4		SEMA4C	Semaphorin-4C OS=Homo sapiens OX=9606 GN=SEMA4C PE=1 SV=2	-	-	-	-	-	-	-	+	5155	9	C	UR	10.7966	9.42464	10.4422	8.87918	8.05808	7.52769	7.07184	10.2211	7.8842	-0.374521	0.00960495	2.0175
sp|O14933|UB2L6_HUMAN	O14933		UBE2L6	Ubiquitin/ISG15-conjugating enzyme E2 L6 OS=Homo sapiens OX=9606 GN=UBE2L6 PE=1 SV=4	-	-	-	-	-	-	-	-	6605	2	C	UR	8.50356	10.6182	10.0614	7.99361	7.23407	6.99721	7.80153	9.72772	7.5066	-0.373941	0.0137561	1.8615
sp|Q9BWS9|CHID1_HUMAN	Q9BWS9		CHID1	Chitinase domain-containing protein 1 OS=Homo sapiens OX=9606 GN=CHID1 PE=1 SV=1	-	-	-	-	-	-	-	-	879	6	C	UR	10.8161	10.3657	10.1682	8.06915	8.00683	8.16381	8.04337	10.45	8.07079	-0.372721	2.91453e-05	4.53543
sp|Q16143|SYUB_HUMAN	Q16143		SNCB	Beta-synuclein OS=Homo sapiens OX=9606 GN=SNCB PE=1 SV=1	-	-	-	-	-	-	-	-	5918	3	C	UR	8.50753	9.90242	8.73556	8.64546	6.73138	7.24773	5.33915	9.0485	6.99093	-0.372195	0.0677171	1.1693
sp|P22748|CAH4_HUMAN	P22748		CA4	Carbonic anhydrase 4 OS=Homo sapiens OX=9606 GN=CA4 PE=1 SV=2	-	-	-	-	-	-	-	-	3465	5	C	UR	11.5988	9.40294	11.0197	9.23896	9.54132	7.12679	7.08599	10.6738	8.24826	-0.371913	0.052264	1.2818
sp|P11171|41_HUMAN	P11171		EPB41	Protein 4.1 OS=Homo sapiens OX=9606 GN=EPB41 PE=1 SV=4	-	-	-	-	-	-	-	-	3137	23	C	UR	10.4752	10.7678	10.0123	8.32136	8.10593	7.97113	7.81057	10.4184	8.05225	-0.371675	0.000131685	3.88046
sp|Q8NE00|TM104_HUMAN	Q8NE00		TMEM104	Transmembrane protein 104 OS=Homo sapiens OX=9606 GN=TMEM104 PE=1 SV=2	-	-	-	-	-	-	-	-	5891	1	C	UR	11.1944	9.48753	11.9156	7.13753	9.87072	7.55118	9.03674	10.8658	8.39904	-0.371503	0.050981	1.29259
sp|P78411|IRX5_HUMAN	P78411		IRX5	Iroquois-class homeodomain protein IRX-5 OS=Homo sapiens OX=9606 GN=IRX5 PE=1 SV=3	-	-	-	-	-	-	-	-	4585	2	C	UR	7.85226	9.79175	8.98683	6.38389	6.83764	6.87623	7.35906	8.87695	6.86421	-0.370971	0.0123303	1.90903
sp|Q15119|PDK2_HUMAN	Q15119		PDK2	[Pyruvate dehydrogenase (acetyl-transferring)] kinase isozyme 2, mitochondrial OS=Homo sapiens OX=9606 GN=PDK2 PE=1 SV=2	+	Matrix	-	-	-	-	-	-	537	4	C	UR	9.90528	10.0155	10.4898	7.7082	7.7393	7.47206	8.43953	10.1369	7.83977	-0.370727	0.000507017	3.29498
sp|P52757-9|CHIO_HUMAN	P52757	9	CHN2	Isoform Beta-3 of Beta-chimaerin OS=Homo sapiens OX=9606 GN=CHN2	-	-	-	-	-	-	-	-	5161	4	C	UR	9.80837	11.7058	12.4038	8.73354	8.81448	9.07316	8.35674	11.306	8.74448	-0.370643	0.0124811	1.90375
sp|Q9Y2E5|MA2B2_HUMAN	Q9Y2E5		MAN2B2	Epididymis-specific alpha-mannosidase OS=Homo sapiens OX=9606 GN=MAN2B2 PE=1 SV=4	-	-	-	-	-	-	-	-	3410	7	C	UR	10.1104	9.11588	11.7219	8.91039	7.59835	7.57562	7.83438	10.3161	7.97968	-0.370488	0.0248059	1.60544
sp|P36871|PGM1_HUMAN	P36871		PGM1	Phosphoglucomutase-1 OS=Homo sapiens OX=9606 GN=PGM1 PE=1 SV=3	-	-	-	-	-	-	-	-	1035	20	C	UR	9.6021	10.6238	11.1687	8.26858	8.38048	7.4862	8.24696	10.4649	8.09555	-0.370352	0.00342875	2.46486
sp|Q99653|CHP1_HUMAN	Q99653		CHP1	Calcineurin B homologous protein 1 OS=Homo sapiens OX=9606 GN=CHP1 PE=1 SV=3	-	-	-	+	-	-	-	-	3546	3	C	UR	10.395	9.72231	10.3077	7.62803	8.74446	7.93329	7.08992	10.1417	7.84892	-0.369728	0.00362756	2.44039
sp|P07711|CATL1_HUMAN	P07711		CTSL	Cathepsin L1 OS=Homo sapiens OX=9606 GN=CTSL PE=1 SV=2	-	-	-	-	-	-	+	-	6251	3	C	UR	10.0895	9.9383	9.12547	7.20103	8.10531	7.94695	6.8307	9.71776	7.521	-0.369699	0.00402457	2.39528
sp|P28331-2|NDUS1_HUMAN	P28331	2	NDUFS1	Isoform 2 of NADH-ubiquinone oxidoreductase 75 kDa subunit, mitochondrial OS=Homo sapiens OX=9606 GN=NDUFS1	+	MIM	-	-	-	-	-	-	2842	34	C	UR	10.1479	9.7001	10.1595	8.25909	7.7101	7.50282	7.49567	10.0025	7.74192	-0.369597	0.000261722	3.58216
sp|Q9HCE3|ZN532_HUMAN	Q9HCE3		ZNF532	Zinc finger protein 532 OS=Homo sapiens OX=9606 GN=ZNF532 PE=1 SV=2	-	-	-	-	-	-	-	-	1897	19	C	UR	11.7066	10.3767	10.3331	7.57576	8.78744	9.07494	8.0279	10.8055	8.36651	-0.369064	0.00704587	2.15207
sp|O60613|SEP15_HUMAN	O60613		SELENOF	Selenoprotein F OS=Homo sapiens OX=9606 GN=SELENOF PE=1 SV=4	-	-	-	-	-	-	-	-	6726	3	C	UR	11.3809	11.0579	9.76428	8.10597	8.23901	8.41825	8.48466	10.7344	8.31197	-0.368973	0.00233472	2.63177
sp|Q9BYI3|HYCCI_HUMAN	Q9BYI3		FAM126A	Hyccin OS=Homo sapiens OX=9606 GN=FAM126A PE=1 SV=2	-	-	-	-	-	-	-	-	3374	3	C	UR	11.5818	11.1519	10.5414	7.47471	9.42599	8.74372	8.7122	11.0917	8.58915	-0.368892	0.0057975	2.23676
sp|Q8N9Q2|SR1IP_HUMAN	Q8N9Q2		SREK1IP1	Protein SREK1IP1 OS=Homo sapiens OX=9606 GN=SREK1IP1 PE=1 SV=1	-	-	-	-	-	-	-	-	7845	1	C	UR	10.4489	11.9113	11.613	7.38404	8.77627	9.6288	9.29004	11.3244	8.76979	-0.368821	0.0142446	1.84635
sp|O95182|NDUA7_HUMAN	O95182		NDUFA7	NADH dehydrogenase [ubiquinone] 1 alpha subcomplex subunit 7 OS=Homo sapiens OX=9606 GN=NDUFA7 PE=1 SV=3	+	MIM	-	-	-	-	-	-	2922	6	C	UR	9.14699	9.53454	10.1471	7.51427	7.11508	7.7008	7.44712	9.60954	7.44432	-0.368328	0.000609596	3.21496
tr|G3V2N0|G3V2N0_HUMAN	G3V2N0		GNG2	Guanine nucleotide-binding protein subunit gamma OS=Homo sapiens OX=9606 GN=GNG2 PE=1 SV=1	-	-	-	-	-	-	-	-	5731	3	C	UR	9.47544	9.18299	10.5156	7.22413	9.04646	6.16707	7.71345	9.72468	7.53778	-0.367511	0.0384333	1.41529
tr|Q5T4U5|Q5T4U5_HUMAN	Q5T4U5		ACADM	Acyl-Coenzyme A dehydrogenase, C-4 to C-12 straight chain, isoform CRA_a OS=Homo sapiens OX=9606 GN=ACADM PE=1 SV=1	+	Matrix	-	-	-	-	-	-	743	22	C	UR	10.4023	9.72462	10.0958	7.91161	7.75062	7.50271	8.07227	10.0742	7.8093	-0.367405	0.000142307	3.84677
sp|P63167|DYL1_HUMAN	P63167		DYNLL1	Dynein light chain 1, cytoplasmic OS=Homo sapiens OX=9606 GN=DYNLL1 PE=1 SV=1	-	-	-	-	-	-	-	-	4949	2	C	UR	8.47123	10.7121	10.7088	7.75838	7.28227	7.82572	8.02976	9.96404	7.72403	-0.367377	0.018515	1.73248
sp|Q13428-4|TCOF_HUMAN	Q13428	4	TCOF1	Isoform 4 of Treacle protein OS=Homo sapiens OX=9606 GN=TCOF1	-	-	-	-	-	-	-	-	381	43	C	UR	11.7469	9.79907	10.1559	8.72922	8.16951	7.75562	8.114	10.5673	8.19209	-0.367302	0.00784368	2.10548
sp|Q92506|DHB8_HUMAN	Q92506		HSD17B8	Estradiol 17-beta-dehydrogenase 8 OS=Homo sapiens OX=9606 GN=HSD17B8 PE=1 SV=2	+	Matrix	-	-	-	-	-	-	2010	6	C	UR	10.4404	10.5862	10.1181	8.40413	7.7446	8.07797	7.968	10.3816	8.04867	-0.367201	8.02478e-05	4.09557
sp|Q07890|SOS2_HUMAN	Q07890		SOS2	Son of sevenless homolog 2 OS=Homo sapiens OX=9606 GN=SOS2 PE=1 SV=2	-	-	-	-	-	-	-	-	1874	1	C	UR	9.08147	12.298	9.66313	7.661	9.60624	6.94884	7.87593	10.3475	8.023	-0.367073	0.0804622	1.09441
sp|Q5T200-2|ZC3HD_HUMAN	Q5T200	2	ZC3H13	Isoform 2 of Zinc finger CCCH domain-containing protein 13 OS=Homo sapiens OX=9606 GN=ZC3H13	-	-	-	-	-	-	-	-	2419	1	C	UR	11.8193	11.0168	8.65089	8.18572	7.43185	9.36615	7.59766	10.4957	8.14534	-0.365746	0.056165	1.25053
tr|A0A494C0Y7|A0A494C0Y7_HUMAN	A0A494C0Y7		RAD50	DNA repair protein RAD50 (Fragment) OS=Homo sapiens OX=9606 GN=RAD50 PE=1 SV=1	-	-	-	-	-	-	-	-	3849	1	C	UR	11.5105	9.53479	9.91276	8.02864	7.03625	7.72623	9.2499	10.3194	8.01026	-0.365432	0.0269565	1.56934
sp|P82933|RT09_HUMAN	P82933		MRPS9	28S ribosomal protein S9, mitochondrial OS=Homo sapiens OX=9606 GN=MRPS9 PE=1 SV=2	+	Matrix	-	-	-	-	-	-	1150	7	C	UR	9.82091	11.0994	9.75331	8.85224	9.14325	9.45509	8.37298	10.2245	8.95589	-0.191127	0.0389074	1.40997
sp|Q9UKI2|BORG2_HUMAN	Q9UKI2		CDC42EP3	Cdc42 effector protein 3 OS=Homo sapiens OX=9606 GN=CDC42EP3 PE=1 SV=1	-	-	-	-	-	-	-	-	4999	1	C	UR	9.96061	8.2255	12.7863	7.08615	8.45799	7.59881	8.91712	10.3241	8.01502	-0.365244	0.115691	0.9367
tr|F8VXC8|F8VXC8_HUMAN	F8VXC8		SMARCC2	SWI/SNF complex subunit SMARCC2 OS=Homo sapiens OX=9606 GN=SMARCC2 PE=1 SV=1	-	-	-	-	-	-	-	-	404	40	C	UR	11.2039	9.082	9.79628	8.98683	8.06451	7.08243	7.01191	10.0274	7.78642	-0.364915	0.0318723	1.49659
tr|A0A0R4J2E6|A0A0R4J2E6_HUMAN	A0A0R4J2E6		ELAVL4	ELAV-like protein OS=Homo sapiens OX=9606 GN=ELAVL4 PE=1 SV=1	-	-	-	-	-	-	-	-	2280	20	C	UR	9.92434	9.87326	9.884	7.85424	7.21463	7.95701	7.70533	9.89387	7.6828	-0.364902	9.31715e-05	4.03072
sp|Q02880|TOP2B_HUMAN	Q02880		TOP2B	DNA topoisomerase 2-beta OS=Homo sapiens OX=9606 GN=TOP2B PE=1 SV=3	-	-	-	-	-	-	-	-	28	69	C	UR	11.8009	11.8718	10.679	7.32271	11.1243	10.0564	7.06334	11.4506	8.89169	-0.36489	0.0927049	1.0329
sp|P41250|GARS_HUMAN	P41250		GARS	Glycine--tRNA ligase OS=Homo sapiens OX=9606 GN=GARS PE=1 SV=3	-	-	-	+	-	+	-	-	432	25	C	UR	9.28438	10.4334	10.032	8.46231	7.26132	7.33095	7.75471	9.91659	7.70232	-0.364551	0.00365586	2.43701
sp|P28676|GRAN_HUMAN	P28676		GCA	Grancalcin OS=Homo sapiens OX=9606 GN=GCA PE=1 SV=2	-	-	-	-	-	-	-	-	2876	7	C	UR	10.1307	10.6619	10.8609	8.03406	8.23471	7.8599	8.65246	10.5512	8.19528	-0.364537	0.000338903	3.46992
sp|Q9HC52|CBX8_HUMAN	Q9HC52		CBX8	Chromobox protein homolog 8 OS=Homo sapiens OX=9606 GN=CBX8 PE=1 SV=3	-	-	-	-	-	-	-	-	255	11	C	UR	11.3314	10.2618	11.0439	7.59347	8.95026	9.17286	8.08364	10.879	8.45006	-0.364517	0.00516268	2.28712
sp|Q9HAC7-3|SUCHY_HUMAN	Q9HAC7	3	SUGCT	Isoform 3 of Succinate--hydroxymethylglutarate CoA-transferase OS=Homo sapiens OX=9606 GN=SUGCT	+	Matrix	-	-	-	-	-	-	7358	1	C	UR	8.75914	17.531	7.60893	8.32135	6.37312	12.8293	7.59591	11.2997	8.77992	-0.364003	0.454131	0.342819
sp|Q8IVM0|CCD50_HUMAN	Q8IVM0		CCDC50	Coiled-coil domain-containing protein 50 OS=Homo sapiens OX=9606 GN=CCDC50 PE=1 SV=1	-	-	-	-	-	-	-	-	575	10	C	UR	9.43401	10.7702	9.40589	8.09366	7.32314	7.30622	7.95411	9.87003	7.66928	-0.363963	0.00447263	2.34944
sp|O95278|EPM2A_HUMAN	O95278		EPM2A	Laforin OS=Homo sapiens OX=9606 GN=EPM2A PE=1 SV=2	-	-	-	-	-	-	-	-	3278	2	C	UR	10.0022	10.9034	10.5843	8.60632	8.37968	7.89146	7.7474	10.4966	8.15621	-0.363955	0.000808516	3.09231
sp|Q9H492-2|MLP3A_HUMAN	Q9H492	2	MAP1LC3A	Isoform 2 of Microtubule-associated proteins 1A/1B light chain 3A OS=Homo sapiens OX=9606 GN=MAP1LC3A	-	-	-	-	-	-	-	-	6690	6	C	UR	9.22946	10.1997	9.82961	8.5159	7.491	7.38895	6.91848	9.75292	7.57858	-0.363907	0.0053552	2.27122
sp|Q13769|THOC5_HUMAN	Q13769		THOC5	THO complex subunit 5 homolog OS=Homo sapiens OX=9606 GN=THOC5 PE=1 SV=2	-	-	-	-	-	-	-	-	2955	10	C	UR	11.485	10.0203	10.4463	7.78904	7.75975	8.58563	8.99063	10.6505	8.28126	-0.363003	0.0056882	2.24503
tr|A0A2R8Y471|A0A2R8Y471_HUMAN	A0A2R8Y471			Uncharacterized protein OS=Homo sapiens OX=9606 PE=4 SV=1	-	-	-	-	-	-	-	-	744	3	C	UR	9.86089	10.4548	10.3062	8.26922	8.17958	7.42794	7.87309	10.2073	7.93746	-0.362852	0.00038833	3.4108
sp|Q01831|XPC_HUMAN	Q01831		XPC	DNA repair protein complementing XP-C cells OS=Homo sapiens OX=9606 GN=XPC PE=1 SV=4	-	-	-	-	-	-	-	-	84	1	C	UR	12.8691	9.0444	13.1692	7.22932	11.1293	8.7398	9.27885	11.6942	9.09432	-0.36276	0.135788	0.867139
sp|Q8TBX8|PI42C_HUMAN	Q8TBX8		PIP4K2C	Phosphatidylinositol 5-phosphate 4-kinase type-2 gamma OS=Homo sapiens OX=9606 GN=PIP4K2C PE=1 SV=3	-	-	-	-	-	-	-	-	4189	10	C	UR	10.1863	11.5059	9.98962	8.61535	8.14914	8.39778	7.68943	10.5606	8.21293	-0.362725	0.00384931	2.41462
sp|Q12872-2|SFSWA_HUMAN	Q12872	2	SFSWAP	Isoform 2 of Splicing factor, suppressor of white-apricot homolog OS=Homo sapiens OX=9606 GN=SFSWAP	-	-	-	-	-	-	-	-	418	12	C	UR	11.7373	9.80401	10.3939	7.38384	8.31788	8.77514	8.65345	10.6451	8.28258	-0.362034	0.011461	1.94078
sp|P43304|GPDM_HUMAN	P43304		GPD2	Glycerol-3-phosphate dehydrogenase, mitochondrial OS=Homo sapiens OX=9606 GN=GPD2 PE=1 SV=3	+	MIM	-	-	-	-	-	-	2523	31	C	UR	10.7865	9.4357	11.1814	7.40392	8.9029	8.23483	8.04045	10.4679	8.14553	-0.361888	0.00982735	2.00756
sp|P17050|NAGAB_HUMAN	P17050		NAGA	Alpha-N-acetylgalactosaminidase OS=Homo sapiens OX=9606 GN=NAGA PE=1 SV=2	-	-	-	-	-	-	+	-	3411	9	C	UR	10.4224	9.69496	10.0058	7.86823	7.78854	7.76186	7.83677	10.0411	7.81385	-0.361805	5.8738e-05	4.23108
sp|P27797|CALR_HUMAN	P27797		CALR	Calreticulin OS=Homo sapiens OX=9606 GN=CALR PE=1 SV=1	-	-	-	+	-	-	-	-	4664	28	C	UR	10.8212	9.56127	9.82699	7.52589	7.78766	7.74433	8.29572	10.0698	7.8384	-0.361407	0.00189827	2.72164
sp|P08174-7|DAF_HUMAN	P08174	7	CD55	Isoform 7 of Complement decay-accelerating factor OS=Homo sapiens OX=9606 GN=CD55	-	-	-	-	-	-	-	-	5424	3	C	UR	11.3793	10.1555	10.3312	8.99269	9.05811	7.61413	7.41102	10.622	8.26899	-0.361273	0.0118944	1.92466
sp|P54920|SNAA_HUMAN	P54920		NAPA	Alpha-soluble NSF attachment protein OS=Homo sapiens OX=9606 GN=NAPA PE=1 SV=3	-	-	-	-	-	-	-	-	385	22	C	UR	9.39897	10.3389	10.7691	8.42966	8.11203	7.53872	7.59303	10.169	7.91836	-0.360903	0.00312588	2.50503
sp|Q9BYM8|HOIL1_HUMAN	Q9BYM8		RBCK1	RanBP-type and C3HC4-type zinc finger-containing protein 1 OS=Homo sapiens OX=9606 GN=RBCK1 PE=1 SV=2	-	-	-	-	-	-	-	-	2743	5	C	UR	9.02355	10.6735	9.60624	8.26969	7.30123	7.58428	7.27599	9.76776	7.6078	-0.360549	0.00686502	2.16336
sp|P25325-2|THTM_HUMAN	P25325	2	MPST	Isoform 2 of 3-mercaptopyruvate sulfurtransferase OS=Homo sapiens OX=9606 GN=MPST	+	Matrix	-	-	-	-	-	-	1553	5	C	UR	10.4491	11.157	11.1758	7.72309	7.71274	8.06044	7.86321	10.9273	7.83987	-0.479035	3.44901e-05	4.46231
sp|Q9NXK8|FXL12_HUMAN	Q9NXK8		FBXL12	F-box/LRR-repeat protein 12 OS=Homo sapiens OX=9606 GN=FBXL12 PE=1 SV=1	-	-	-	-	-	-	-	-	6343	1	C	UR	11.304	11.6804	11.0025	6.7103	10.4318	10.297	7.86621	11.329	8.82633	-0.360131	0.0719666	1.14287
sp|P23634|AT2B4_HUMAN	P23634		ATP2B4	Plasma membrane calcium-transporting ATPase 4 OS=Homo sapiens OX=9606 GN=ATP2B4 PE=1 SV=2	-	-	-	-	-	-	-	-	3271	7	C	UR	12.07	10.2861	10.8779	8.22506	9.81526	8.11522	8.37192	11.078	8.63187	-0.359953	0.0126273	1.89869
tr|A0A286YES2|A0A286YES2_HUMAN	A0A286YES2		RGPD1	RANBP2-like and GRIP domain-containing protein 1 OS=Homo sapiens OX=9606 GN=RGPD1 PE=4 SV=1	-	-	-	-	-	-	-	-	2292	1	C	UR	10.2815	9.7275	11.9417	8.04699	7.90463	8.00574	9.24183	10.6502	8.2998	-0.359737	0.017148	1.76579
sp|Q8NBI5-2|S43A3_HUMAN	Q8NBI5	2	SLC43A3	Isoform 2 of Solute carrier family 43 member 3 OS=Homo sapiens OX=9606 GN=SLC43A3	-	-	-	-	-	-	-	-	8293	1	C	UR	10.6666	9.01636	9.64387	7.19213	7.58344	8.12307	7.59064	9.77561	7.62232	-0.358957	0.00550588	2.25917
sp|Q8N2K0-2|ABD12_HUMAN	Q8N2K0	2	ABHD12	Isoform 2 of Lysophosphatidylserine lipase ABHD12 OS=Homo sapiens OX=9606 GN=ABHD12	-	-	-	+	-	-	-	-	6385	3	C	UR	10.8962	9.33971	10.7354	7.04022	9.23292	7.99438	7.94066	10.3238	8.05204	-0.358543	0.0199319	1.70045
sp|Q9UJ68|MSRA_HUMAN	Q9UJ68		MSRA	Mitochondrial peptide methionine sulfoxide reductase OS=Homo sapiens OX=9606 GN=MSRA PE=1 SV=1	+	Matrix	-	-	-	-	-	-	6312	3	C	UR	8.94209	12.348	9.57258	9.04504	7.58942	8.76383	6.70459	10.2876	8.02572	-0.358198	0.091472	1.03871
sp|Q96IZ7|RSRC1_HUMAN	Q96IZ7		RSRC1	Serine/Arginine-related protein 53 OS=Homo sapiens OX=9606 GN=RSRC1 PE=1 SV=1	-	-	-	-	-	-	-	-	1886	5	C	UR	11.1801	9.22983	10.325	7.35038	7.57289	8.07701	8.97148	10.245	7.99294	-0.358119	0.01653	1.78173
tr|J3QRF4|J3QRF4_HUMAN	J3QRF4		RBFOX3	RNA binding protein fox-1 homolog OS=Homo sapiens OX=9606 GN=RBFOX3 PE=1 SV=1	-	-	-	-	-	-	-	-	6747	2	C	UR	9.10599	8.50485	9.68094	7.69727	6.81486	7.47863	6.41717	9.09726	7.10198	-0.35721	0.00683241	2.16543
sp|Q9UBS4|DJB11_HUMAN	Q9UBS4		DNAJB11	DnaJ homolog subfamily B member 11 OS=Homo sapiens OX=9606 GN=DNAJB11 PE=1 SV=1	-	-	-	+	-	-	-	-	4890	7	C	UR	10.9377	9.80756	9.89934	8.23263	7.90742	8.13101	7.62754	10.2149	7.97465	-0.357177	0.00124625	2.9044
sp|Q5JS37|NHLC3_HUMAN	Q5JS37		NHLRC3	NHL repeat-containing protein 3 OS=Homo sapiens OX=9606 GN=NHLRC3 PE=2 SV=1	-	-	-	-	-	-	-	-	6700	1	C	UR	11.0772	8.90809	9.09534	7.68734	9.11185	6.73639	6.73903	9.69354	7.56865	-0.356988	0.060897	1.2154
tr|B4DLJ1|B4DLJ1_HUMAN	B4DLJ1		USF2	Upstream stimulatory factor 2 OS=Homo sapiens OX=9606 GN=USF2 PE=1 SV=1	-	-	-	-	-	-	-	-	781	2	C	UR	11.6411	8.43912	9.62555	6.96959	7.98577	7.61649	8.35469	9.90192	7.73163	-0.356935	0.0522772	1.28169
sp|O95297|MPZL1_HUMAN	O95297		MPZL1	Myelin protein zero-like protein 1 OS=Homo sapiens OX=9606 GN=MPZL1 PE=1 SV=1	-	-	-	-	-	-	-	-	5579	2	C	UR	10.8254	9.80413	9.88613	8.8787	8.57807	7.41819	6.89549	10.1719	7.94261	-0.356902	0.0156215	1.80628
tr|A0A0C4DH75|A0A0C4DH75_HUMAN	A0A0C4DH75		MPP2	MAGUK p55 subfamily member 2 OS=Homo sapiens OX=9606 GN=MPP2 PE=1 SV=1	-	-	-	-	-	-	-	-	1657	22	C	UR	10.5821	9.87145	10.3874	8.85344	8.58242	7.39999	7.29224	10.2803	8.03202	-0.356049	0.00674134	2.17125
sp|Q9P270|SLAI2_HUMAN	Q9P270		SLAIN2	SLAIN motif-containing protein 2 OS=Homo sapiens OX=9606 GN=SLAIN2 PE=1 SV=2	-	-	-	-	-	-	-	-	1755	14	C	UR	9.64474	10.3949	9.34014	8.57088	7.67905	7.43857	6.91922	9.79326	7.65193	-0.355966	0.00692857	2.15936
sp|Q14576|ELAV3_HUMAN	Q14576		ELAVL3	ELAV-like protein 3 OS=Homo sapiens OX=9606 GN=ELAVL3 PE=2 SV=3	-	-	-	-	-	-	-	-	2280	9	C	UR	9.70625	9.02087	10.9583	7.66241	7.63681	7.53486	8.09339	9.89514	7.73187	-0.355903	0.00731585	2.13574
sp|Q8N5M9|JAGN1_HUMAN	Q8N5M9		JAGN1	Protein jagunal homolog 1 OS=Homo sapiens OX=9606 GN=JAGN1 PE=1 SV=1	-	-	-	+	-	-	-	-	7757	1	C	UR	10.0966	9.99129	10.9245	7.2693	9.1647	7.83943	8.03825	10.3375	8.07792	-0.355826	0.00804488	2.09448
sp|Q9H0U6|RM18_HUMAN	Q9H0U6		MRPL18	39S ribosomal protein L18, mitochondrial OS=Homo sapiens OX=9606 GN=MRPL18 PE=1 SV=1	+	Matrix	-	-	-	-	-	-	7870	2	C	UR	12.5076	9.77258	9.12313	8.93745	8.41865	8.37657	6.99244	10.4678	8.18128	-0.355556	0.0704918	1.15186
sp|Q13825|AUHM_HUMAN	Q13825		AUH	Methylglutaconyl-CoA hydratase, mitochondrial OS=Homo sapiens OX=9606 GN=AUH PE=1 SV=1	+	Matrix	-	-	-	-	-	-	2197	7	C	UR	10.148	10.061	10.0549	8.74225	7.9706	7.64547	7.18729	10.088	7.8864	-0.355196	0.00237249	2.6248
sp|P62891|RL39_HUMAN	P62891		RPL39	60S ribosomal protein L39 OS=Homo sapiens OX=9606 GN=RPL39 PE=1 SV=2	-	-	-	-	-	-	-	-	8139	1	C	UR	9.44097	10.4992	11.7515	7.7137	7.68809	8.03773	9.59778	10.5639	8.25933	-0.355045	0.0309434	1.50943
sp|O75078|ADA11_HUMAN	O75078		ADAM11	Disintegrin and metalloproteinase domain-containing protein 11 OS=Homo sapiens OX=9606 GN=ADAM11 PE=2 SV=3	-	-	-	-	-	-	-	-	7119	2	C	UR	8.72732	7.99778	9.44382	7.67054	6.813	7.19444	5.61868	8.72297	6.82416	-0.354167	0.0288748	1.53948
sp|Q8WVP5|TP8L1_HUMAN	Q8WVP5		TNFAIP8L1	Tumor necrosis factor alpha-induced protein 8-like protein 1 OS=Homo sapiens OX=9606 GN=TNFAIP8L1 PE=1 SV=2	-	-	-	-	-	-	-	-	8513	1	C	UR	9.56212	10.0831	10.9616	7.90433	8.36537	7.23281	8.42769	10.2023	7.98255	-0.353969	0.00534679	2.27191
tr|A0A2R8Y4T1|A0A2R8Y4T1_HUMAN	A0A2R8Y4T1		TNS1	Tensin-1 OS=Homo sapiens OX=9606 GN=TNS1 PE=1 SV=1	-	-	-	+	-	+	-	-	2005	2	C	UR	10.2006	9.19286	9.74832	7.53336	7.85135	7.08653	7.93064	9.71393	7.60047	-0.353966	0.00143255	2.84389
sp|P86397|HTD2_HUMAN	P86397		HTD2	Hydroxyacyl-thioester dehydratase type 2, mitochondrial OS=Homo sapiens OX=9606 GN=HTD2 PE=1 SV=1	+	Matrix	-	-	-	-	-	-	8455	1	C	UR	10.5956	8.33751	10.5174	8.11537	7.9059	6.90576	7.79717	9.81684	7.68105	-0.353955	0.0276775	1.55787
sp|P51606|RENBP_HUMAN	P51606		RENBP	N-acylglucosamine 2-epimerase OS=Homo sapiens OX=9606 GN=RENBP PE=1 SV=2	-	-	-	-	-	-	-	-	1838	3	C	UR	9.42282	10.3847	10.805	7.99602	8.1229	7.59804	8.22398	10.2042	7.98523	-0.353753	0.0020554	2.6871
sp|Q5T3J3|LRIF1_HUMAN	Q5T3J3		LRIF1	Ligand-dependent nuclear receptor-interacting factor 1 OS=Homo sapiens OX=9606 GN=LRIF1 PE=1 SV=1	-	-	-	-	-	-	-	-	5588	3	C	UR	11.5747	10.7685	9.68506	8.15153	8.06941	9.27238	7.92776	10.6761	8.35527	-0.353625	0.0107516	1.96853
sp|P52799|EFNB2_HUMAN	P52799		EFNB2	Ephrin-B2 OS=Homo sapiens OX=9606 GN=EFNB2 PE=1 SV=1	-	-	-	-	-	-	-	-	6226	5	C	UR	10.1297	10.0576	9.90282	7.79669	8.23382	7.78796	7.5956	10.03	7.85352	-0.352916	5.06398e-05	4.29551
tr|A0A087WV05|A0A087WV05_HUMAN	A0A087WV05			Uncharacterized protein OS=Homo sapiens OX=9606 PE=4 SV=1	-	-	-	-	-	-	-	-	7202	4	C	UR	9.65355	10.5283	8.26105	6.5414	9.06687	6.06004	8.03236	9.48097	7.42517	-0.352611	0.0913387	1.03935
sp|Q8TEW0|PARD3_HUMAN	Q8TEW0		PARD3	Partitioning defective 3 homolog OS=Homo sapiens OX=9606 GN=PARD3 PE=1 SV=2	-	-	-	-	-	-	-	-	367	16	C	UR	10.3486	10.7223	10.346	7.54364	8.226	8.16144	8.87662	10.4723	8.20193	-0.352544	0.00112144	2.95022
tr|A0A0A0MSY4|A0A0A0MSY4_HUMAN	A0A0A0MSY4		DOCK9	Dedicator of cytokinesis protein 9 OS=Homo sapiens OX=9606 GN=DOCK9 PE=1 SV=1	-	-	-	-	-	-	-	-	1353	3	C	UR	9.43618	11.1907	10.4522	8.33588	8.77098	8.50438	6.85351	10.3597	8.11619	-0.352107	0.0196522	1.70659
sp|Q8IX12|CCAR1_HUMAN	Q8IX12		CCAR1	Cell division cycle and apoptosis regulator protein 1 OS=Homo sapiens OX=9606 GN=CCAR1 PE=1 SV=2	-	-	-	-	-	-	-	-	1905	34	C	UR	11.4483	9.04128	9.90544	7.79754	7.38818	8.01294	8.55163	10.1317	7.93757	-0.352103	0.0203387	1.69168
sp|Q9BYD6|RM01_HUMAN	Q9BYD6		MRPL1	39S ribosomal protein L1, mitochondrial OS=Homo sapiens OX=9606 GN=MRPL1 PE=1 SV=2	+	Matrix	-	-	-	-	-	-	6196	4	C	UR	10.2857	10.3537	10.302	8.36328	9.08115	8.36316	9.17003	10.3138	8.74441	-0.238144	0.00185495	2.73167
sp|Q9NX24|NHP2_HUMAN	Q9NX24		NHP2	H/ACA ribonucleoprotein complex subunit 2 OS=Homo sapiens OX=9606 GN=NHP2 PE=1 SV=1	-	-	-	-	-	-	-	-	8082	3	C	UR	11.4513	9.51509	10.5618	7.92589	7.81079	8.46564	8.7355	10.5094	8.23446	-0.351935	0.00810414	2.09129
sp|P18583-6|SON_HUMAN	P18583	6	SON	Isoform E of Protein SON OS=Homo sapiens OX=9606 GN=SON	-	-	-	-	-	-	-	-	549	1	C	UR	11.29	9.82011	10.3605	7.14304	7.63537	9.04727	9.05688	10.4902	8.22064	-0.35172	0.0208779	1.68031
sp|Q7Z2W9|RM21_HUMAN	Q7Z2W9		MRPL21	39S ribosomal protein L21, mitochondrial OS=Homo sapiens OX=9606 GN=MRPL21 PE=1 SV=2	+	MIM	-	-	-	-	-	-	7406	5	C	UR	9.67071	9.88768	10.2067	9.17008	9.52589	8.77209	9.75172	9.9217	9.30495	-0.0925892	0.0827166	1.08241
sp|Q15173|2A5B_HUMAN	Q15173		PPP2R5B	Serine/threonine-protein phosphatase 2A 56 kDa regulatory subunit beta isoform OS=Homo sapiens OX=9606 GN=PPP2R5B PE=1 SV=1	-	-	-	-	-	-	-	-	4592	9	C	UR	9.8949	10.9418	9.99988	8.78714	8.36125	7.8285	7.25523	10.2789	8.05803	-0.351181	0.00576478	2.23922
sp|Q9Y6G9|DC1L1_HUMAN	Q9Y6G9		DYNC1LI1	Cytoplasmic dynein 1 light intermediate chain 1 OS=Homo sapiens OX=9606 GN=DYNC1LI1 PE=1 SV=3	-	-	-	-	-	-	-	-	1180	37	C	UR	9.56293	10.4801	9.26319	8.58757	7.35778	7.71632	6.97258	9.76874	7.65856	-0.351099	0.00903411	2.04411
sp|Q9H2G9|GO45_HUMAN	Q9H2G9		BLZF1	Golgin-45 OS=Homo sapiens OX=9606 GN=BLZF1 PE=1 SV=2	-	-	-	-	-	-	-	-	3870	1	C	UR	9.62175	10.6107	9.49631	7.18304	8.02569	7.99983	7.89716	9.90959	7.77643	-0.349717	0.00242102	2.616
sp|O75164|KDM4A_HUMAN	O75164		KDM4A	Lysine-specific demethylase 4A OS=Homo sapiens OX=9606 GN=KDM4A PE=1 SV=2	-	-	-	-	-	-	-	-	5255	5	C	UR	10.4321	10.4049	10.5584	8.00491	7.87916	8.41855	8.5662	10.4651	8.2172	-0.348871	9.21188e-05	4.03565
sp|Q8TDY8|IGDC4_HUMAN	Q8TDY8		IGDCC4	Immunoglobulin superfamily DCC subclass member 4 OS=Homo sapiens OX=9606 GN=IGDCC4 PE=1 SV=1	-	-	-	-	-	-	-	-	1449	3	C	UR	9.93156	8.59089	10.1505	6.93469	8.1911	6.73673	8.16538	9.55765	7.50698	-0.348424	0.0207516	1.68295
sp|P14618-2|KPYM_HUMAN	P14618	2	PKM	Isoform M1 of Pyruvate kinase PKM OS=Homo sapiens OX=9606 GN=PKM	-	-	-	-	-	-	-	-	1263	93	C	UR	9.54618	10.3257	10.4033	8.16786	7.93271	7.52328	8.08409	10.0917	7.92698	-0.348329	0.000625904	3.20349
tr|A0A0C4DFS6|A0A0C4DFS6_HUMAN	A0A0C4DFS6		SPRY4	Protein sprouty homolog 4 OS=Homo sapiens OX=9606 GN=SPRY4 PE=1 SV=1	-	-	-	-	-	-	-	-	6934	4	C	UR	7.04395	7.73602	6.88875	7.20343	5.46737	5.40215	4.62331	7.22291	5.67406	-0.348197	0.0718272	1.14371
tr|E7ESZ7|E7ESZ7_HUMAN	E7ESZ7		NDUFA10	NADH dehydrogenase [ubiquinone] 1 alpha subcomplex subunit 10, mitochondrial OS=Homo sapiens OX=9606 GN=NDUFA10 PE=1 SV=1	+	MIM	-	-	-	-	-	-	4115	9	C	UR	9.80529	9.86609	10.3357	8.21268	8.50483	7.40899	7.31192	10.0024	7.85961	-0.347812	0.00232477	2.63362
tr|H0Y474|H0Y474_HUMAN	H0Y474		ATP6V1G2	V-type proton ATPase subunit G (Fragment) OS=Homo sapiens OX=9606 GN=ATP6V1G2 PE=1 SV=1	-	-	-	-	-	-	-	-	5753	3	C	UR	9.62174	10.326	9.66586	8.70259	7.54409	7.40707	7.40918	9.8712	7.76573	-0.346103	0.0039554	2.40281
sp|Q16572|VACHT_HUMAN	Q16572		SLC18A3	Vesicular acetylcholine transporter OS=Homo sapiens OX=9606 GN=SLC18A3 PE=1 SV=2	-	-	-	-	-	-	-	-	7322	1	C	UR	10.063	7.92621	8.88628	6.59602	7.04508	5.44664	9.10579	8.9585	7.04838	-0.345964	0.126057	0.899432
sp|O75489|NDUS3_HUMAN	O75489		NDUFS3	NADH dehydrogenase [ubiquinone] iron-sulfur protein 3, mitochondrial OS=Homo sapiens OX=9606 GN=NDUFS3 PE=1 SV=1	+	MIM	-	-	-	-	-	-	520	10	C	UR	10.3356	9.11523	10.2155	8.10497	7.95233	7.14508	7.94096	9.88878	7.78583	-0.34494	0.00383507	2.41623
tr|A0A024R644|A0A024R644_HUMAN	A0A024R644		CLN5	Ceroid-lipofuscinosis neuronal protein 5 OS=Homo sapiens OX=9606 GN=CLN5 PE=1 SV=1	-	-	-	-	-	-	-	-	6818	4	C	UR	9.53867	10.4944	10.6084	7.38831	7.97819	8.12027	8.68524	10.2138	8.043	-0.344717	0.00371053	2.43056
sp|P49006|MRP_HUMAN	P49006		MARCKSL1	MARCKS-related protein OS=Homo sapiens OX=9606 GN=MARCKSL1 PE=1 SV=2	-	-	-	-	-	-	-	-	94	6	C	UR	10.8689	8.8839	9.52812	8.30913	7.10343	7.89817	7.43538	9.76031	7.68653	-0.344594	0.0159829	1.79635
sp|P55061-2|BI1_HUMAN	P55061	2	TMBIM6	Isoform 2 of Bax inhibitor 1 OS=Homo sapiens OX=9606 GN=TMBIM6	-	-	-	+	-	-	-	-	7397	2	C	UR	10.95	11.8827	10.2688	6.90712	9.30198	9.4761	9.07416	11.0338	8.68984	-0.344533	0.0341154	1.46705
sp|P0DJ07|PT100_HUMAN	P0DJ07		PET100	Protein PET100 homolog, mitochondrial OS=Homo sapiens OX=9606 GN=PET100 PE=1 SV=1	+	MIM	-	-	-	-	-	-	7850	1	C	UR	10.0192	9.2485	11.2655	7.84291	7.92686	8.04933	8.26282	10.1777	8.02048	-0.343656	0.00782054	2.10676
sp|Q9H0W5|CCDC8_HUMAN	Q9H0W5		CCDC8	Coiled-coil domain-containing protein 8 OS=Homo sapiens OX=9606 GN=CCDC8 PE=1 SV=2	-	-	-	-	-	-	-	-	1154	2	C	UR	9.67759	10.9719	10.9719	6.54634	8.70053	8.53759	9.44098	10.5405	8.30636	-0.34365	0.0409346	1.38791
sp|Q9NZM4|BICRA_HUMAN	Q9NZM4		BICRA	BRD4-interacting chromatin-remodeling complex-associated protein OS=Homo sapiens OX=9606 GN=BICRA PE=1 SV=2	-	-	-	-	-	-	-	-	627	5	C	UR	11.6751	9.51414	9.44244	7.59493	7.83354	8.27184	8.5101	10.2106	8.0526	-0.342535	0.0222183	1.65329
sp|Q8N960|CE120_HUMAN	Q8N960		CEP120	Centrosomal protein of 120 kDa OS=Homo sapiens OX=9606 GN=CEP120 PE=1 SV=2	-	-	-	-	-	-	-	-	7435	3	C	UR	9.99888	12.055	9.19434	8.16601	7.47361	9.27451	7.96095	10.4161	8.21877	-0.341817	0.0478775	1.31987
sp|O94856|NFASC_HUMAN	O94856		NFASC	Neurofascin OS=Homo sapiens OX=9606 GN=NFASC PE=1 SV=4	-	-	-	-	-	-	-	-	550	17	C	UR	9.57477	9.60721	9.95651	8.6277	8.42321	6.92484	6.71356	9.71283	7.67233	-0.340227	0.0187571	1.72683
sp|Q9UGT4|SUSD2_HUMAN	Q9UGT4		SUSD2	Sushi domain-containing protein 2 OS=Homo sapiens OX=9606 GN=SUSD2 PE=1 SV=1	-	-	-	-	-	-	-	-	5734	6	C	UR	9.90224	9.16573	9.0234	6.97356	7.17728	7.60472	7.83375	9.36379	7.39733	-0.340088	0.00178294	2.74886
sp|Q92563|TICN2_HUMAN	Q92563		SPOCK2	Testican-2 OS=Homo sapiens OX=9606 GN=SPOCK2 PE=1 SV=1	-	-	-	-	-	-	-	-	5384	2	C	UR	9.3624	9.36354	9.3676	8.28733	7.02367	7.09404	7.187	9.36451	7.39801	-0.340067	0.00256595	2.59075
sp|P49748-3|ACADV_HUMAN	P49748	3	ACADVL	Isoform 3 of Very long-chain specific acyl-CoA dehydrogenase, mitochondrial OS=Homo sapiens OX=9606 GN=ACADVL	+	MIM	-	-	-	-	-	-	2542	22	C	UR	9.94358	9.23647	9.64444	7.93613	7.34193	7.22871	7.85769	9.60816	7.59112	-0.339949	0.000705699	3.15138
sp|P40926|MDHM_HUMAN	P40926		MDH2	Malate dehydrogenase, mitochondrial OS=Homo sapiens OX=9606 GN=MDH2 PE=1 SV=3	+	Matrix	-	-	-	-	-	-	1743	46	C	UR	10.1619	9.85633	9.86621	8.53796	7.55077	7.71257	7.69785	9.96148	7.87479	-0.339119	0.000664381	3.17758
sp|Q6ZVK8|NUD18_HUMAN	Q6ZVK8		NUDT18	8-oxo-dGDP phosphatase NUDT18 OS=Homo sapiens OX=9606 GN=NUDT18 PE=1 SV=3	-	-	-	-	-	-	-	-	7857	2	C	UR	10.5183	11.1301	10.0317	9.15648	7.41135	8.40723	8.41971	10.56	8.34869	-0.338992	0.00689196	2.16166
sp|Q7Z3B4|NUP54_HUMAN	Q7Z3B4		NUP54	Nucleoporin p54 OS=Homo sapiens OX=9606 GN=NUP54 PE=1 SV=2	-	-	-	-	-	-	-	-	3813	16	C	UR	12.0875	9.43472	10.2352	8.17317	7.95798	8.61773	8.73228	10.5858	8.37029	-0.338782	0.0239476	1.62074
sp|Q8TCT8|SPP2A_HUMAN	Q8TCT8		SPPL2A	Signal peptide peptidase-like 2A OS=Homo sapiens OX=9606 GN=SPPL2A PE=1 SV=2	-	-	-	-	-	-	-	+	8277	1	C	UR	13.0728	9.3184	11.1712	7.45988	9.28381	7.91014	10.7337	11.1875	8.84688	-0.338642	0.122265	0.912698
sp|Q13405|RM49_HUMAN	Q13405		MRPL49	39S ribosomal protein L49, mitochondrial OS=Homo sapiens OX=9606 GN=MRPL49 PE=1 SV=1	+	Matrix	-	-	-	-	-	-	5299	4	C	UR	10.919	10.5498	9.48629	8.3698	7.81722	8.13005	8.32233	10.3184	8.15985	-0.3386	0.00260448	2.58428
sp|O43639|NCK2_HUMAN	O43639		NCK2	Cytoplasmic protein NCK2 OS=Homo sapiens OX=9606 GN=NCK2 PE=1 SV=2	-	-	-	-	-	-	-	-	3166	9	C	UR	10.1101	10.5704	9.88586	8.61236	8.01405	7.72012	7.88391	10.1888	8.05761	-0.338558	0.000677944	3.16881
sp|P55058|PLTP_HUMAN	P55058		PLTP	Phospholipid transfer protein OS=Homo sapiens OX=9606 GN=PLTP PE=1 SV=1	-	-	-	-	-	-	-	-	1749	1	C	UR	9.19278	10.3547	12.5753	8.35631	9.24309	7.02185	9.26156	10.7076	8.4707	-0.338081	0.0837954	1.07678
tr|X6R8A1|X6R8A1_HUMAN	X6R8A1		CTSA	Carboxypeptidase OS=Homo sapiens OX=9606 GN=CTSA PE=1 SV=1	-	-	-	-	-	-	+	-	4315	8	C	UR	10.9202	9.52802	9.56167	8.22513	7.27261	8.24861	7.90878	10.0033	7.91378	-0.338036	0.00664366	2.17759
sp|O95817|BAG3_HUMAN	O95817		BAG3	BAG family molecular chaperone regulator 3 OS=Homo sapiens OX=9606 GN=BAG3 PE=1 SV=3	-	-	+	-	-	-	-	-	6078	8	C	UR	8.50567	10.4366	8.85342	7.05855	6.70754	7.70277	7.86128	9.26523	7.33254	-0.337515	0.0222889	1.65191
sp|Q14687|GSE1_HUMAN	Q14687		GSE1	Genetic suppressor element 1 OS=Homo sapiens OX=9606 GN=GSE1 PE=1 SV=3	-	-	-	-	-	-	-	-	2540	8	C	UR	9.11291	11.148	9.72056	7.20159	6.95222	8.99185	8.49697	9.99382	7.91066	-0.337239	0.0429808	1.36673
sp|Q8N5B7|CERS5_HUMAN	Q8N5B7		CERS5	Ceramide synthase 5 OS=Homo sapiens OX=9606 GN=CERS5 PE=1 SV=1	-	-	-	+	-	-	-	-	7533	2	C	UR	11.0833	9.84611	11.2295	8.12694	9.11431	8.35477	8.35414	10.7196	8.48754	-0.336838	0.00413231	2.38381
sp|Q9Y3L3|3BP1_HUMAN	Q9Y3L3		SH3BP1	SH3 domain-binding protein 1 OS=Homo sapiens OX=9606 GN=SH3BP1 PE=1 SV=3	-	-	-	-	-	-	-	-	420	5	C	UR	10.1426	9.72497	10.7574	7.33533	8.02237	7.60503	9.3712	10.2083	8.08348	-0.336697	0.0155824	1.80737
sp|P52848|NDST1_HUMAN	P52848		NDST1	Bifunctional heparan sulfate N-deacetylase/N-sulfotransferase 1 OS=Homo sapiens OX=9606 GN=NDST1 PE=1 SV=1	-	-	-	-	-	-	-	-	5291	3	C	UR	10.5657	8.79409	10.4776	8.02011	7.8483	7.85333	7.78293	9.9458	7.87617	-0.336593	0.00802394	2.09561
sp|O96013|PAK4_HUMAN	O96013		PAK4	Serine/threonine-protein kinase PAK 4 OS=Homo sapiens OX=9606 GN=PAK4 PE=1 SV=1	-	-	-	-	-	-	-	-	452	4	C	UR	9.61377	11.5518	10.5593	8.20767	8.22152	8.87712	8.19298	10.575	8.37482	-0.336521	0.00751454	2.1241
sp|P07305|H10_HUMAN	P07305		H1F0	Histone H1.0 OS=Homo sapiens OX=9606 GN=H1F0 PE=1 SV=3	-	-	-	-	-	-	-	-	7157	8	C	UR	10.2821	8.50945	8.75105	9.15023	5.95701	6.65444	7.33141	9.18087	7.27327	-0.336026	0.0967886	1.01418
tr|F5GXJ1|F5GXJ1_HUMAN	F5GXJ1		NDUFS7	NADH dehydrogenase [ubiquinone] iron-sulfur protein 7, mitochondrial OS=Homo sapiens OX=9606 GN=NDUFS7 PE=1 SV=1	+	MIM	-	-	-	-	-	-	6905	6	C	UR	9.37513	10.5977	10.5883	8.80506	8.46905	8.27589	6.74455	10.187	8.07364	-0.335445	0.0211656	1.67437
sp|Q5JWF2|GNAS1_HUMAN	Q5JWF2		GNAS	Guanine nucleotide-binding protein G(s) subunit alpha isoforms XLas OS=Homo sapiens OX=9606 GN=GNAS PE=1 SV=2	-	-	-	-	-	-	-	-	2926	23	C	UR	10.2452	9.2713	10.8093	8.13264	8.9846	7.40273	7.52742	10.1086	8.01185	-0.335376	0.0142409	1.84646
sp|Q5SYB0|FRPD1_HUMAN	Q5SYB0		FRMPD1	FERM and PDZ domain-containing protein 1 OS=Homo sapiens OX=9606 GN=FRMPD1 PE=1 SV=1	-	-	-	-	-	-	-	-	2341	2	C	UR	8.9197	10.1395	9.6911	7.68123	7.10209	8.23725	7.36518	9.58343	7.59644	-0.33522	0.00494168	2.30613
sp|Q3V6T2|GRDN_HUMAN	Q3V6T2		CCDC88A	Girdin OS=Homo sapiens OX=9606 GN=CCDC88A PE=1 SV=2	-	-	-	-	-	-	-	-	3907	43	C	UR	10.0469	10.4527	10.0291	8.31197	8.32195	7.82617	7.81089	10.1762	8.06775	-0.334966	0.000152552	3.81658
sp|P11234-2|RALB_HUMAN	P11234	2	RALB	Isoform 2 of Ras-related protein Ral-B OS=Homo sapiens OX=9606 GN=RALB	-	-	-	-	-	-	-	-	1234	9	C	UR	10.4783	9.88267	9.82649	8.09502	9.01544	7.4747	7.32915	10.0625	7.97858	-0.334783	0.00781016	2.10734
sp|Q86WK6|AMGO1_HUMAN	Q86WK6		AMIGO1	Amphoterin-induced protein 1 OS=Homo sapiens OX=9606 GN=AMIGO1 PE=1 SV=1	-	-	-	-	-	-	-	-	1464	3	C	UR	9.93939	9.2608	8.98622	7.52835	7.67159	7.37389	7.23918	9.39547	7.45325	-0.334095	0.00069927	3.15536
sp|Q96CM8-2|ACSF2_HUMAN	Q96CM8	2	ACSF2	Isoform 2 of Medium-chain acyl-CoA ligase ACSF2, mitochondrial OS=Homo sapiens OX=9606 GN=ACSF2	+	Matrix	-	-	-	-	-	-	600	14	C	UR	9.98803	10.1803	10.0736	6.69751	8.0092	8.36672	8.91597	10.0806	7.99735	-0.333994	0.0137154	1.86279
sp|Q9BT09|CNPY3_HUMAN	Q9BT09		CNPY3	Protein canopy homolog 3 OS=Homo sapiens OX=9606 GN=CNPY3 PE=1 SV=1	-	-	-	-	-	-	-	-	3509	4	C	UR	10.795	9.50242	9.76955	7.36022	8.21645	8.13824	8.10108	10.0223	7.954	-0.333465	0.00376139	2.42465
tr|K7ELL7|K7ELL7_HUMAN	K7ELL7		PRKCSH	Glucosidase 2 subunit beta OS=Homo sapiens OX=9606 GN=PRKCSH PE=1 SV=1	-	-	-	+	-	-	-	-	3368	23	C	UR	11.2773	9.76337	10.0064	7.46245	8.39806	8.0516	8.94426	10.349	8.21409	-0.333322	0.0106502	1.97264
sp|Q5T4D3-3|TMTC4_HUMAN	Q5T4D3	3	TMTC4	Isoform 3 of Protein O-mannosyl-transferase TMTC4 OS=Homo sapiens OX=9606 GN=TMTC4	-	-	-	-	-	-	-	-	6327	6	C	UR	10.9323	10.4094	10.1002	8.72394	9.19807	8.4755	6.88397	10.4806	8.32037	-0.333006	0.0183755	1.73576
sp|O00287|RFXAP_HUMAN	O00287		RFXAP	Regulatory factor X-associated protein OS=Homo sapiens OX=9606 GN=RFXAP PE=1 SV=1	-	-	-	-	-	-	-	-	7117	1	C	UR	11.001	9.23991	9.11536	7.43855	7.07521	7.9967	8.58136	9.78542	7.77296	-0.332171	0.0257382	1.58942
sp|P42658|DPP6_HUMAN	P42658		DPP6	Dipeptidyl aminopeptidase-like protein 6 OS=Homo sapiens OX=9606 GN=DPP6 PE=1 SV=2	-	-	-	-	-	-	-	-	1975	8	C	UR	8.9863	8.27484	8.93016	7.78229	7.03016	6.60005	6.32917	8.73043	6.93542	-0.332071	0.00798549	2.0977
sp|O14745|NHRF1_HUMAN	O14745		SLC9A3R1	Na(+)/H(+) exchange regulatory cofactor NHE-RF1 OS=Homo sapiens OX=9606 GN=SLC9A3R1 PE=1 SV=4	-	-	-	-	-	-	-	-	441	16	C	UR	10.5958	10.8493	10.0549	8.189	8.30693	8.14844	8.72216	10.5	8.34163	-0.331988	0.000344588	3.4627
sp|Q9UJY5-6|GGA1_HUMAN	Q9UJY5	6	GGA1	Isoform 6 of ADP-ribosylation factor-binding protein GGA1 OS=Homo sapiens OX=9606 GN=GGA1	-	-	-	-	-	-	-	-	4603	7	C	UR	9.50489	10.5658	9.80573	8.36705	7.75694	7.75829	7.77743	9.95881	7.91493	-0.331397	0.00136811	2.86388
sp|Q9NX20|RM16_HUMAN	Q9NX20		MRPL16	39S ribosomal protein L16, mitochondrial OS=Homo sapiens OX=9606 GN=MRPL16 PE=1 SV=1	+	Matrix	-	-	-	-	-	-	6824	4	C	UR	9.9659	10.5461	10.5717	7.8645	9.44057	8.88347	8.20186	10.3612	8.5976	-0.26919	0.0110066	1.95835
sp|Q99757|THIOM_HUMAN	Q99757		TXN2	Thioredoxin, mitochondrial OS=Homo sapiens OX=9606 GN=TXN2 PE=1 SV=2	+	Matrix	-	-	-	-	-	-	4714	3	C	UR	9.66569	10.6155	9.30216	8.39641	6.84622	8.39106	7.71743	9.86112	7.83778	-0.331306	0.0137105	1.86295
tr|J3QQX2|J3QQX2_HUMAN	J3QQX2		ARHGDIA	Rho GDP-dissociation inhibitor 1 OS=Homo sapiens OX=9606 GN=ARHGDIA PE=1 SV=1	-	-	-	-	-	-	-	-	1235	11	C	UR	9.8193	10.7034	10.0751	8.45057	8.14419	7.67744	8.16591	10.1993	8.10953	-0.330776	0.000803184	3.09519
sp|P30049|ATPD_HUMAN	P30049		ATP5F1D	ATP synthase subunit delta, mitochondrial OS=Homo sapiens OX=9606 GN=ATP5F1D PE=1 SV=2	+	MIM	-	-	-	-	-	-	3259	3	C	UR	10.8902	9.14406	9.75261	8.40215	7.85408	6.9826	8.34304	9.92896	7.89547	-0.330617	0.0169488	1.77086
sp|P46199|IF2M_HUMAN	P46199		MTIF2	Translation initiation factor IF-2, mitochondrial OS=Homo sapiens OX=9606 GN=MTIF2 PE=1 SV=2	+	Matrix	-	-	-	-	-	-	1139	5	C	UR	10.6374	10.4561	9.68915	8.08762	9.60988	8.84619	8.46083	10.2609	8.75113	-0.229614	0.0211218	1.67527
sp|Q9BVI0|PHF20_HUMAN	Q9BVI0		PHF20	PHD finger protein 20 OS=Homo sapiens OX=9606 GN=PHF20 PE=1 SV=2	-	-	-	-	-	-	-	-	2786	3	C	UR	11.5281	9.98852	10.7622	7.548	8.58672	9.27332	8.84256	10.7596	8.56265	-0.329496	0.0120648	1.91848
sp|O60503|ADCY9_HUMAN	O60503		ADCY9	Adenylate cyclase type 9 OS=Homo sapiens OX=9606 GN=ADCY9 PE=1 SV=4	-	-	-	-	-	-	-	-	2167	6	C	UR	9.83133	9.00704	9.53858	7.75217	8.29878	7.06969	6.9933	9.45898	7.52848	-0.329326	0.00567887	2.24574
tr|A0A087WXF8|A0A087WXF8_HUMAN	A0A087WXF8		ZCCHC17	Nucleolar protein of 40 kDa OS=Homo sapiens OX=9606 GN=ZCCHC17 PE=1 SV=1	-	-	-	-	-	-	-	-	4616	5	C	UR	10.8909	10.0846	10.5481	8.10251	8.29791	8.27843	8.78205	10.5079	8.36523	-0.328994	0.000433823	3.36269
sp|O75177|CREST_HUMAN	O75177		SS18L1	Calcium-responsive transactivator OS=Homo sapiens OX=9606 GN=SS18L1 PE=1 SV=2	-	-	-	-	-	-	-	-	3208	3	C	UR	11.1055	8.42709	9.14	7.69887	7.36964	7.0115	8.35997	9.55753	7.61	-0.328742	0.0486522	1.3129
tr|H0YF29|H0YF29_HUMAN	H0YF29		C8orf82	UPF0598 protein C8orf82 (Fragment) OS=Homo sapiens OX=9606 GN=C8orf82 PE=1 SV=1	+	Matrix	-	-	-	-	-	-	1857	2	C	UR	10.5414	9.72771	9.34601	9.01342	7.55387	8.01428	6.86191	9.87171	7.86087	-0.328611	0.0215624	1.6663
sp|P0CG39|POTEJ_HUMAN	P0CG39		POTEJ	POTE ankyrin domain family member J OS=Homo sapiens OX=9606 GN=POTEJ PE=3 SV=1	-	-	-	-	-	-	-	-	1815	27	C	UR	8.91845	10.7951	10.4225	8.00358	8.17174	7.91583	7.91808	10.0453	8.00231	-0.32804	0.00839965	2.07574
sp|O00186|STXB3_HUMAN	O00186		STXBP3	Syntaxin-binding protein 3 OS=Homo sapiens OX=9606 GN=STXBP3 PE=1 SV=2	-	-	-	-	-	-	-	-	2933	11	C	UR	10.1522	10.6422	9.63828	7.96452	7.98261	8.33042	8.05066	10.1442	8.08205	-0.327865	0.000536221	3.27066
sp|Q9C0C2|TB182_HUMAN	Q9C0C2		TNKS1BP1	182 kDa tankyrase-1-binding protein OS=Homo sapiens OX=9606 GN=TNKS1BP1 PE=1 SV=4	-	-	-	-	-	-	-	-	217	52	C	UR	9.73065	9.99565	9.73429	7.89832	7.83295	7.67249	7.90494	9.8202	7.82717	-0.32726	5.14823e-06	5.28834
sp|P49916|DNLI3_HUMAN	P49916		LIG3	DNA ligase 3 OS=Homo sapiens OX=9606 GN=LIG3 PE=1 SV=2	+	Matrix	-	-	-	-	-	-	134	27	C	UR	10.1794	9.76278	9.92939	8.24189	8.7891	9.98674	9.88508	9.95719	9.2257	-0.11008	0.213629	0.67034
sp|P35712|SOX6_HUMAN	P35712		SOX6	Transcription factor SOX-6 OS=Homo sapiens OX=9606 GN=SOX6 PE=1 SV=3	-	-	-	-	-	-	-	-	3565	1	C	UR	9.96546	12.2506	11.074	7.01341	8.35796	9.2195	10.7941	11.0967	8.84624	-0.326992	0.0933843	1.02973
sp|P08842|STS_HUMAN	P08842		STS	Steryl-sulfatase OS=Homo sapiens OX=9606 GN=STS PE=1 SV=2	-	-	-	-	-	-	-	-	7558	3	C	UR	9.79305	9.04742	8.52504	7.63579	8.2414	7.15539	6.0582	9.12184	7.27269	-0.326834	0.0319402	1.49566
sp|Q9Y5S1|TRPV2_HUMAN	Q9Y5S1		TRPV2	Transient receptor potential cation channel subfamily V member 2 OS=Homo sapiens OX=9606 GN=TRPV2 PE=1 SV=1	-	-	-	-	-	-	-	-	4920	2	C	UR	14.6819	9.00615	8.30242	9.30915	8.11631	8.39232	8.1943	10.6635	8.50302	-0.326632	0.26473	0.577196
sp|Q5T1C6|THEM4_HUMAN	Q5T1C6		THEM4	Acyl-coenzyme A thioesterase THEM4 OS=Homo sapiens OX=9606 GN=THEM4 PE=1 SV=1	+	MIM	-	-	-	-	-	-	4659	4	C	UR	9.55332	9.55064	10.2597	7.86179	7.82599	7.79577	7.73583	9.78789	7.80485	-0.326627	0.000177565	3.75064
sp|Q92610|ZN592_HUMAN	Q92610		ZNF592	Zinc finger protein 592 OS=Homo sapiens OX=9606 GN=ZNF592 PE=1 SV=2	-	-	-	-	-	-	-	-	1897	5	C	UR	11.1184	10.1523	10.5437	7.76255	8.3769	9.42564	8.26369	10.6048	8.45719	-0.326466	0.00629343	2.20111
sp|P14618|KPYM_HUMAN	P14618		PKM	Pyruvate kinase PKM OS=Homo sapiens OX=9606 GN=PKM PE=1 SV=4	-	-	-	-	-	-	-	-	1263	13	C	UR	10.0234	10.1852	10.6277	8.52741	8.48376	7.90388	7.87515	10.2788	8.19755	-0.326402	0.000486006	3.31336
sp|Q8N4V2|SVOP_HUMAN	Q8N4V2		SVOP	Synaptic vesicle 2-related protein OS=Homo sapiens OX=9606 GN=SVOP PE=2 SV=1	-	-	-	-	-	-	-	-	2609	2	C	UR	9.93662	8.8942	10.9398	8.54091	8.60643	6.88263	7.63535	9.92354	7.91633	-0.326023	0.033792	1.47119
sp|Q16795|NDUA9_HUMAN	Q16795		NDUFA9	NADH dehydrogenase [ubiquinone] 1 alpha subcomplex subunit 9, mitochondrial OS=Homo sapiens OX=9606 GN=NDUFA9 PE=1 SV=2	+	MIM	-	-	-	-	-	-	4536	10	C	UR	9.28647	10.1915	11.1138	8.30997	9.0945	7.49125	7.64872	10.1973	8.13611	-0.32577	0.0206394	1.6853
sp|Q6XQN6|PNCB_HUMAN	Q6XQN6		NAPRT	Nicotinate phosphoribosyltransferase OS=Homo sapiens OX=9606 GN=NAPRT PE=1 SV=2	-	-	-	-	-	-	-	-	272	5	C	UR	9.50018	11.6638	9.81743	8.62914	7.97493	8.4546	7.9011	10.3271	8.23994	-0.325734	0.0179761	1.74531
sp|P54803|GALC_HUMAN	P54803		GALC	Galactocerebrosidase OS=Homo sapiens OX=9606 GN=GALC PE=1 SV=3	-	-	-	-	-	-	-	-	5820	4	C	UR	10.4995	9.08769	10.0133	7.91445	7.86775	7.68525	8.02414	9.86683	7.8729	-0.325692	0.00251815	2.59892
sp|Q9NYU2|UGGG1_HUMAN	Q9NYU2		UGGT1	UDP-glucose:glycoprotein glucosyltransferase 1 OS=Homo sapiens OX=9606 GN=UGGT1 PE=1 SV=3	-	-	-	+	-	-	-	-	1031	55	C	UR	11.1351	9.57433	10.3429	8.06271	8.69375	7.96216	8.33374	10.3508	8.26309	-0.324986	0.00437296	2.35922
sp|P09958|FURIN_HUMAN	P09958		FURIN	Furin OS=Homo sapiens OX=9606 GN=FURIN PE=1 SV=2	-	-	-	-	-	-	-	-	4212	1	C	UR	10.8967	11.2149	9.87373	7.08781	7.67501	12.0794	7.20392	10.6618	8.51154	-0.324957	0.199528	0.699997
sp|P20340-2|RAB6A_HUMAN	P20340	2	RAB6A	Isoform 2 of Ras-related protein Rab-6A OS=Homo sapiens OX=9606 GN=RAB6A	-	-	-	-	-	-	-	-	5363	16	C	UR	10.7579	9.51516	11.172	8.89772	8.94906	7.6226	8.00645	10.4817	8.36896	-0.324751	0.0139692	1.85483
sp|Q9P0S3|ORML1_HUMAN	Q9P0S3		ORMDL1	ORM1-like protein 1 OS=Homo sapiens OX=9606 GN=ORMDL1 PE=1 SV=1	-	-	-	-	-	-	-	-	7143	1	C	UR	11.3969	10.0052	10.247	7.87225	9.54739	8.22344	8.05158	10.5497	8.42366	-0.324682	0.0142012	1.84767
tr|A0A1C7CYX1|A0A1C7CYX1_HUMAN	A0A1C7CYX1		ELMSAN1	ELM2 and SANT domain-containing protein 1 OS=Homo sapiens OX=9606 GN=ELMSAN1 PE=1 SV=1	-	-	-	-	-	-	-	-	2788	2	C	UR	12.193	10.5558	9.99096	8.41317	8.00747	9.24121	9.19748	10.9133	8.71483	-0.324536	0.0205935	1.68627
sp|Q96A26|F162A_HUMAN	Q96A26		FAM162A	Protein FAM162A OS=Homo sapiens OX=9606 GN=FAM162A PE=1 SV=2	+	MIM	-	-	-	-	-	-	7369	1	C	UR	11.378	8.98367	10.745	6.85205	9.49743	7.79442	8.9787	10.3689	8.28065	-0.324446	0.073432	1.13411
sp|Q13114|TRAF3_HUMAN	Q13114		TRAF3	TNF receptor-associated factor 3 OS=Homo sapiens OX=9606 GN=TRAF3 PE=1 SV=2	-	-	-	-	-	-	-	-	4419	13	C	UR	9.73421	10.8253	9.57393	9.15842	8.27518	7.7989	6.86981	10.0445	8.02558	-0.323726	0.0271743	1.56584
sp|Q9NVH6-8|TMLH_HUMAN	Q9NVH6	8	TMLHE	Isoform 8 of Trimethyllysine dioxygenase, mitochondrial OS=Homo sapiens OX=9606 GN=TMLHE	+	Matrix	-	-	-	-	-	-	3128	7	C	UR	9.93007	9.11508	10.7268	7.75004	8.52907	7.36229	8.07987	9.92398	7.93032	-0.323541	0.00943081	2.02545
sp|Q8NI27|THOC2_HUMAN	Q8NI27		THOC2	THO complex subunit 2 OS=Homo sapiens OX=9606 GN=THOC2 PE=1 SV=2	-	-	-	-	-	-	-	-	1052	26	C	UR	12.1598	10.2227	10.2102	7.69583	8.50571	9.27751	9.2477	10.8642	8.68169	-0.323539	0.0262706	1.58053
sp|Q03188|CENPC_HUMAN	Q03188		CENPC	Centromere protein C OS=Homo sapiens OX=9606 GN=CENPC PE=1 SV=2	-	-	-	-	-	-	-	-	5970	1	C	UR	10.9511	10.7755	10.4274	6.91009	8.50333	9.39051	9.46043	10.718	8.56609	-0.323327	0.0296024	1.52867
sp|Q15059|BRD3_HUMAN	Q15059		BRD3	Bromodomain-containing protein 3 OS=Homo sapiens OX=9606 GN=BRD3 PE=1 SV=1	-	-	-	-	-	-	-	-	63	9	C	UR	11.5252	10.789	10.4943	7.99547	8.4353	9.78228	8.75016	10.9362	8.7408	-0.323269	0.00816644	2.08797
sp|O14828|SCAM3_HUMAN	O14828		SCAMP3	Secretory carrier-associated membrane protein 3 OS=Homo sapiens OX=9606 GN=SCAMP3 PE=1 SV=3	-	-	-	-	-	-	-	+	4868	3	C	UR	10.7225	9.93435	9.44059	8.69357	8.0938	8.19001	7.0985	10.0325	8.01897	-0.323189	0.0103365	1.98562
tr|B7ZLQ5|B7ZLQ5_HUMAN	B7ZLQ5		SMARCA1	Probable global transcription activator SNF2L1 OS=Homo sapiens OX=9606 GN=SMARCA1 PE=1 SV=1	-	-	-	-	-	-	-	-	3076	26	C	UR	11.2582	10.839	11.4284	7.77784	9.22138	9.76023	8.97639	11.1752	8.93396	-0.322929	0.00744162	2.12833
sp|Q6NYC8|PPR18_HUMAN	Q6NYC8		PPP1R18	Phostensin OS=Homo sapiens OX=9606 GN=PPP1R18 PE=1 SV=1	-	-	-	-	-	-	-	-	1952	10	C	UR	9.17572	9.94951	9.58397	8.36265	7.66988	7.28787	7.28344	9.56973	7.65096	-0.322838	0.00289041	2.53904
sp|P98175-5|RBM10_HUMAN	P98175	5	RBM10	Isoform 5 of RNA-binding protein 10 OS=Homo sapiens OX=9606 GN=RBM10	-	-	-	-	-	-	-	-	2065	23	C	UR	11.171	9.06634	9.62374	7.71121	7.591	8.10889	8.43842	9.95369	7.96238	-0.322032	0.0179016	1.74711
sp|Q07021|C1QBP_HUMAN	Q07021		C1QBP	Complement component 1 Q subcomponent-binding protein, mitochondrial OS=Homo sapiens OX=9606 GN=C1QBP PE=1 SV=1	+	Matrix	-	-	-	-	-	-	1705	11	C	UR	10.2731	9.89841	9.77888	8.35597	7.51771	8.00364	8.06781	9.98346	7.98628	-0.322016	0.000414348	3.38264
sp|Q9UJU6|DBNL_HUMAN	Q9UJU6		DBNL	Drebrin-like protein OS=Homo sapiens OX=9606 GN=DBNL PE=1 SV=1	-	-	-	-	-	-	-	-	1194	1	C	UR	8.95229	10.0225	9.9512	7.15367	7.87361	7.83836	7.98882	9.642	7.71361	-0.321925	0.00326465	2.48616
sp|Q92922|SMRC1_HUMAN	Q92922		SMARCC1	SWI/SNF complex subunit SMARCC1 OS=Homo sapiens OX=9606 GN=SMARCC1 PE=1 SV=3	-	-	-	-	-	-	-	-	404	22	C	UR	11.5144	9.56119	10.1618	7.05504	7.33118	9.05831	9.87881	10.4125	8.33084	-0.321778	0.0773846	1.11135
tr|A0A075B6Z2|A0A075B6Z2_HUMAN	A0A075B6Z2		TRAJ56	T cell receptor alpha joining 56 (Fragment) OS=Homo sapiens OX=9606 GN=TRAJ56 PE=4 SV=1	-	-	-	-	-	-	-	-	6995	1	C	UR	10.1117	10.8403	10.2676	9.38297	7.95667	7.41308	8.55836	10.4065	8.32777	-0.321487	0.0114109	1.94268
sp|Q5U5X0|LYRM7_HUMAN	Q5U5X0		LYRM7	Complex III assembly factor LYRM7 OS=Homo sapiens OX=9606 GN=LYRM7 PE=1 SV=1	+	Matrix	-	-	-	-	-	-	5145	3	C	UR	10.1407	9.50989	10.0714	7.36604	7.85928	7.83404	8.65625	9.90733	7.9289	-0.321375	0.00266131	2.57491
sp|Q13561-2|DCTN2_HUMAN	Q13561	2	DCTN2	Isoform 2 of Dynactin subunit 2 OS=Homo sapiens OX=9606 GN=DCTN2	-	-	-	-	-	-	-	-	3555	20	C	UR	9.83488	10.3366	9.38063	8.45508	7.61938	7.9747	7.48646	9.8507	7.88391	-0.321316	0.00231563	2.63533
sp|Q8N5H7|SH2D3_HUMAN	Q8N5H7		SH2D3C	SH2 domain-containing protein 3C OS=Homo sapiens OX=9606 GN=SH2D3C PE=1 SV=1	-	-	-	-	-	-	-	-	3904	6	C	UR	10.2824	11.0884	10.3244	9.52179	8.55159	8.4082	7.34554	10.5651	8.45678	-0.321122	0.0140882	1.85115
sp|P0CG48|UBC_HUMAN	P0CG48		UBC	Polyubiquitin-C OS=Homo sapiens OX=9606 GN=UBC PE=1 SV=3	-	-	-	-	-	-	-	-	2389	12	C	UR	8.8398	9.6306	11.591	7.36664	7.62022	8.18244	8.91962	10.0205	8.02223	-0.320874	0.053865	1.26869
sp|Q8NDT2|RB15B_HUMAN	Q8NDT2		RBM15B	Putative RNA-binding protein 15B OS=Homo sapiens OX=9606 GN=RBM15B PE=1 SV=3	-	-	-	-	-	-	-	-	2505	13	C	UR	11.7928	9.95879	10.7579	7.72252	8.91875	9.23917	8.82317	10.8365	8.6759	-0.320813	0.014697	1.83277
sp|Q9Y315|DEOC_HUMAN	Q9Y315		DERA	Deoxyribose-phosphate aldolase OS=Homo sapiens OX=9606 GN=DERA PE=1 SV=2	-	-	-	-	-	-	-	+	1393	12	C	UR	9.53364	10.7189	11.2292	7.83679	8.8978	8.43762	8.44585	10.4939	8.40451	-0.320316	0.00817276	2.08763
sp|Q9ULF5|S39AA_HUMAN	Q9ULF5		SLC39A10	Zinc transporter ZIP10 OS=Homo sapiens OX=9606 GN=SLC39A10 PE=1 SV=2	-	-	-	-	-	-	-	-	6397	10	C	UR	10.2177	9.74252	9.12891	8.09367	8.55443	7.28901	7.12954	9.69638	7.76666	-0.320151	0.00994226	2.00251
sp|Q14683|SMC1A_HUMAN	Q14683		SMC1A	Structural maintenance of chromosomes protein 1A OS=Homo sapiens OX=9606 GN=SMC1A PE=1 SV=2	-	-	-	-	-	-	-	-	661	55	C	UR	10.8947	10.1969	10.6884	7.62302	8.53153	8.66688	9.12544	10.5933	8.48672	-0.319878	0.0036762	2.4346
sp|Q9BXM9|FSD1L_HUMAN	Q9BXM9		FSD1L	FSD1-like protein OS=Homo sapiens OX=9606 GN=FSD1L PE=1 SV=2	-	-	-	-	-	-	-	-	2503	11	C	UR	8.35283	9.71439	9.35567	7.98214	7.68454	6.9335	6.69341	9.14096	7.3234	-0.319833	0.0145356	1.83757
tr|F8W060|F8W060_HUMAN	F8W060		OSBPL8	Oxysterol-binding protein-related protein 8 (Fragment) OS=Homo sapiens OX=9606 GN=OSBPL8 PE=1 SV=8	-	-	-	+	-	-	-	-	5521	1	C	UR	9.65856	9.88838	10.8214	9.21397	9.07716	7.04613	7.10381	10.1228	8.11027	-0.319784	0.0470903	1.32707
sp|Q5T3F8|CSCL2_HUMAN	Q5T3F8		TMEM63B	CSC1-like protein 2 OS=Homo sapiens OX=9606 GN=TMEM63B PE=1 SV=1	-	-	-	-	-	-	-	+	7197	4	C	UR	10.5928	8.64753	10.9211	8.55359	8.65672	7.60474	7.40637	10.0538	8.05536	-0.319722	0.036391	1.43901
sp|Q9UI09|NDUAC_HUMAN	Q9UI09		NDUFA12	NADH dehydrogenase [ubiquinone] 1 alpha subcomplex subunit 12 OS=Homo sapiens OX=9606 GN=NDUFA12 PE=1 SV=1	+	MIM	-	-	-	-	-	-	6635	9	C	UR	9.27642	11.2872	10.0579	8.79854	8.3507	8.72497	6.84155	10.2072	8.17894	-0.319598	0.0388004	1.41116
sp|Q96I25|SPF45_HUMAN	Q96I25		RBM17	Splicing factor 45 OS=Homo sapiens OX=9606 GN=RBM17 PE=1 SV=1	-	-	-	-	-	-	-	-	467	11	C	UR	11.7945	9.30554	10.5813	7.54554	8.3041	8.33505	9.6721	10.5604	8.4642	-0.319226	0.0465063	1.33249
sp|P35613|BASI_HUMAN	P35613		BSG	Basigin OS=Homo sapiens OX=9606 GN=BSG PE=1 SV=2	-	-	-	-	-	-	-	-	5688	9	C	UR	10.6161	9.16885	10.5194	7.60025	8.51519	7.40841	8.86973	10.1014	8.0984	-0.318854	0.0172246	1.76385
sp|Q99758|ABCA3_HUMAN	Q99758		ABCA3	ATP-binding cassette sub-family A member 3 OS=Homo sapiens OX=9606 GN=ABCA3 PE=1 SV=2	-	-	-	-	-	-	-	-	6882	4	C	UR	10.5913	10.2141	10.0475	8.73765	8.44941	8.33137	7.46511	10.2843	8.24589	-0.318697	0.00213259	2.67109
sp|Q00577|PURA_HUMAN	Q00577		PURA	Transcriptional activator protein Pur-alpha OS=Homo sapiens OX=9606 GN=PURA PE=1 SV=2	-	-	-	-	-	-	-	-	6559	7	C	UR	10.2999	9.56906	10.1467	8.63503	8.2118	7.92545	7.32098	10.0052	8.02332	-0.318483	0.00325654	2.48724
sp|Q14203|DCTN1_HUMAN	Q14203		DCTN1	Dynactin subunit 1 OS=Homo sapiens OX=9606 GN=DCTN1 PE=1 SV=3	-	-	-	-	-	-	-	-	1292	42	C	UR	9.6374	9.89577	9.96599	8.233	7.73817	7.89163	7.69136	9.83305	7.88854	-0.317881	8.28822e-05	4.08154
sp|Q9P107|GMIP_HUMAN	Q9P107		GMIP	GEM-interacting protein OS=Homo sapiens OX=9606 GN=GMIP PE=1 SV=2	-	-	-	-	-	-	-	-	3576	13	C	UR	9.70679	10.015	10.7343	8.23146	7.86701	8.19616	8.31309	10.152	8.15193	-0.316555	0.000833574	3.07906
tr|E9PCR7|E9PCR7_HUMAN	E9PCR7		OGDH	2-oxoglutarate dehydrogenase, mitochondrial OS=Homo sapiens OX=9606 GN=OGDH PE=1 SV=1	+	Matrix	-	-	-	-	-	-	1390	28	C	UR	10.0446	9.78489	10.0603	8.20435	8.20376	7.67557	7.92223	9.96326	8.00148	-0.316352	8.13268e-05	4.08977
sp|Q8N3E9|PLCD3_HUMAN	Q8N3E9		PLCD3	1-phosphatidylinositol 4,5-bisphosphate phosphodiesterase delta-3 OS=Homo sapiens OX=9606 GN=PLCD3 PE=1 SV=3	-	-	-	-	-	-	-	-	6586	1	C	UR	10.1471	9.63213	11.1905	7.83467	7.99176	8.98778	8.35015	10.3232	8.29109	-0.316263	0.008843	2.0534
sp|Q9HC44|GPBL1_HUMAN	Q9HC44		GPBP1L1	Vasculin-like protein 1 OS=Homo sapiens OX=9606 GN=GPBP1L1 PE=1 SV=1	-	-	-	-	-	-	-	-	6322	2	C	UR	10.1736	10.8178	8.86997	8.22609	7.3046	8.53541	7.91227	9.95379	7.99459	-0.316221	0.018659	1.72911
tr|A0A087WWS1|A0A087WWS1_HUMAN	A0A087WWS1		THOC1	THO complex subunit 1 OS=Homo sapiens OX=9606 GN=THOC1 PE=1 SV=1	-	-	-	-	-	-	-	-	4435	21	C	UR	11.5459	9.49357	10.022	7.63974	7.78727	8.90178	8.9352	10.3538	8.316	-0.316202	0.0272446	1.56472
tr|A0A0A0MRR7|A0A0A0MRR7_HUMAN	A0A0A0MRR7		SNRPC	U1 small nuclear ribonucleoprotein C OS=Homo sapiens OX=9606 GN=SNRPC PE=1 SV=1	-	-	-	-	-	-	-	-	8443	3	C	UR	12.0031	8.88164	10.2005	7.95596	8.06812	8.04544	9.22188	10.3617	8.32285	-0.316118	0.0588078	1.23057
sp|O60216|RAD21_HUMAN	O60216		RAD21	Double-strand-break repair protein rad21 homolog OS=Homo sapiens OX=9606 GN=RAD21 PE=1 SV=2	-	-	-	-	-	-	-	-	3349	14	C	UR	11.1474	9.77915	10.4751	7.99545	7.88821	8.60522	9.15446	10.4672	8.41083	-0.315557	0.00781439	2.10711
sp|Q9BX67|JAM3_HUMAN	Q9BX67		JAM3	Junctional adhesion molecule C OS=Homo sapiens OX=9606 GN=JAM3 PE=1 SV=1	-	-	-	-	-	-	-	-	7180	6	C	UR	10.1983	9.20315	9.96573	7.02728	8.21217	7.51702	8.71213	9.78906	7.86715	-0.315329	0.0127453	1.89465
sp|P24752|THIL_HUMAN	P24752		ACAT1	Acetyl-CoA acetyltransferase, mitochondrial OS=Homo sapiens OX=9606 GN=ACAT1 PE=1 SV=1	+	Matrix	-	-	-	-	-	-	4889	11	C	UR	10.3106	9.41187	9.57967	8.38271	7.95632	7.24026	7.83008	9.76738	7.85234	-0.314849	0.00322242	2.49182
tr|F5H5P2|F5H5P2_HUMAN	F5H5P2			2-oxoisovalerate dehydrogenase subunit alpha OS=Homo sapiens OX=9606 PE=3 SV=1	-	-	-	-	-	-	-	-	3721	9	C	UR	10.3352	8.79767	9.75726	7.80638	7.92235	7.23771	8.00751	9.63004	7.74349	-0.314559	0.00694863	2.1581
sp|Q9UHL4|DPP2_HUMAN	Q9UHL4		DPP7	Dipeptidyl peptidase 2 OS=Homo sapiens OX=9606 GN=DPP7 PE=1 SV=3	-	-	-	-	-	-	+	-	615	9	C	UR	10.0946	8.4272	9.18141	7.77668	7.29587	7.26935	7.36261	9.2344	7.42613	-0.314409	0.0082098	2.08567
sp|Q86X02|CDR2L_HUMAN	Q86X02		CDR2L	Cerebellar degeneration-related protein 2-like OS=Homo sapiens OX=9606 GN=CDR2L PE=1 SV=2	-	-	-	-	-	-	-	-	986	7	C	UR	9.20688	11.4506	9.12256	8.39512	7.76228	8.283	7.4915	9.92668	7.98297	-0.314385	0.0365818	1.43673
sp|O43251-8|RFOX2_HUMAN	O43251	8	RBFOX2	Isoform 8 of RNA binding protein fox-1 homolog 2 OS=Homo sapiens OX=9606 GN=RBFOX2	-	-	-	-	-	-	-	-	6747	11	C	UR	10.2928	9.54309	9.83099	8.58046	7.5365	8.06598	7.62959	9.88896	7.95313	-0.314296	0.00222694	2.65229
sp|P29323-3|EPHB2_HUMAN	P29323	3	EPHB2	Isoform 3 of Ephrin type-B receptor 2 OS=Homo sapiens OX=9606 GN=EPHB2	-	-	-	-	-	-	-	-	1061	13	C	UR	10.4192	9.35916	9.94664	8.85612	8.44868	7.58355	6.99858	9.90833	7.97173	-0.313749	0.0178693	1.74789
tr|B4DJL6|B4DJL6_HUMAN	B4DJL6		INTS14	Integrator complex subunit 14 OS=Homo sapiens OX=9606 GN=INTS14 PE=1 SV=1	-	-	-	-	-	-	-	-	6216	3	C	UR	11.0377	10.3706	10.0874	8.4267	8.13932	8.3368	8.88882	10.4986	8.44791	-0.313526	0.00104422	2.98121
sp|Q6UWY0|ARSK_HUMAN	Q6UWY0		ARSK	Arylsulfatase K OS=Homo sapiens OX=9606 GN=ARSK PE=1 SV=1	-	-	-	-	-	-	-	-	3188	2	C	UR	10.4764	9.69876	10.4297	8.13204	8.35814	8.19529	8.15104	10.2016	8.20913	-0.313497	0.000270051	3.56855
sp|P07858|CATB_HUMAN	P07858		CTSB	Cathepsin B OS=Homo sapiens OX=9606 GN=CTSB PE=1 SV=3	-	-	-	-	-	-	+	-	5003	13	C	UR	10.3288	9.81331	9.39503	8.15855	7.37204	8.20035	7.96024	9.84571	7.92279	-0.313486	0.00182044	2.73982
sp|Q9BXY0|MAK16_HUMAN	Q9BXY0		MAK16	Protein MAK16 homolog OS=Homo sapiens OX=9606 GN=MAK16 PE=1 SV=2	-	-	-	-	-	-	-	-	2544	3	C	UR	11.4497	8.41601	10.6638	7.71611	8.19705	8.14025	8.71311	10.1765	8.19163	-0.313019	0.0553467	1.25691
sp|O00268|TAF4_HUMAN	O00268		TAF4	Transcription initiation factor TFIID subunit 4 OS=Homo sapiens OX=9606 GN=TAF4 PE=1 SV=2	-	-	-	-	-	-	-	-	4572	5	C	UR	12.2993	9.23371	9.57417	7.27522	7.81086	8.89763	9.40996	10.3691	8.34842	-0.31271	0.0984599	1.00674
tr|J3KPZ4|J3KPZ4_HUMAN	J3KPZ4		C1D	Nuclear nucleic acid-binding protein C1D OS=Homo sapiens OX=9606 GN=C1D PE=1 SV=1	-	-	-	-	-	-	-	-	7620	3	C	UR	11.5995	10.4365	10.4648	8.27934	8.61345	9.11075	8.8995	10.8336	8.72576	-0.31216	0.00277063	2.55742
tr|H3BQK9|H3BQK9_HUMAN	H3BQK9		MACF1	Microtubule-actin cross-linking factor 1, isoforms 1/2/3/5 OS=Homo sapiens OX=9606 GN=MACF1 PE=1 SV=1	-	-	-	-	-	-	-	-	3907	185	C	UR	9.99707	10.963	10.1464	8.38531	8.46988	8.34688	8.20624	10.3688	8.35208	-0.312045	0.000563977	3.24874
sp|Q9ULL8|SHRM4_HUMAN	Q9ULL8		SHROOM4	Protein Shroom4 OS=Homo sapiens OX=9606 GN=SHROOM4 PE=1 SV=3	-	-	-	-	-	-	-	-	1202	1	C	UR	12.3272	8.76501	10.9574	7.11057	9.23712	7.78393	10.2997	10.6832	8.60783	-0.311623	0.148096	0.829457
sp|Q96EP5|DAZP1_HUMAN	Q96EP5		DAZAP1	DAZ-associated protein 1 OS=Homo sapiens OX=9606 GN=DAZAP1 PE=1 SV=1	-	-	-	-	-	-	-	-	5294	6	C	UR	9.79144	9.19694	9.16728	7.34785	7.10071	8.06861	7.73317	9.38522	7.56259	-0.311511	0.00185456	2.73176
sp|O75955|FLOT1_HUMAN	O75955		FLOT1	Flotillin-1 OS=Homo sapiens OX=9606 GN=FLOT1 PE=1 SV=3	-	-	-	-	-	-	-	-	3256	10	C	UR	11.4818	10.8694	11.2392	7.83031	9.61451	9.39512	9.25076	11.1968	9.02267	-0.311459	0.00744264	2.12827
sp|P48047|ATPO_HUMAN	P48047		ATP5PO	ATP synthase subunit O, mitochondrial OS=Homo sapiens OX=9606 GN=ATP5PO PE=1 SV=1	+	MIM	-	-	-	-	-	-	6903	8	C	UR	10.1812	9.70025	9.92637	8.41298	8.28214	7.5025	7.83061	9.93594	8.00706	-0.311384	0.000888199	3.05149
sp|Q99729-3|ROAA_HUMAN	Q99729	3	HNRNPAB	Isoform 3 of Heterogeneous nuclear ribonucleoprotein A/B OS=Homo sapiens OX=9606 GN=HNRNPAB	-	-	-	-	-	-	-	-	1202	19	C	UR	10.5112	8.65384	10.2816	7.08035	7.15256	8.2906	9.11756	9.81555	7.91027	-0.311342	0.0534434	1.27211
sp|O15305|PMM2_HUMAN	O15305		PMM2	Phosphomannomutase 2 OS=Homo sapiens OX=9606 GN=PMM2 PE=1 SV=1	-	-	-	-	-	-	-	-	6156	6	C	UR	9.79627	11.1828	10.1942	8.1234	8.66232	8.03974	8.67871	10.3911	8.37604	-0.311006	0.00396527	2.40173
sp|Q96T21|SEBP2_HUMAN	Q96T21		SECISBP2	Selenocysteine insertion sequence-binding protein 2 OS=Homo sapiens OX=9606 GN=SECISBP2 PE=1 SV=2	-	-	-	-	-	-	-	-	963	2	C	UR	10.3909	11.1937	10.7465	7.84457	9.73091	8.53797	8.64005	10.777	8.68838	-0.310802	0.0087153	2.05972
sp|O15511|ARPC5_HUMAN	O15511		ARPC5	Actin-related protein 2/3 complex subunit 5 OS=Homo sapiens OX=9606 GN=ARPC5 PE=1 SV=3	-	-	-	-	-	-	-	-	1567	11	C	UR	9.6302	10.4117	10.1877	8.65681	8.22493	7.83048	7.78379	10.0765	8.124	-0.310737	0.00146846	2.83314
sp|Q8IW50|F219A_HUMAN	Q8IW50		FAM219A	Protein FAM219A OS=Homo sapiens OX=9606 GN=FAM219A PE=1 SV=3	-	-	-	-	-	-	-	-	5883	6	C	UR	8.65831	9.19163	9.47411	7.36425	7.32309	7.37057	7.31871	9.10802	7.34415	-0.31054	0.000316833	3.49917
sp|Q8IXS8|F126B_HUMAN	Q8IXS8		FAM126B	Protein FAM126B OS=Homo sapiens OX=9606 GN=FAM126B PE=1 SV=1	-	-	-	-	-	-	-	-	3374	3	C	UR	10.2361	9.60632	8.96987	9.00904	7.91858	7.36838	6.68139	9.6041	7.74435	-0.310506	0.0366931	1.43542
sp|Q86TV6-2|TTC7B_HUMAN	Q86TV6	2	TTC7B	Isoform 2 of Tetratricopeptide repeat protein 7B OS=Homo sapiens OX=9606 GN=TTC7B	-	-	-	-	-	-	-	-	2667	6	C	UR	10.3994	9.66793	10.7033	8.26762	8.83918	7.53373	8.44959	10.2569	8.27253	-0.310191	0.00488269	2.31134
sp|Q86W42|THOC6_HUMAN	Q86W42		THOC6	THO complex subunit 6 homolog OS=Homo sapiens OX=9606 GN=THOC6 PE=1 SV=1	-	-	-	-	-	-	-	-	3971	6	C	UR	12.082	8.67861	10.1771	7.63086	8.01924	8.43599	9.18916	10.3126	8.31881	-0.309954	0.0808623	1.09225
sp|Q9NQG1|MANBL_HUMAN	Q9NQG1		MANBAL	Protein MANBAL OS=Homo sapiens OX=9606 GN=MANBAL PE=1 SV=1	-	-	-	-	-	-	-	-	725	2	C	UR	10.7364	10.4692	8.93128	7.9233	8.74834	8.40496	7.34935	10.0456	8.10649	-0.309419	0.0220921	1.65576
sp|P07199|CENPB_HUMAN	P07199		CENPB	Major centromere autoantigen B OS=Homo sapiens OX=9606 GN=CENPB PE=1 SV=2	-	-	-	-	-	-	-	-	309	4	C	UR	11.3487	9.64878	11.445	7.80546	9.19009	8.96776	8.95022	10.8142	8.72838	-0.309135	0.0191138	1.71865
sp|Q8IZ40|RCOR2_HUMAN	Q8IZ40		RCOR2	REST corepressor 2 OS=Homo sapiens OX=9606 GN=RCOR2 PE=1 SV=2	-	-	-	-	-	-	-	-	4782	8	C	UR	11.1175	10.6742	12.001	7.29089	9.15795	9.87471	10.0437	11.2642	9.09181	-0.309109	0.0444089	1.35253
sp|O00401|WASL_HUMAN	O00401		WASL	Neural Wiskott-Aldrich syndrome protein OS=Homo sapiens OX=9606 GN=WASL PE=1 SV=2	-	-	-	-	-	-	-	-	426	6	C	UR	10.1154	12.0853	10.4389	8.37004	9.26597	9.10829	8.38323	10.8799	8.78188	-0.309059	0.0154449	1.81121
sp|P49790-3|NU153_HUMAN	P49790	3	NUP153	Isoform 3 of Nuclear pore complex protein Nup153 OS=Homo sapiens OX=9606 GN=NUP153	-	-	-	-	-	-	-	-	1987	26	C	UR	11.649	9.71786	9.95375	7.74209	8.22788	8.81191	8.92881	10.4402	8.42767	-0.308944	0.0207494	1.68299
sp|O00748-4|EST2_HUMAN	O00748	4	CES2	Isoform 3 of Cocaine esterase OS=Homo sapiens OX=9606 GN=CES2	-	-	-	-	-	-	-	-	5651	3	C	UR	10.1636	9.18184	9.84403	7.78631	8.01087	8.14899	7.47157	9.72982	7.85444	-0.308906	0.00150191	2.82336
sp|P35612|ADDB_HUMAN	P35612		ADD2	Beta-adducin OS=Homo sapiens OX=9606 GN=ADD2 PE=1 SV=3	-	-	-	-	-	-	-	-	737	34	C	UR	9.73033	9.98499	9.82395	9.05473	8.08672	7.4981	7.15553	9.84642	7.94877	-0.308868	0.0122872	1.91055
sp|O15431|COPT1_HUMAN	O15431		SLC31A1	High affinity copper uptake protein 1 OS=Homo sapiens OX=9606 GN=SLC31A1 PE=1 SV=1	-	-	-	-	-	-	-	-	8613	1	C	UR	11.921	9.41817	10.1343	9.7583	6.38154	8.03722	9.70401	10.4912	8.47027	-0.308694	0.135282	0.868761
sp|P51608-2|MECP2_HUMAN	P51608	2	MECP2	Isoform B of Methyl-CpG-binding protein 2 OS=Homo sapiens OX=9606 GN=MECP2	-	-	-	-	-	-	-	-	673	8	C	UR	10.0906	9.39991	9.89251	8.10374	8.45366	8.05427	7.0232	9.79434	7.90872	-0.308505	0.00544871	2.26371
tr|A0A3F2YNW7|A0A3F2YNW7_HUMAN	A0A3F2YNW7		ARID1B	AT-rich interactive domain-containing protein 1B OS=Homo sapiens OX=9606 GN=ARID1B PE=1 SV=1	-	-	-	-	-	-	-	-	45	24	C	UR	10.6941	8.94665	10.0602	8.02929	7.73468	7.92185	8.29206	9.90032	7.99447	-0.308472	0.00813012	2.0899
sp|P34897|GLYM_HUMAN	P34897		SHMT2	Serine hydroxymethyltransferase, mitochondrial OS=Homo sapiens OX=9606 GN=SHMT2 PE=1 SV=3	+	Matrix	-	-	-	-	-	-	396	32	C	UR	9.95168	10.1287	9.86864	7.92955	7.69804	8.10409	8.51412	9.98301	8.06145	-0.308435	0.000283974	3.54672
sp|Q05655-2|KPCD_HUMAN	Q05655	2	PRKCD	Isoform 2 of Protein kinase C delta type OS=Homo sapiens OX=9606 GN=PRKCD	-	-	-	-	-	-	-	-	3236	4	C	UR	9.57	9.65139	9.72808	7.52119	8.00094	7.59406	8.06183	9.64982	7.79451	-0.308045	0.000105518	3.97667
sp|Q6ZSY5|PPR3F_HUMAN	Q6ZSY5		PPP1R3F	Protein phosphatase 1 regulatory subunit 3F OS=Homo sapiens OX=9606 GN=PPP1R3F PE=1 SV=3	-	-	-	-	-	-	-	-	6492	1	C	UR	9.65472	9.08135	11.6176	8.76158	8.00258	9.23946	6.69342	10.1179	8.17426	-0.307748	0.0880838	1.0551
sp|P34947|GRK5_HUMAN	P34947		GRK5	G protein-coupled receptor kinase 5 OS=Homo sapiens OX=9606 GN=GRK5 PE=1 SV=1	-	-	-	-	-	-	-	-	5101	5	C	UR	8.94268	10.7227	10.5655	9.01671	8.6841	7.92565	6.94209	10.077	8.14214	-0.307581	0.0441401	1.35517
sp|Q14693-7|LPIN1_HUMAN	Q14693	7	LPIN1	Isoform 7 of Phosphatidate phosphatase LPIN1 OS=Homo sapiens OX=9606 GN=LPIN1	-	-	-	-	-	-	-	-	2196	5	C	UR	9.44452	10.7838	10.6046	7.94544	8.4571	8.0436	8.77456	10.2776	8.30518	-0.307427	0.00525399	2.27951
sp|Q14344|GNA13_HUMAN	Q14344		GNA13	Guanine nucleotide-binding protein subunit alpha-13 OS=Homo sapiens OX=9606 GN=GNA13 PE=1 SV=2	-	-	-	-	-	-	-	-	2926	10	C	UR	10.2724	8.87847	9.92578	8.27863	8.1244	7.31839	7.62231	9.69222	7.83593	-0.306722	0.00820123	2.08612
sp|Q96EP9|NTCP4_HUMAN	Q96EP9		SLC10A4	Sodium/bile acid cotransporter 4 OS=Homo sapiens OX=9606 GN=SLC10A4 PE=1 SV=2	-	-	-	-	-	-	-	-	8465	1	C	UR	14.8754	9.11536	7.56755	8.65916	8.22503	7.09557	10.0494	10.5194	8.50729	-0.306286	0.359578	0.444206
tr|A0A494C039|A0A494C039_HUMAN	A0A494C039		HYOU1	Hypoxia up-regulated protein 1 OS=Homo sapiens OX=9606 GN=HYOU1 PE=1 SV=1	-	-	-	+	-	-	-	-	514	46	C	UR	10.5694	9.48815	9.68379	7.90755	8.15574	7.9269	8.08065	9.91378	8.01771	-0.306245	0.0011998	2.92089
sp|P23468|PTPRD_HUMAN	P23468		PTPRD	Receptor-type tyrosine-protein phosphatase delta OS=Homo sapiens OX=9606 GN=PTPRD PE=1 SV=2	-	-	-	-	-	-	-	-	327	8	C	UR	8.89999	9.99111	9.20891	8.23429	7.64144	7.66886	6.77584	9.36667	7.58011	-0.305318	0.0104333	1.98158
sp|P61764-2|STXB1_HUMAN	P61764	2	STXBP1	Isoform 2 of Syntaxin-binding protein 1 OS=Homo sapiens OX=9606 GN=STXBP1	-	-	-	-	-	-	-	-	340	32	C	UR	9.40971	9.89011	10.1351	8.87609	8.5141	7.27567	7.09711	9.81164	7.94074	-0.30522	0.019727	1.70494
sp|Q8NAB2|KBTB3_HUMAN	Q8NAB2		KBTBD3	Kelch repeat and BTB domain-containing protein 3 OS=Homo sapiens OX=9606 GN=KBTBD3 PE=2 SV=3	-	-	-	-	-	-	-	-	6459	1	C	UR	8.98474	9.32924	10.2662	8.57261	6.80999	6.92302	8.53785	9.52673	7.71087	-0.305087	0.0403297	1.39438
sp|Q9UM73|ALK_HUMAN	Q9UM73		ALK	ALK tyrosine kinase receptor OS=Homo sapiens OX=9606 GN=ALK PE=1 SV=3	-	-	-	-	-	-	-	-	1368	1	C	UR	9.92033	10.2225	10.8506	8.52442	8.59965	7.74603	8.59239	10.3311	8.36562	-0.304455	0.00205801	2.68655
sp|Q5VWG9|TAF3_HUMAN	Q5VWG9		TAF3	Transcription initiation factor TFIID subunit 3 OS=Homo sapiens OX=9606 GN=TAF3 PE=1 SV=1	-	-	-	-	-	-	-	-	5763	4	C	UR	11.6059	10.1371	10.0487	7.44281	8.28063	9.25888	9.34783	10.5972	8.58254	-0.304212	0.0314152	1.50286
sp|Q9H8M2|BRD9_HUMAN	Q9H8M2		BRD9	Bromodomain-containing protein 9 OS=Homo sapiens OX=9606 GN=BRD9 PE=1 SV=2	-	-	-	-	-	-	-	-	6022	4	C	UR	10.7669	9.67343	10.5136	7.87341	8.19053	8.82764	8.54726	10.318	8.35971	-0.303635	0.00321776	2.49245
sp|O60260|PRKN_HUMAN	O60260		PRKN	E3 ubiquitin-protein ligase parkin OS=Homo sapiens OX=9606 GN=PRKN PE=1 SV=2	+	MOM	-	-	-	-	-	-	5405	1	C	UR	9.68184	9.59806	9.40342	7.46451	8.42281	7.27837	7.82109	9.56111	7.74669	-0.303597	0.00194548	2.71097
tr|Q6XYD6|Q6XYD6_HUMAN	Q6XYD6		BRD3OS	LP2477 OS=Homo sapiens OX=9606 GN=BRD3OS PE=2 SV=1	-	-	-	-	-	-	-	-	5615	1	C	UR	9.20335	10.4179	9.71187	8.28265	8.38968	7.3591	7.65817	9.77771	7.9224	-0.303559	0.00660416	2.18018
tr|H0YFD6|H0YFD6_HUMAN	H0YFD6		HADHA	Trifunctional enzyme subunit alpha, mitochondrial OS=Homo sapiens OX=9606 GN=HADHA PE=1 SV=2	+	MIM	-	-	-	-	-	-	2752	41	C	UR	9.53012	10.1024	9.77768	7.61489	8.04681	7.7826	8.34131	9.8034	7.9464	-0.30298	0.000507193	3.29483
sp|Q8WVK2|SNR27_HUMAN	Q8WVK2		SNRNP27	U4/U6.U5 small nuclear ribonucleoprotein 27 kDa protein OS=Homo sapiens OX=9606 GN=SNRNP27 PE=1 SV=1	-	-	-	-	-	-	-	-	6941	6	C	UR	11.1703	10.3297	10.0595	8.30484	7.2678	9.13648	9.40815	10.5198	8.52932	-0.30261	0.0257914	1.58852
sp|Q9UBX1|CATF_HUMAN	Q9UBX1		CTSF	Cathepsin F OS=Homo sapiens OX=9606 GN=CTSF PE=1 SV=1	-	-	-	-	-	-	-	-	7549	1	C	UR	9.20594	8.04423	12.0418	7.47146	7.86986	7.24714	9.078	9.76399	7.91661	-0.302587	0.155241	0.808994
sp|O43707|ACTN4_HUMAN	O43707		ACTN4	Alpha-actinin-4 OS=Homo sapiens OX=9606 GN=ACTN4 PE=1 SV=2	-	-	-	-	-	-	-	-	831	32	C	UR	10.2791	10.4698	10.2423	8.1876	8.14623	8.46074	8.71157	10.3304	8.37654	-0.302471	7.92396e-05	4.10106
sp|O75494|SRS10_HUMAN	O75494		SRSF10	Serine/arginine-rich splicing factor 10 OS=Homo sapiens OX=9606 GN=SRSF10 PE=1 SV=1	-	-	-	-	-	-	-	-	4525	11	C	UR	11.4765	8.78527	10.16	8.43226	7.63702	8.40422	8.41709	10.1406	8.22265	-0.302467	0.0388995	1.41006
sp|Q5T8I3|F102B_HUMAN	Q5T8I3		FAM102B	Protein FAM102B OS=Homo sapiens OX=9606 GN=FAM102B PE=1 SV=2	-	-	-	-	-	-	-	-	4268	1	C	UR	8.94542	9.27229	10.3825	7.21377	7.51423	8.42603	7.76979	9.5334	7.73096	-0.302345	0.0126985	1.89625
tr|F5H5R8|F5H5R8_HUMAN	F5H5R8		NAT1	Arylamine N-acetyltransferase 1 OS=Homo sapiens OX=9606 GN=NAT1 PE=1 SV=1	-	-	-	-	-	-	-	-	5254	2	C	UR	9.63082	10.9799	9.35019	8.1011	8.32179	7.8206	8.18273	9.98697	8.10656	-0.300958	0.00784074	2.10564
sp|P30044|PRDX5_HUMAN	P30044		PRDX5	Peroxiredoxin-5, mitochondrial OS=Homo sapiens OX=9606 GN=PRDX5 PE=1 SV=4	+	MIM	-	-	-	-	-	-	6758	17	C	UR	11.045	11.4535	11.4173	7.78988	6.94285	6.64125	6.81146	11.3053	7.04636	-0.682045	4.37038e-05	4.35948
sp|Q00059|TFAM_HUMAN	Q00059		TFAM	Transcription factor A, mitochondrial OS=Homo sapiens OX=9606 GN=TFAM PE=1 SV=1	+	Matrix	-	-	-	-	-	-	1463	11	C	UR	10.0772	10.4116	10.4037	8.01953	9.04998	9.00109	8.38354	10.2975	8.61353	-0.257617	0.00283301	2.54775
sp|Q12866|MERTK_HUMAN	Q12866		MERTK	Tyrosine-protein kinase Mer OS=Homo sapiens OX=9606 GN=MERTK PE=1 SV=2	-	-	-	-	-	-	-	-	1400	1	C	UR	11.4828	9.66263	9.15355	8.19091	9.06625	8.40242	7.14361	10.0997	8.2008	-0.300471	0.0538447	1.26886
sp|Q9UDW3|ZMAT5_HUMAN	Q9UDW3		ZMAT5	Zinc finger matrin-type protein 5 OS=Homo sapiens OX=9606 GN=ZMAT5 PE=1 SV=1	-	-	-	-	-	-	-	-	3196	1	C	UR	11.3958	8.83118	9.49396	8.42243	7.52066	7.99107	8.24611	9.90698	8.04507	-0.300341	0.0415876	1.38104
sp|Q9Y3D6|FIS1_HUMAN	Q9Y3D6		FIS1	Mitochondrial fission 1 protein OS=Homo sapiens OX=9606 GN=FIS1 PE=1 SV=2	+	MOM	-	-	-	-	-	-	324	4	C	UR	9.61783	10.7998	10.0024	8.31954	8.31342	8.73162	7.57535	10.14	8.23498	-0.300222	0.00544765	2.26379
sp|Q6I9Y2|THOC7_HUMAN	Q6I9Y2		THOC7	THO complex subunit 7 homolog OS=Homo sapiens OX=9606 GN=THOC7 PE=1 SV=3	-	-	-	-	-	-	-	-	6029	3	C	UR	10.8303	10.4431	8.73395	7.86733	7.04507	9.48464	8.11238	10.0024	8.12735	-0.299496	0.0675412	1.17043
sp|Q08170|SRSF4_HUMAN	Q08170		SRSF4	Serine/arginine-rich splicing factor 4 OS=Homo sapiens OX=9606 GN=SRSF4 PE=1 SV=2	-	-	-	-	-	-	-	-	4422	11	C	UR	11.9507	8.88686	9.88223	8.34638	7.8318	8.38797	8.71823	10.2399	8.32109	-0.299361	0.0584348	1.23333
sp|Q9Y3E7|CHMP3_HUMAN	Q9Y3E7		CHMP3	Charged multivesicular body protein 3 OS=Homo sapiens OX=9606 GN=CHMP3 PE=1 SV=3	-	-	-	-	-	-	-	-	2068	7	C	UR	10.1742	11.0108	10.3082	8.3834	9.05012	8.48178	8.20994	10.4977	8.53131	-0.299239	0.0013475	2.87047
sp|Q96D71|REPS1_HUMAN	Q96D71		REPS1	RalBP1-associated Eps domain-containing protein 1 OS=Homo sapiens OX=9606 GN=REPS1 PE=1 SV=3	-	-	-	-	-	-	-	-	2294	8	C	UR	10.2533	10.073	9.69538	8.06796	8.37136	7.99124	8.10232	10.0072	8.13322	-0.299144	0.000103322	3.98581
sp|Q969S9|RRF2M_HUMAN	Q969S9		GFM2	Ribosome-releasing factor 2, mitochondrial OS=Homo sapiens OX=9606 GN=GFM2 PE=1 SV=1	+	Matrix	-	-	-	-	-	-	2395	7	C	UR	10.1549	9.28682	10.1171	8.0455	8.10701	7.62052	8.26405	9.85294	8.00927	-0.298884	0.00136749	2.86408
sp|Q96MH6|TMM68_HUMAN	Q96MH6		TMEM68	Transmembrane protein 68 OS=Homo sapiens OX=9606 GN=TMEM68 PE=2 SV=2	-	-	-	-	-	-	-	-	7419	3	C	UR	11.2102	10.3315	9.98829	8.78444	9.33218	8.98468	7.07627	10.51	8.54439	-0.298712	0.0321198	1.49323
sp|Q9BX66-11|SRBS1_HUMAN	Q9BX66	11	SORBS1	Isoform 11 of Sorbin and SH3 domain-containing protein 1 OS=Homo sapiens OX=9606 GN=SORBS1	-	-	-	-	-	-	-	-	1948	2	C	UR	9.4208	10.2777	8.64629	8.15703	7.25275	8.14071	7.17539	9.44826	7.68147	-0.298667	0.0176513	1.75322
tr|E7ETU7|E7ETU7_HUMAN	E7ETU7		MRPL3	39S ribosomal protein L3, mitochondrial OS=Homo sapiens OX=9606 GN=MRPL3 PE=1 SV=1	+	Matrix	-	-	-	-	-	-	3686	10	C	UR	9.91008	10.1606	9.90568	8.51891	9.5435	9.13572	9.18046	9.99212	9.09465	-0.135773	0.0185037	1.73274
tr|B4DUC8|B4DUC8_HUMAN	B4DUC8		MTAP	S-methyl-5'-thioadenosine phosphorylase OS=Homo sapiens OX=9606 GN=MTAP PE=1 SV=1	-	-	-	-	-	-	-	-	5774	9	C	UR	9.04937	10.7357	10.1594	8.1345	7.72232	8.1498	8.4626	9.98149	8.1173	-0.298254	0.00908055	2.04189
sp|Q8IZ83|A16A1_HUMAN	Q8IZ83		ALDH16A1	Aldehyde dehydrogenase family 16 member A1 OS=Homo sapiens OX=9606 GN=ALDH16A1 PE=1 SV=2	-	-	-	-	-	-	-	+	168	16	C	UR	9.77012	10.6733	10.4864	8.40713	8.17233	8.49295	8.46776	10.3099	8.38504	-0.298146	0.000546972	3.26204
sp|Q96C23|GALM_HUMAN	Q96C23		GALM	Aldose 1-epimerase OS=Homo sapiens OX=9606 GN=GALM PE=1 SV=1	-	-	-	-	-	-	-	-	3782	6	C	UR	9.27516	10.3118	10.5449	7.52215	8.16416	7.77697	9.21308	10.044	8.16909	-0.29808	0.0188381	1.72496
tr|H7C3M7|H7C3M7_HUMAN	H7C3M7		FARP2	FERM, ARHGEF and pleckstrin domain-containing protein 2 (Fragment) OS=Homo sapiens OX=9606 GN=FARP2 PE=1 SV=2	-	-	-	-	-	-	-	-	2868	1	C	UR	9.85677	11.4257	10.1641	8.01711	8.68771	8.67319	8.72493	10.4822	8.52573	-0.298044	0.00731611	2.13572
sp|Q9NWU1|OXSM_HUMAN	Q9NWU1		OXSM	3-oxoacyl-[acyl-carrier-protein] synthase, mitochondrial OS=Homo sapiens OX=9606 GN=OXSM PE=1 SV=1	+	Matrix	-	-	-	-	-	-	4933	5	C	UR	8.97977	9.98331	9.82417	8.43765	7.74369	7.95815	7.08909	9.59575	7.80714	-0.297601	0.00813154	2.08983
tr|E9PGN7|E9PGN7_HUMAN	E9PGN7		SERPING1	Plasma protease C1 inhibitor OS=Homo sapiens OX=9606 GN=SERPING1 PE=1 SV=1	-	-	-	-	-	-	-	-	6729	3	C	UR	10.0059	9.73785	8.81621	7.55083	7.38819	8.5146	7.53369	9.51999	7.74683	-0.297354	0.00909477	2.04121
sp|Q8TAB3|PCD19_HUMAN	Q8TAB3		PCDH19	Protocadherin-19 OS=Homo sapiens OX=9606 GN=PCDH19 PE=1 SV=3	-	-	-	-	-	-	-	-	2000	7	C	UR	8.83989	9.18775	8.69147	8.04386	6.99404	7.25895	6.70273	8.90637	7.24989	-0.296877	0.0059903	2.22255
sp|P37235|HPCL1_HUMAN	P37235		HPCAL1	Hippocalcin-like protein 1 OS=Homo sapiens OX=9606 GN=HPCAL1 PE=1 SV=3	-	-	-	-	-	-	-	-	1341	7	C	UR	9.03864	10.1831	9.76173	8.67612	8.45607	6.93447	7.39456	9.66116	7.86531	-0.296693	0.0250341	1.60147
sp|P34059|GALNS_HUMAN	P34059		GALNS	N-acetylgalactosamine-6-sulfatase OS=Homo sapiens OX=9606 GN=GALNS PE=1 SV=1	-	-	-	-	-	-	-	-	4291	5	C	UR	9.89741	9.11984	10.4987	8.09705	8.29125	7.82814	7.82419	9.83865	8.01016	-0.29663	0.00383148	2.41663
sp|Q7Z6B0|CCD91_HUMAN	Q7Z6B0		CCDC91	Coiled-coil domain-containing protein 91 OS=Homo sapiens OX=9606 GN=CCDC91 PE=1 SV=2	-	-	-	-	-	-	-	-	2728	9	C	UR	9.10826	11.2694	9.12201	8.99107	7.40348	8.34577	7.2966	9.83322	8.00923	-0.296001	0.0633807	1.19804
sp|P30048|PRDX3_HUMAN	P30048		PRDX3	Thioredoxin-dependent peroxide reductase, mitochondrial OS=Homo sapiens OX=9606 GN=PRDX3 PE=1 SV=3	+	Matrix	-	-	-	-	-	-	1668	16	C	UR	9.75452	9.68327	10.0596	8.20132	7.6836	7.60371	8.54635	9.83246	8.00875	-0.295977	0.00129122	2.889
sp|Q96PK6|RBM14_HUMAN	Q96PK6		RBM14	RNA-binding protein 14 OS=Homo sapiens OX=9606 GN=RBM14 PE=1 SV=2	-	-	-	-	-	-	-	-	347	27	C	UR	11.2336	8.71593	9.75576	7.81493	7.52388	8.20579	8.7211	9.90176	8.06643	-0.295756	0.0435932	1.36058
tr|C9JIF9|C9JIF9_HUMAN	C9JIF9		APEH	Acylamino-acid-releasing enzyme OS=Homo sapiens OX=9606 GN=APEH PE=1 SV=1	-	-	-	-	-	-	-	-	1413	14	C	UR	10.2565	10.301	10.4101	7.91755	8.21669	8.55092	8.95359	10.3225	8.40969	-0.295673	0.000813459	3.08966
tr|F5GXD1|F5GXD1_HUMAN	F5GXD1		AKAP7	A-kinase anchor protein 7 isoform gamma OS=Homo sapiens OX=9606 GN=AKAP7 PE=1 SV=1	-	-	-	-	-	-	-	-	3897	1	C	UR	9.13608	10.1628	10.581	8.02958	8.46614	8.38759	7.57979	9.95996	8.11577	-0.295411	0.00791974	2.10129
sp|Q9BTT4|MED10_HUMAN	Q9BTT4		MED10	Mediator of RNA polymerase II transcription subunit 10 OS=Homo sapiens OX=9606 GN=MED10 PE=1 SV=1	-	-	-	-	-	-	-	-	8102	4	C	UR	11.2247	9.29463	9.11085	8.18496	8.16562	7.72014	8.12279	9.87673	8.04838	-0.295335	0.0253856	1.59541
sp|Q8NBL1|PGLT1_HUMAN	Q8NBL1		POGLUT1	Protein O-glucosyltransferase 1 OS=Homo sapiens OX=9606 GN=POGLUT1 PE=1 SV=1	-	-	-	+	-	-	-	-	3029	9	C	UR	10.5663	9.83427	10.3285	8.19261	8.67851	8.32372	8.20736	10.243	8.35055	-0.294698	0.000386678	3.41265
tr|Q5VZU9|Q5VZU9_HUMAN	Q5VZU9		TPP2	Tripeptidyl-peptidase 2 OS=Homo sapiens OX=9606 GN=TPP2 PE=1 SV=1	-	-	-	-	-	-	-	-	816	35	C	UR	9.54227	10.1421	9.80286	7.97306	7.88698	8.07752	8.11478	9.82908	8.01309	-0.294698	8.6348e-05	4.06375
sp|Q96BW5|PTER_HUMAN	Q96BW5		PTER	Phosphotriesterase-related protein OS=Homo sapiens OX=9606 GN=PTER PE=1 SV=1	-	-	-	-	-	-	-	-	3144	4	C	UR	10.7126	11.2408	10.4638	8.59222	9.23604	8.47905	8.93243	10.8057	8.80993	-0.294594	0.000832792	3.07946
sp|P62873|GBB1_HUMAN	P62873		GNB1	Guanine nucleotide-binding protein G(I)/G(S)/G(T) subunit beta-1 OS=Homo sapiens OX=9606 GN=GNB1 PE=1 SV=3	-	-	-	-	-	-	-	-	765	7	C	UR	9.73568	9.65452	9.73878	8.30703	7.98232	8.01377	7.36509	9.70966	7.91705	-0.294457	0.000620504	3.20726
sp|Q8IZN3|ZDH14_HUMAN	Q8IZN3		ZDHHC14	Probable palmitoyltransferase ZDHHC14 OS=Homo sapiens OX=9606 GN=ZDHHC14 PE=1 SV=1	-	-	-	-	-	-	-	-	3673	2	C	UR	8.85961	10.155	9.83279	8.38482	7.73351	8.78367	6.46367	9.6158	7.84142	-0.294292	0.0484492	1.31471
sp|Q9P0J1-2|PDP1_HUMAN	Q9P0J1	2	PDP1	Isoform 2 of [Pyruvate dehydrogenase [acetyl-transferring]]-phosphatase 1, mitochondrial OS=Homo sapiens OX=9606 GN=PDP1	+	MIM	-	-	-	-	-	-	2716	12	C	UR	9.8558	9.77392	10.2277	8.40993	8.02364	7.97331	8.05784	9.95247	8.11618	-0.294254	0.000104568	3.9806
tr|A0A3B3IRR3|A0A3B3IRR3_HUMAN	A0A3B3IRR3		FBRSL1	Fibrosin-1-like protein OS=Homo sapiens OX=9606 GN=FBRSL1 PE=1 SV=1	-	-	-	-	-	-	-	-	533	3	C	UR	10.227	9.62635	10.6916	7.73983	8.1199	8.55466	8.81056	10.1816	8.30624	-0.293704	0.00437222	2.3593
sp|P61018-2|RAB4B_HUMAN	P61018	2	RAB4B	Isoform 2 of Ras-related protein Rab-4B OS=Homo sapiens OX=9606 GN=RAB4B	-	-	-	-	-	-	-	-	5363	7	C	UR	9.65305	9.42983	10.6169	8.1275	8.44394	8.04801	7.69579	9.89993	8.07881	-0.293275	0.00366991	2.43534
sp|Q8WWX9|SELM_HUMAN	Q8WWX9		SELENOM	Selenoprotein M OS=Homo sapiens OX=9606 GN=SELENOM PE=1 SV=3	-	-	-	-	-	-	-	-	1720	2	C	UR	10.0432	9.56824	9.58503	7.76992	8.03179	7.67958	8.29002	9.73216	7.94283	-0.293107	0.00035482	3.44999
sp|Q8WWQ0|PHIP_HUMAN	Q8WWQ0		PHIP	PH-interacting protein OS=Homo sapiens OX=9606 GN=PHIP PE=1 SV=2	-	-	-	-	-	-	-	-	3024	16	C	UR	12.2002	11.5679	10.1701	7.4518	10.8	10.1211	8.56053	11.3127	9.23336	-0.29302	0.0985903	1.00617
sp|P62879|GBB2_HUMAN	P62879		GNB2	Guanine nucleotide-binding protein G(I)/G(S)/G(T) subunit beta-2 OS=Homo sapiens OX=9606 GN=GNB2 PE=1 SV=3	-	-	-	-	-	-	-	-	765	16	C	UR	10.216	9.13932	10.7151	9.07407	8.04235	7.5639	8.05469	10.0235	8.18375	-0.292548	0.0192667	1.71519
sp|A1X283|SPD2B_HUMAN	A1X283		SH3PXD2B	SH3 and PX domain-containing protein 2B OS=Homo sapiens OX=9606 GN=SH3PXD2B PE=1 SV=3	-	-	-	-	-	-	-	-	16	21	C	UR	9.76088	11.6774	10.7105	7.52002	9.65242	9.28395	8.54156	10.7163	8.74949	-0.292531	0.0419387	1.37738
tr|H0Y9X1|H0Y9X1_HUMAN	H0Y9X1		TMA16	Translation machinery-associated protein 16 (Fragment) OS=Homo sapiens OX=9606 GN=TMA16 PE=1 SV=1	-	-	-	-	-	-	-	-	4517	4	C	UR	9.97857	11.1655	12.2092	7.42353	9.31225	9.9572	9.61744	11.1178	9.07761	-0.292482	0.063891	1.19456
sp|P84103|SRSF3_HUMAN	P84103		SRSF3	Serine/arginine-rich splicing factor 3 OS=Homo sapiens OX=9606 GN=SRSF3 PE=1 SV=1	-	-	-	-	-	-	-	-	1566	15	C	UR	11.365	8.93044	10.0525	8.44534	7.57796	8.35207	8.66595	10.116	8.26033	-0.292365	0.035966	1.44411
sp|Q9UQR1|ZN148_HUMAN	Q9UQR1		ZNF148	Zinc finger protein 148 OS=Homo sapiens OX=9606 GN=ZNF148 PE=1 SV=2	-	-	-	-	-	-	-	-	7646	3	C	UR	12.1453	10.6551	9.95438	7.96864	9.99839	9.42842	8.27577	10.9183	8.9178	-0.291982	0.0508196	1.29397
sp|Q99714|HCD2_HUMAN	Q99714		HSD17B10	3-hydroxyacyl-CoA dehydrogenase type-2 OS=Homo sapiens OX=9606 GN=HSD17B10 PE=1 SV=3	+	Matrix	-	-	-	-	-	-	5063	19	C	UR	9.3763	9.43197	9.89668	7.99417	7.77496	7.65008	7.85069	9.56832	7.81747	-0.291562	0.000118271	3.92712
sp|Q9Y217|MTMR6_HUMAN	Q9Y217		MTMR6	Myotubularin-related protein 6 OS=Homo sapiens OX=9606 GN=MTMR6 PE=1 SV=3	-	-	-	-	-	-	-	-	1126	8	C	UR	8.40182	11.0006	10.0488	8.1305	7.87291	8.22109	7.85875	9.81707	8.02081	-0.291545	0.0385296	1.41421
sp|O14964|HGS_HUMAN	O14964		HGS	Hepatocyte growth factor-regulated tyrosine kinase substrate OS=Homo sapiens OX=9606 GN=HGS PE=1 SV=1	-	-	+	-	-	-	-	+	808	18	C	UR	9.09309	10.893	9.68113	9.0048	7.59973	8.23202	7.48633	9.88907	8.08072	-0.291351	0.0306292	1.51386
sp|P02794|FRIH_HUMAN	P02794		FTH1	Ferritin heavy chain OS=Homo sapiens OX=9606 GN=FTH1 PE=1 SV=2	+	Matrix	-	-	-	-	-	+	6055	5	C	UR	8.70934	9.67468	9.78754	9.83179	9.70155	10.1684	10.4019	9.39052	10.0259	0.0944562	0.122945	0.910288
sp|Q6DHV7|ADAL_HUMAN	Q6DHV7		ADAL	Adenosine deaminase-like protein OS=Homo sapiens OX=9606 GN=ADAL PE=2 SV=2	-	-	-	-	-	-	-	-	4794	1	C	UR	9.41867	9.8072	9.54642	9.02478	8.03872	7.01795	7.28322	9.59076	7.84117	-0.290577	0.0230811	1.63674
tr|B1ANH3|B1ANH3_HUMAN	B1ANH3		GUK1	Guanylate kinase (Fragment) OS=Homo sapiens OX=9606 GN=GUK1 PE=1 SV=1	+	Matrix	-	-	-	-	-	-	5581	3	C	UR	9.92979	11.1588	9.96281	9.98463	8.04064	8.75158	6.88854	10.3505	8.41635	-0.29843	0.0692209	1.15976
sp|O95425|SVIL_HUMAN	O95425		SVIL	Supervillin OS=Homo sapiens OX=9606 GN=SVIL PE=1 SV=2	-	-	-	-	-	-	-	-	3067	21	C	UR	10.9911	10.415	10.4784	7.51539	8.09354	9.26389	9.89128	10.6282	8.69102	-0.290295	0.0320545	1.49411
sp|Q9ULI1|NWD2_HUMAN	Q9ULI1		NWD2	NACHT and WD repeat domain-containing protein 2 OS=Homo sapiens OX=9606 GN=NWD2 PE=2 SV=3	-	-	-	-	-	-	-	-	7796	1	C	UR	7.68719	9.27909	8.26665	8.31309	6.98136	7.27066	4.95716	8.41098	6.88057	-0.289746	0.15611	0.806569
sp|Q8IZ07|AN13A_HUMAN	Q8IZ07		ANKRD13A	Ankyrin repeat domain-containing protein 13A OS=Homo sapiens OX=9606 GN=ANKRD13A PE=1 SV=3	-	-	-	-	-	-	-	-	4163	5	C	UR	9.04207	9.43515	10.2885	8.03559	7.84142	7.32182	8.18394	9.58857	7.84569	-0.289415	0.00590548	2.22874
sp|P51795-2|CLCN5_HUMAN	P51795	2	CLCN5	Isoform 2 of H(+)/Cl(-) exchange transporter 5 OS=Homo sapiens OX=9606 GN=CLCN5	-	-	-	-	-	-	-	-	5123	3	C	UR	9.64487	8.77868	10.5007	7.4556	8.24543	7.43928	8.42082	9.64142	7.89028	-0.289168	0.0193909	1.7124
tr|G8JLH6|G8JLH6_HUMAN	G8JLH6		CD9	Tetraspanin OS=Homo sapiens OX=9606 GN=CD9 PE=1 SV=2	-	-	-	-	-	-	-	-	5518	1	C	UR	13.8784	10.5628	10.697	8.82964	9.07816	10.193	10.2413	11.7127	9.58553	-0.289148	0.0880803	1.05512
sp|Q9UIJ7|KAD3_HUMAN	Q9UIJ7		AK3	GTP:AMP phosphotransferase AK3, mitochondrial OS=Homo sapiens OX=9606 GN=AK3 PE=1 SV=4	+	Matrix	-	-	-	-	-	-	1578	15	C	UR	10.0283	10.367	9.81095	8.03798	8.46646	8.00044	8.45875	10.0687	8.24091	-0.289009	0.000284273	3.54626
sp|Q96RK0|CIC_HUMAN	Q96RK0		CIC	Protein capicua homolog OS=Homo sapiens OX=9606 GN=CIC PE=1 SV=2	-	-	-	-	-	-	-	-	2242	1	C	UR	8.70238	10.2302	9.07001	7.82056	7.32113	7.53585	7.88213	9.3342	7.63992	-0.288969	0.00950716	2.02195
sp|P46821|MAP1B_HUMAN	P46821		MAP1B	Microtubule-associated protein 1B OS=Homo sapiens OX=9606 GN=MAP1B PE=1 SV=2	-	-	-	-	-	-	-	-	169	168	C	UR	9.50045	10.71	9.72866	8.94101	8.61183	7.93134	7.18998	9.9797	8.16854	-0.288919	0.0222536	1.6526
sp|O15209|ZBT22_HUMAN	O15209		ZBTB22	Zinc finger and BTB domain-containing protein 22 OS=Homo sapiens OX=9606 GN=ZBTB22 PE=1 SV=1	-	-	-	-	-	-	-	-	6840	1	C	UR	11.1968	10.3937	9.90795	7.93919	9.63676	9.03983	7.76122	10.4995	8.59425	-0.288875	0.0271178	1.56674
sp|Q12965|MYO1E_HUMAN	Q12965		MYO1E	Unconventional myosin-Ie OS=Homo sapiens OX=9606 GN=MYO1E PE=1 SV=2	-	-	-	-	-	-	-	-	1388	1	C	UR	12.3012	11.584	9.95921	7.37264	9.7088	9.89361	9.96308	11.2815	9.23453	-0.288844	0.0808102	1.09253
sp|Q92685|ALG3_HUMAN	Q92685		ALG3	Dol-P-Man:Man(5)GlcNAc(2)-PP-Dol alpha-1,3-mannosyltransferase OS=Homo sapiens OX=9606 GN=ALG3 PE=1 SV=1	-	-	-	-	-	-	-	-	8295	1	C	UR	10.4632	9.81064	9.99089	8.16214	9.72708	8.18106	6.969	10.0882	8.25982	-0.288493	0.0450973	1.34585
sp|Q8N0X4|CLYBL_HUMAN	Q8N0X4		CLYBL	Citramalyl-CoA lyase, mitochondrial OS=Homo sapiens OX=9606 GN=CLYBL PE=1 SV=2	+	Matrix	-	-	-	-	-	-	3735	6	C	UR	10.4126	9.55737	9.71032	8.16959	8.24822	7.69299	8.29242	9.89343	8.1008	-0.288406	0.00125793	2.90034
tr|F5GX28|F5GX28_HUMAN	F5GX28		KDM4B	Lysine-specific demethylase 4B OS=Homo sapiens OX=9606 GN=KDM4B PE=1 SV=2	-	-	-	-	-	-	-	-	1797	3	C	UR	10.5211	9.55655	9.37926	6.99171	8.58997	8.66571	7.91246	9.81897	8.03996	-0.288383	0.0226334	1.64525
sp|Q9UPQ7|PZRN3_HUMAN	Q9UPQ7		PDZRN3	E3 ubiquitin-protein ligase PDZRN3 OS=Homo sapiens OX=9606 GN=PDZRN3 PE=1 SV=2	-	-	-	-	-	-	-	-	5756	3	C	UR	8.68914	9.29204	10.4421	7.96316	8.20636	7.29951	7.56279	9.47443	7.75795	-0.288362	0.0175399	1.75597
sp|P60903|S10AA_HUMAN	P60903		S100A10	Protein S100-A10 OS=Homo sapiens OX=9606 GN=S100A10 PE=1 SV=2	-	-	-	-	-	-	-	-	5286	2	C	UR	14.6837	9.62139	7.19742	7.87947	8.57027	8.42089	9.53917	10.5008	8.60245	-0.287685	0.361261	0.442179
sp|P14625|ENPL_HUMAN	P14625		HSP90B1	Endoplasmin OS=Homo sapiens OX=9606 GN=HSP90B1 PE=1 SV=1	-	-	-	+	-	-	-	-	972	64	C	UR	10.8296	9.76352	9.39798	7.91625	8.19295	8.35455	8.30062	9.99703	8.19109	-0.287444	0.00494762	2.3056
sp|Q9Y6R0|NUMBL_HUMAN	Q9Y6R0		NUMBL	Numb-like protein OS=Homo sapiens OX=9606 GN=NUMBL PE=1 SV=1	-	-	-	-	-	-	-	-	1741	8	C	UR	9.43177	9.68961	9.733	8.12434	8.25343	7.82058	7.32808	9.61813	7.88161	-0.287266	0.00105303	2.97756
sp|Q9NXV6|CARF_HUMAN	Q9NXV6		CDKN2AIP	CDKN2A-interacting protein OS=Homo sapiens OX=9606 GN=CDKN2AIP PE=1 SV=3	-	-	-	-	-	-	-	-	5998	11	C	UR	10.7745	9.95264	10.0271	7.95138	8.30032	8.78453	8.57313	10.2514	8.40234	-0.28696	0.00178649	2.748
sp|P42126|ECI1_HUMAN	P42126		ECI1	Enoyl-CoA delta isomerase 1, mitochondrial OS=Homo sapiens OX=9606 GN=ECI1 PE=1 SV=1	+	Matrix	-	-	-	-	-	-	3890	13	C	UR	10.4083	9.53191	10.6083	8.70218	8.72403	8.24748	9.02756	10.1828	8.67531	-0.231152	0.00645221	2.19029
sp|Q8N427|TXND3_HUMAN	Q8N427		NME8	Thioredoxin domain-containing protein 3 OS=Homo sapiens OX=9606 GN=NME8 PE=2 SV=2	-	-	-	-	-	-	-	-	5644	1	C	UR	3.65302	2.94739	3.10142	3.11588	2.22849	2.39103	2.87152	3.23394	2.65173	-0.286361	0.112572	0.948569
sp|Q13438|OS9_HUMAN	Q13438		OS9	Protein OS-9 OS=Homo sapiens OX=9606 GN=OS9 PE=1 SV=1	-	-	-	+	-	-	-	-	2980	12	C	UR	10.7464	9.49894	9.69973	8.2981	8.19514	8.33512	7.9133	9.98169	8.18541	-0.286229	0.00334903	2.47508
tr|B4E171|B4E171_HUMAN	B4E171			Tetraspanin OS=Homo sapiens OX=9606 PE=2 SV=1	-	-	-	-	-	-	-	-	5867	1	C	UR	9.65136	9.43334	10.7039	8.02618	9.4107	7.58637	7.56178	9.92953	8.14626	-0.285588	0.0329207	1.48253
sp|P11182|ODB2_HUMAN	P11182		DBT	Lipoamide acyltransferase component of branched-chain alpha-keto acid dehydrogenase complex, mitochondrial OS=Homo sapiens OX=9606 GN=DBT PE=1 SV=3	+	Matrix	-	-	-	-	-	-	3456	13	C	UR	9.72222	10.0106	9.25193	8.41491	7.78974	7.83858	7.67439	9.66158	7.92941	-0.285047	0.00135036	2.86955
sp|Q8N335|GPD1L_HUMAN	Q8N335		GPD1L	Glycerol-3-phosphate dehydrogenase 1-like protein OS=Homo sapiens OX=9606 GN=GPD1L PE=1 SV=1	-	-	-	-	-	-	-	-	2602	12	C	UR	9.79596	10.3549	9.07364	8.66276	8.62984	7.60891	7.08045	9.7415	7.99549	-0.284957	0.0258276	1.58792
sp|P10809|CH60_HUMAN	P10809		HSPD1	60 kDa heat shock protein, mitochondrial OS=Homo sapiens OX=9606 GN=HSPD1 PE=1 SV=2	+	Matrix	-	-	-	-	-	-	695	75	C	UR	10.6475	9.86132	9.73222	8.2725	8.15086	8.14831	8.53515	10.0803	8.27671	-0.284417	0.000995967	3.00175
sp|Q96II8|LRCH3_HUMAN	Q96II8		LRCH3	Leucine-rich repeat and calponin homology domain-containing protein 3 OS=Homo sapiens OX=9606 GN=LRCH3 PE=1 SV=2	-	-	-	-	-	-	-	-	1171	6	C	UR	10.3492	10.2247	9.69126	7.82788	8.5506	8.29513	8.4598	10.0884	8.28335	-0.284409	0.000860423	3.06529
sp|O15382|BCAT2_HUMAN	O15382		BCAT2	Branched-chain-amino-acid aminotransferase, mitochondrial OS=Homo sapiens OX=9606 GN=BCAT2 PE=1 SV=2	+	Matrix	-	-	-	-	-	-	152	16	C	UR	9.54508	9.55182	10.0285	8.87089	7.80903	7.73896	7.46819	9.70847	7.97177	-0.284344	0.00660546	2.1801
sp|Q7RTP6|MICA3_HUMAN	Q7RTP6		MICAL3	[F-actin]-monooxygenase MICAL3 OS=Homo sapiens OX=9606 GN=MICAL3 PE=1 SV=2	-	-	-	-	-	-	-	-	900	26	C	UR	9.33059	10.5175	10.2979	8.30606	8.85762	8.29158	7.54992	10.0487	8.25129	-0.284311	0.0095203	2.02135
sp|Q96CG8|CTHR1_HUMAN	Q96CG8		CTHRC1	Collagen triple helix repeat-containing protein 1 OS=Homo sapiens OX=9606 GN=CTHRC1 PE=1 SV=1	-	-	-	-	-	-	-	-	7337	2	C	UR	10.0118	8.8091	9.26551	6.73119	7.41852	7.62248	8.98361	9.36214	7.68895	-0.284051	0.0452403	1.34447
sp|P21554|CNR1_HUMAN	P21554		CNR1	Cannabinoid receptor 1 OS=Homo sapiens OX=9606 GN=CNR1 PE=1 SV=1	-	-	-	-	-	-	-	-	222	3	C	UR	8.52053	8.49394	8.56297	8.23801	7.62867	6.54856	5.5943	8.52581	7.00238	-0.283991	0.0790937	1.10186
sp|Q9NQC3|RTN4_HUMAN	Q9NQC3		RTN4	Reticulon-4 OS=Homo sapiens OX=9606 GN=RTN4 PE=1 SV=2	-	-	-	-	-	-	-	-	1405	52	C	UR	9.52546	9.77522	9.7847	8.58829	7.82868	7.88691	7.55207	9.69513	7.96399	-0.283769	0.00137932	2.86033
sp|O75152|ZC11A_HUMAN	O75152		ZC3H11A	Zinc finger CCCH domain-containing protein 11A OS=Homo sapiens OX=9606 GN=ZC3H11A PE=1 SV=3	-	-	-	-	-	-	-	-	687	17	C	UR	11.6346	10.5975	10.2622	7.54892	8.83254	10.2771	8.933	10.8314	8.89789	-0.283689	0.0484236	1.31494
tr|A0A0C4DFQ2|A0A0C4DFQ2_HUMAN	A0A0C4DFQ2		ZBTB34	Zinc finger and BTB domain-containing protein 34 OS=Homo sapiens OX=9606 GN=ZBTB34 PE=1 SV=1	-	-	-	-	-	-	-	-	3831	2	C	UR	10.6758	9.68368	10.5897	8.31677	8.44366	8.9045	8.23484	10.3164	8.47494	-0.283663	0.0021938	2.6588
sp|Q06587|RING1_HUMAN	Q06587		RING1	E3 ubiquitin-protein ligase RING1 OS=Homo sapiens OX=9606 GN=RING1 PE=1 SV=2	-	-	-	-	-	-	-	-	6507	2	C	UR	10.2498	8.59493	10.5886	7.3958	8.19024	7.59465	9.05977	9.81111	8.06011	-0.283616	0.049475	1.30561
sp|P51858|HDGF_HUMAN	P51858		HDGF	Hepatoma-derived growth factor OS=Homo sapiens OX=9606 GN=HDGF PE=1 SV=1	-	-	-	-	-	-	-	-	1778	16	C	UR	8.73878	10.5615	10.3286	9.91138	7.7219	7.28521	7.53649	9.87629	8.11374	-0.283602	0.096363	1.01609
sp|O96019|ACL6A_HUMAN	O96019		ACTL6A	Actin-like protein 6A OS=Homo sapiens OX=9606 GN=ACTL6A PE=1 SV=1	-	-	-	-	-	-	-	-	2029	13	C	UR	10.8453	9.41608	10.5444	7.79558	7.97532	8.54441	9.43594	10.2686	8.43781	-0.283298	0.0234438	1.62997
sp|Q8N4T8|CBR4_HUMAN	Q8N4T8		CBR4	Carbonyl reductase family member 4 OS=Homo sapiens OX=9606 GN=CBR4 PE=1 SV=3	+	Matrix	-	-	-	-	-	-	34	9	C	UR	9.5199	10.3542	10.3029	7.78275	8.77874	8.79195	7.7123	10.059	8.26643	-0.28315	0.00800634	2.09657
sp|Q96I24|FUBP3_HUMAN	Q96I24		FUBP3	Far upstream element-binding protein 3 OS=Homo sapiens OX=9606 GN=FUBP3 PE=1 SV=2	-	-	-	-	-	-	-	-	577	28	C	UR	11.3689	9.5715	9.51367	7.30136	7.77738	9.02447	9.26634	10.1514	8.34239	-0.28314	0.0630785	1.20012
sp|P55201-2|BRPF1_HUMAN	P55201	2	BRPF1	Isoform 2 of Peregrin OS=Homo sapiens OX=9606 GN=BRPF1	-	-	-	-	-	-	-	-	2060	7	C	UR	10.861	10.7086	10.9698	7.54775	9.50851	9.64054	8.96072	10.8465	8.91438	-0.283019	0.0194653	1.71074
sp|Q5PSV4|BRM1L_HUMAN	Q5PSV4		BRMS1L	Breast cancer metastasis-suppressor 1-like protein OS=Homo sapiens OX=9606 GN=BRMS1L PE=1 SV=2	-	-	-	-	-	-	-	-	3139	5	C	UR	11.5338	9.00167	9.83476	8.23104	7.91651	8.17481	8.97159	10.1234	8.32349	-0.282435	0.0452955	1.34394
tr|A0A087X250|A0A087X250_HUMAN	A0A087X250		PCDH15	Protocadherin-15 OS=Homo sapiens OX=9606 GN=PCDH15 PE=1 SV=1	-	-	-	-	-	-	-	-	7511	1	C	UR	6.23623	9.98154	8.16106	7.33178	7.77458	5.94075	5.67982	8.12628	6.68173	-0.282372	0.242439	0.615397
sp|Q15532|SSXT_HUMAN	Q15532		SS18	Protein SSXT OS=Homo sapiens OX=9606 GN=SS18 PE=1 SV=3	-	-	-	-	-	-	-	-	6893	3	C	UR	11.4406	8.09124	7.67712	8.00115	6.85627	7.02727	7.94755	9.06965	7.45806	-0.282247	0.188304	0.725139
tr|H0YHG0|H0YHG0_HUMAN	H0YHG0			Uncharacterized protein (Fragment) OS=Homo sapiens OX=9606 PE=1 SV=1	-	-	-	-	-	-	-	-	5768	12	C	UR	10.214	9.91395	10.209	8.43432	8.07312	9.52652	7.23612	10.1123	8.31752	-0.281888	0.0250698	1.60085
tr|H0YBA3|H0YBA3_HUMAN	H0YBA3		NRG1	Pro-neuregulin-1, membrane-bound isoform (Fragment) OS=Homo sapiens OX=9606 GN=NRG1 PE=1 SV=1	-	-	-	-	-	-	-	-	5683	1	C	UR	8.73359	8.80287	8.66601	6.65659	8.04593	7.27986	6.76283	8.73416	7.1863	-0.281419	0.00928365	2.03228
sp|Q86WA6|BPHL_HUMAN	Q86WA6		BPHL	Valacyclovir hydrolase OS=Homo sapiens OX=9606 GN=BPHL PE=1 SV=1	+	Matrix	-	-	-	-	-	-	4593	11	C	UR	9.45245	10.3257	9.06649	8.70778	7.4798	8.29942	7.17908	9.61488	7.91652	-0.280402	0.0226771	1.64441
sp|O75306|NDUS2_HUMAN	O75306		NDUFS2	NADH dehydrogenase [ubiquinone] iron-sulfur protein 2, mitochondrial OS=Homo sapiens OX=9606 GN=NDUFS2 PE=1 SV=2	+	MIM	-	-	-	-	-	-	3154	15	C	UR	9.34867	9.42257	10.6499	8.80016	8.02929	7.34858	8.1256	9.80705	8.07591	-0.280194	0.0177433	1.75097
sp|O60784|TOM1_HUMAN	O60784		TOM1	Target of Myb protein 1 OS=Homo sapiens OX=9606 GN=TOM1 PE=1 SV=2	-	-	-	-	-	-	-	-	158	10	C	UR	9.44953	9.64333	9.3782	8.70912	7.7685	7.4361	7.34778	9.49035	7.81538	-0.280147	0.00655204	2.18362
tr|A0A140T9U8|A0A140T9U8_HUMAN	A0A140T9U8		HLA-C	HLA class I histocompatibility antigen, Cw-6 alpha chain OS=Homo sapiens OX=9606 GN=HLA-C PE=1 SV=1	-	-	-	-	-	-	-	-	3248	1	C	UR	10.3408	10.2012	10.5201	6.87997	9.62741	8.86	8.73913	10.354	8.52663	-0.280146	0.046398	1.3335
sp|O43464|HTRA2_HUMAN	O43464		HTRA2	Serine protease HTRA2, mitochondrial OS=Homo sapiens OX=9606 GN=HTRA2 PE=1 SV=2	+	MIM	-	-	-	-	-	-	6255	4	C	UR	10.8199	8.41377	9.9531	7.34378	8.60607	7.7392	8.37288	9.72892	8.01548	-0.279491	0.0534113	1.27237
sp|Q15528|MED22_HUMAN	Q15528		MED22	Mediator of RNA polymerase II transcription subunit 22 OS=Homo sapiens OX=9606 GN=MED22 PE=1 SV=2	-	-	-	-	-	-	-	-	1809	2	C	UR	10.584	10.351	9.7478	7.70488	8.2695	8.45375	9.28163	10.2276	8.42744	-0.279301	0.00932597	2.03031
sp|Q14498|RBM39_HUMAN	Q14498		RBM39	RNA-binding protein 39 OS=Homo sapiens OX=9606 GN=RBM39 PE=1 SV=2	-	-	-	-	-	-	-	-	65	16	C	UR	11.4103	10.2814	10.8264	7.97294	9.13492	9.46007	9.16192	10.8394	8.93246	-0.279151	0.0101362	1.99412
tr|A0A140TA86|A0A140TA86_HUMAN	A0A140TA86		MICOS13	MICOS complex subunit MIC13 OS=Homo sapiens OX=9606 GN=MICOS13 PE=1 SV=1	+	MIM	-	-	-	-	-	-	5922	1	C	UR	9.90276	9.67183	9.85393	7.69744	9.60811	7.9185	7.11278	9.80951	8.08421	-0.279074	0.0422469	1.3742
sp|A0A2Z4LIS9|FXO3B_HUMAN	A0A2Z4LIS9		FOXO3B	Forkhead box protein O3B OS=Homo sapiens OX=9606 GN=FOXO3B PE=1 SV=1	-	-	-	-	-	-	-	-	7835	1	C	UR	8.79061	11.2743	9.2724	7.05249	6.20138	8.95912	10.0286	9.7791	8.0604	-0.278851	0.215866	0.665817
sp|P22626|ROA2_HUMAN	P22626		HNRNPA2B1	Heterogeneous nuclear ribonucleoproteins A2/B1 OS=Homo sapiens OX=9606 GN=HNRNPA2B1 PE=1 SV=2	-	-	-	-	-	-	-	-	1280	61	C	UR	10.6409	8.67909	9.67427	7.77247	7.61395	8.0968	8.38411	9.66475	7.96683	-0.278727	0.0216247	1.66505
sp|O94806|KPCD3_HUMAN	O94806		PRKD3	Serine/threonine-protein kinase D3 OS=Homo sapiens OX=9606 GN=PRKD3 PE=1 SV=1	-	-	-	-	-	-	-	-	5185	2	C	UR	9.52948	11.7074	11.257	7.30871	8.18155	10.1921	10.0322	10.8313	8.92864	-0.278693	0.116596	0.933316
sp|Q14964|RB39A_HUMAN	Q14964		RAB39A	Ras-related protein Rab-39A OS=Homo sapiens OX=9606 GN=RAB39A PE=1 SV=2	-	-	-	-	-	-	-	-	5363	4	C	UR	10.7492	9.47329	9.76349	8.04315	8.57904	8.08159	8.25453	9.99533	8.23958	-0.278683	0.00424455	2.37217
sp|Q15274|NADC_HUMAN	Q15274		QPRT	Nicotinate-nucleotide pyrophosphorylase [carboxylating] OS=Homo sapiens OX=9606 GN=QPRT PE=1 SV=3	-	-	-	-	-	-	-	-	4394	9	C	UR	8.81241	9.90584	9.82318	8.27394	8.16802	7.38913	7.54057	9.51381	7.84292	-0.278633	0.00815765	2.08843
sp|O43294|TGFI1_HUMAN	O43294		TGFB1I1	Transforming growth factor beta-1-induced transcript 1 protein OS=Homo sapiens OX=9606 GN=TGFB1I1 PE=1 SV=2	-	-	-	-	-	-	-	-	4153	1	C	UR	11.1637	12.7003	10.2507	8.6101	8.87465	10.1774	9.83681	11.3716	9.37474	-0.27858	0.043808	1.35845
sp|O60331-3|PI51C_HUMAN	O60331	3	PIP5K1C	Isoform 3 of Phosphatidylinositol 4-phosphate 5-kinase type-1 gamma OS=Homo sapiens OX=9606 GN=PIP5K1C	-	-	-	-	-	-	-	-	15	8	C	UR	9.66865	10.4242	9.65659	8.67611	8.53975	8.02358	7.46352	9.91648	8.17574	-0.278479	0.0065807	2.18173
sp|Q9NXV2|KCTD5_HUMAN	Q9NXV2		KCTD5	BTB/POZ domain-containing protein KCTD5 OS=Homo sapiens OX=9606 GN=KCTD5 PE=1 SV=1	-	-	-	-	-	-	-	-	6948	2	C	UR	11.5506	9.89172	10.2211	8.27411	9.4609	8.48592	8.58796	10.5545	8.70222	-0.278399	0.0167586	1.77576
sp|Q9H6Y7|RN167_HUMAN	Q9H6Y7		RNF167	E3 ubiquitin-protein ligase RNF167 OS=Homo sapiens OX=9606 GN=RNF167 PE=1 SV=1	-	-	-	-	-	-	+	-	2578	1	C	UR	12.0531	9.85902	10.7843	8.88579	8.31827	8.58988	10.1591	10.8988	8.98826	-0.278056	0.0447828	1.34889
tr|J3KQJ1|J3KQJ1_HUMAN	J3KQJ1		SUMF2	Inactive C-alpha-formylglycine-generating enzyme 2 OS=Homo sapiens OX=9606 GN=SUMF2 PE=1 SV=1	-	-	-	+	-	-	-	-	4045	8	C	UR	10.4229	9.25607	8.62879	7.56279	7.87703	7.99967	7.69063	9.43592	7.78253	-0.277924	0.0149398	1.82565
sp|Q86X95|CIR1_HUMAN	Q86X95		CIR1	Corepressor interacting with RBPJ 1 OS=Homo sapiens OX=9606 GN=CIR1 PE=1 SV=1	-	-	-	-	-	-	-	-	7527	3	C	UR	10.6577	9.70842	10.1835	7.6837	8.19751	8.9363	8.78659	10.1832	8.40103	-0.277555	0.00739058	2.13132
sp|O43399-5|TPD54_HUMAN	O43399	5	TPD52L2	Isoform 5 of Tumor protein D54 OS=Homo sapiens OX=9606 GN=TPD52L2	-	-	-	-	-	-	-	-	6201	11	C	UR	9.76913	9.76307	9.33788	8.21143	7.69365	7.82653	8.02899	9.62336	7.94015	-0.277374	0.000235016	3.6289
sp|Q8NCC3|PAG15_HUMAN	Q8NCC3		PLA2G15	Group XV phospholipase A2 OS=Homo sapiens OX=9606 GN=PLA2G15 PE=1 SV=2	-	-	-	-	-	-	-	-	1719	8	C	UR	9.89245	9.20344	10.1331	8.34386	8.01455	8.12363	7.67659	9.743	8.03966	-0.277232	0.00188749	2.72412
sp|Q86YB8|ERO1B_HUMAN	Q86YB8		ERO1B	ERO1-like protein beta OS=Homo sapiens OX=9606 GN=ERO1B PE=1 SV=2	-	-	-	-	-	-	-	-	3852	1	C	UR	9.17024	8.4545	8.80105	7.25898	7.37863	7.80596	6.63751	8.8086	7.27027	-0.276903	0.00580034	2.23655
sp|Q9BYN8|RT26_HUMAN	Q9BYN8		MRPS26	28S ribosomal protein S26, mitochondrial OS=Homo sapiens OX=9606 GN=MRPS26 PE=1 SV=1	+	Matrix	-	-	-	-	-	-	1230	5	C	UR	10.0772	10.1	9.63982	8.39268	7.883	8.40626	8.13123	9.93901	8.20329	-0.276899	0.000283878	3.54687
sp|O14508|SOCS2_HUMAN	O14508		SOCS2	Suppressor of cytokine signaling 2 OS=Homo sapiens OX=9606 GN=SOCS2 PE=1 SV=1	-	-	-	-	-	-	-	-	4432	2	C	UR	8.74338	12.1202	9.22236	9.93085	7.59895	8.50771	7.08076	10.0286	8.27957	-0.2765	0.189083	0.723348
sp|Q9Y4X4|KLF12_HUMAN	Q9Y4X4		KLF12	Krueppel-like factor 12 OS=Homo sapiens OX=9606 GN=KLF12 PE=1 SV=2	-	-	-	-	-	-	-	-	4445	2	C	UR	6.79536	10.6113	11.277	7.40218	8.55657	7.95144	7.66581	9.56122	7.894	-0.276438	0.224861	0.648086
tr|J3KPD3|J3KPD3_HUMAN	J3KPD3		RBM7	RNA binding motif protein 7, isoform CRA_c OS=Homo sapiens OX=9606 GN=RBM7 PE=1 SV=1	-	-	-	-	-	-	-	-	8015	5	C	UR	10.3779	9.52204	10.2006	8.17458	7.47807	9.12404	8.36099	10.0335	8.28442	-0.276354	0.0121619	1.915
sp|Q9UNW1|MINP1_HUMAN	Q9UNW1		MINPP1	Multiple inositol polyphosphate phosphatase 1 OS=Homo sapiens OX=9606 GN=MINPP1 PE=1 SV=1	-	-	-	+	-	-	-	-	3084	9	C	UR	10.6971	10.1209	10.076	8.0362	9.00541	8.41001	8.56188	10.298	8.50338	-0.276257	0.00161449	2.79196
tr|I3L3Y9|I3L3Y9_HUMAN	I3L3Y9		GPS2	G protein pathway suppressor 2 (Fragment) OS=Homo sapiens OX=9606 GN=GPS2 PE=1 SV=1	-	-	-	-	-	-	-	-	7749	1	C	UR	11.4039	8.54458	10.7305	7.59128	8.10829	7.92994	10.1532	10.2263	8.44568	-0.276003	0.133691	0.873897
sp|A0A0B4J2F0|PIOS1_HUMAN	A0A0B4J2F0		PIGBOS1	Protein PIGBOS1 OS=Homo sapiens OX=9606 GN=PIGBOS1 PE=3 SV=1	+	MOM	-	-	-	-	-	-	8024	1	C	UR	9.22358	10.8212	9.83889	7.72301	8.63322	8.51307	8.04575	9.96122	8.22876	-0.275647	0.0133345	1.87502
sp|Q7Z7F7-2|RM55_HUMAN	Q7Z7F7	2	MRPL55	Isoform 2 of 39S ribosomal protein L55, mitochondrial OS=Homo sapiens OX=9606 GN=MRPL55	+	Matrix	-	-	-	-	-	-	5647	1	C	UR	8.83407	11.3482	9.35961	8.13067	8.69687	8.02725	7.69587	9.84729	8.13767	-0.275112	0.0550903	1.25892
sp|Q9Y5M8|SRPRB_HUMAN	Q9Y5M8		SRPRB	Signal recognition particle receptor subunit beta OS=Homo sapiens OX=9606 GN=SRPRB PE=1 SV=3	-	-	-	+	-	-	-	-	2353	8	C	UR	10.715	10.1423	10.9577	8.51892	9.67568	8.38296	8.48184	10.605	8.76485	-0.274943	0.00671116	2.1732
tr|H0Y4V9|H0Y4V9_HUMAN	H0Y4V9		LARP4B	La-related protein 4B (Fragment) OS=Homo sapiens OX=9606 GN=LARP4B PE=1 SV=1	-	-	-	-	-	-	-	-	2112	1	C	UR	11.6051	8.87267	9.71326	7.52197	8.99747	8.76807	7.9825	10.0637	8.3175	-0.274935	0.0776302	1.10997
sp|Q9H2W6|RM46_HUMAN	Q9H2W6		MRPL46	39S ribosomal protein L46, mitochondrial OS=Homo sapiens OX=9606 GN=MRPL46 PE=1 SV=1	+	Matrix	-	-	-	-	-	-	4741	6	C	UR	10.2867	9.2738	9.85779	8.27239	7.81095	7.66751	8.66796	9.8061	8.1047	-0.27492	0.00550376	2.25934
sp|Q9H147|TDIF1_HUMAN	Q9H147		DNTTIP1	Deoxynucleotidyltransferase terminal-interacting protein 1 OS=Homo sapiens OX=9606 GN=DNTTIP1 PE=1 SV=2	-	-	-	-	-	-	-	-	2615	2	C	UR	11.2798	10.4776	10.8912	7.87764	9.3609	9.80665	8.93931	10.8829	8.99612	-0.274683	0.0156907	1.80436
sp|P01111|RASN_HUMAN	P01111		NRAS	GTPase NRas OS=Homo sapiens OX=9606 GN=NRAS PE=1 SV=1	-	-	-	-	-	-	-	-	5368	2	C	UR	9.17244	9.34878	10.2196	7.98535	8.62611	7.25847	7.80924	9.58027	7.91979	-0.274604	0.0118105	1.92773
sp|P30039|PBLD_HUMAN	P30039		PBLD	Phenazine biosynthesis-like domain-containing protein OS=Homo sapiens OX=9606 GN=PBLD PE=1 SV=2	-	-	-	-	-	-	-	-	6177	5	C	UR	7.22072	10.6551	9.71753	8.51601	7.67186	7.39828	6.83117	9.19778	7.60433	-0.274465	0.155249	0.808972
sp|Q15233|NONO_HUMAN	Q15233		NONO	Non-POU domain-containing octamer-binding protein OS=Homo sapiens OX=9606 GN=NONO PE=1 SV=4	-	-	-	-	-	-	-	-	532	49	C	UR	11.2109	8.97093	9.39458	8.14262	7.45555	8.28797	8.72515	9.8588	8.15282	-0.274113	0.0477126	1.32137
tr|A0A0D9SEI0|A0A0D9SEI0_HUMAN	A0A0D9SEI0		C6orf203	Uncharacterized protein C6orf203 OS=Homo sapiens OX=9606 GN=C6orf203 PE=1 SV=1	-	-	-	-	-	-	-	-	5619	3	C	UR	9.86608	10.6286	8.82342	8.99609	7.49477	8.27846	7.55774	9.7727	8.08177	-0.274087	0.0381995	1.41794
sp|Q9P2D1|CHD7_HUMAN	Q9P2D1		CHD7	Chromodomain-helicase-DNA-binding protein 7 OS=Homo sapiens OX=9606 GN=CHD7 PE=1 SV=3	-	-	-	-	-	-	-	-	5371	25	C	UR	10.5628	9.42066	9.7333	7.12943	8.68456	8.38209	8.57092	9.90559	8.19175	-0.274071	0.0204081	1.6902
sp|Q06323-2|PSME1_HUMAN	Q06323	2	PSME1	Isoform 2 of Proteasome activator complex subunit 1 OS=Homo sapiens OX=9606 GN=PSME1	-	-	-	-	-	-	-	-	3176	15	C	UR	9.03343	10.8744	10.9265	7.8786	8.72855	8.51489	8.88159	10.2781	8.50091	-0.273886	0.0284102	1.54653
sp|Q01518|CAP1_HUMAN	Q01518		CAP1	Adenylyl cyclase-associated protein 1 OS=Homo sapiens OX=9606 GN=CAP1 PE=1 SV=5	-	-	-	-	-	-	-	-	1608	25	C	UR	9.38383	10.1415	10.1856	8.37979	8.26031	7.77781	8.3576	9.90364	8.19388	-0.273413	0.0015569	2.80774
sp|Q9P0W2|HM20B_HUMAN	Q9P0W2		HMG20B	SWI/SNF-related matrix-associated actin-dependent regulator of chromatin subfamily E member 1-related OS=Homo sapiens OX=9606 GN=HMG20B PE=1 SV=1	-	-	-	-	-	-	-	-	3158	1	C	UR	10.6483	10.6758	10.927	6.25019	8.16378	11.0168	10.1489	10.7504	8.89492	-0.273333	0.201451	0.69583
sp|Q9UQ53-3|MGT4B_HUMAN	Q9UQ53	3	MGAT4B	Isoform 3 of Alpha-1,3-mannosyl-glycoprotein 4-beta-N-acetylglucosaminyltransferase B OS=Homo sapiens OX=9606 GN=MGAT4B	-	-	-	-	-	-	-	-	6100	1	C	UR	10.1306	9.17836	11.1907	7.15929	10.0735	8.74477	7.6723	10.1666	8.41247	-0.27323	0.11021	0.95778
tr|A0A087X159|A0A087X159_HUMAN	A0A087X159		SSBP2	Single-stranded DNA-binding protein 2 OS=Homo sapiens OX=9606 GN=SSBP2 PE=1 SV=1	-	-	-	-	-	-	-	-	7110	1	C	UR	9.39694	9.42078	7.86139	8.77149	6.80614	6.97335	6.88401	8.89304	7.35875	-0.273216	0.0817984	1.08726
sp|P32519|ELF1_HUMAN	P32519		ELF1	ETS-related transcription factor Elf-1 OS=Homo sapiens OX=9606 GN=ELF1 PE=1 SV=2	-	-	-	-	-	-	-	-	5313	1	C	UR	11.1601	10.9609	9.96502	7.33941	8.91743	9.13571	10.0296	10.6953	8.85554	-0.272331	0.0533638	1.27275
sp|Q8IZQ1|WDFY3_HUMAN	Q8IZQ1		WDFY3	WD repeat and FYVE domain-containing protein 3 OS=Homo sapiens OX=9606 GN=WDFY3 PE=1 SV=2	-	-	+	-	-	-	-	-	1392	29	C	UR	9.98962	10.001	10.0021	8.70189	8.54297	7.86649	8.00494	9.99757	8.27907	-0.272109	0.000826478	3.08277
sp|P13929|ENOB_HUMAN	P13929		ENO3	Beta-enolase OS=Homo sapiens OX=9606 GN=ENO3 PE=1 SV=5	-	-	-	-	-	-	-	-	723	10	C	UR	9.0935	10.5739	10.1071	10.4025	8.57134	8.56953	5.3378	9.92483	8.22029	-0.271853	0.246437	0.608294
sp|P82909|RT36_HUMAN	P82909		MRPS36	28S ribosomal protein S36, mitochondrial OS=Homo sapiens OX=9606 GN=MRPS36 PE=1 SV=2	+	Matrix	-	-	-	-	-	-	5250	2	C	UR	9.56244	9.34833	8.26462	8.17306	6.16949	8.41576	7.25496	9.05846	7.50332	-0.271738	0.0741568	1.12985
sp|Q99519|NEUR1_HUMAN	Q99519		NEU1	Sialidase-1 OS=Homo sapiens OX=9606 GN=NEU1 PE=1 SV=1	-	-	-	-	+	-	-	-	4673	2	C	UR	11.2138	8.84914	10.3953	7.62354	8.66552	8.33466	9.02147	10.1527	8.4113	-0.27147	0.0502704	1.29869
sp|P00558|PGK1_HUMAN	P00558		PGK1	Phosphoglycerate kinase 1 OS=Homo sapiens OX=9606 GN=PGK1 PE=1 SV=3	-	-	-	-	-	-	-	-	724	38	C	UR	9.06804	10.8245	10.1138	9.07904	8.23008	7.77866	8.06025	10.0021	8.28701	-0.271382	0.0246846	1.60757
sp|P51797-5|CLCN6_HUMAN	P51797	5	CLCN6	Isoform 5 of Chloride transport protein 6 OS=Homo sapiens OX=9606 GN=CLCN6	-	-	-	-	-	-	-	-	5565	6	C	UR	9.939	9.19772	10.5793	8.378	8.50367	7.81609	8.13266	9.90534	8.2076	-0.271245	0.00652672	2.18531
sp|Q14686|NCOA6_HUMAN	Q14686		NCOA6	Nuclear receptor coactivator 6 OS=Homo sapiens OX=9606 GN=NCOA6 PE=1 SV=3	-	-	-	-	-	-	-	-	3560	11	C	UR	10.7325	9.4493	9.46634	7.7943	7.6117	8.75011	8.60111	9.88271	8.1893	-0.271166	0.0181066	1.74216
sp|Q16649|NFIL3_HUMAN	Q16649		NFIL3	Nuclear factor interleukin-3-regulated protein OS=Homo sapiens OX=9606 GN=NFIL3 PE=1 SV=2	-	-	-	-	-	-	-	-	7724	2	C	UR	11.0047	9.31038	9.69025	8.03641	7.96986	8.56614	8.58739	10.0018	8.28995	-0.270821	0.0151549	1.81945
sp|Q14197|ICT1_HUMAN	Q14197		MRPL58	Peptidyl-tRNA hydrolase ICT1, mitochondrial OS=Homo sapiens OX=9606 GN=MRPL58 PE=1 SV=1	+	Matrix	-	-	-	-	-	-	5215	7	C	UR	10.047	10.6181	9.71489	8.30725	8.46467	8.90797	7.89557	10.1267	8.39386	-0.270752	0.00339441	2.46924
sp|O95544-2|NADK_HUMAN	O95544	2	NADK	Isoform 2 of NAD kinase OS=Homo sapiens OX=9606 GN=NADK	-	-	-	-	-	-	-	-	4581	1	C	UR	9.45259	11.2321	10.599	8.50962	8.57436	9.07637	8.42466	10.4279	8.64625	-0.270301	0.0126412	1.89821
sp|Q9BT40|INP5K_HUMAN	Q9BT40		INPP5K	Inositol polyphosphate 5-phosphatase K OS=Homo sapiens OX=9606 GN=INPP5K PE=1 SV=3	-	-	-	-	-	-	-	-	4492	3	C	UR	10.9332	10.2636	9.53105	8.52888	8.85931	8.24157	8.34093	10.2426	8.49267	-0.270294	0.00550099	2.25956
sp|Q08379|GOGA2_HUMAN	Q08379		GOLGA2	Golgin subfamily A member 2 OS=Homo sapiens OX=9606 GN=GOLGA2 PE=1 SV=3	-	-	-	-	-	-	-	-	205	11	C	UR	10.2669	9.54168	9.53777	8.09484	7.76532	8.41237	8.17682	9.78212	8.11234	-0.270029	0.00129592	2.88742
sp|Q5H9E4|S2553_HUMAN	Q5H9E4		SLC25A53	Solute carrier family 25 member 53 OS=Homo sapiens OX=9606 GN=SLC25A53 PE=2 SV=1	+	MIM	-	-	-	-	-	-	6727	2	C	UR	10.5896	8.2646	8.94023	6.9979	7.4591	7.94467	8.34381	9.26481	7.68637	-0.269459	0.0660165	1.18035
sp|Q9UIF9|BAZ2A_HUMAN	Q9UIF9		BAZ2A	Bromodomain adjacent to zinc finger domain protein 2A OS=Homo sapiens OX=9606 GN=BAZ2A PE=1 SV=4	-	-	-	-	-	-	-	-	369	17	C	UR	10.737	10.4478	11.5212	7.26889	9.68743	9.80346	9.42331	10.902	9.04577	-0.269277	0.057624	1.2394
sp|O43189|PHF1_HUMAN	O43189		PHF1	PHD finger protein 1 OS=Homo sapiens OX=9606 GN=PHF1 PE=1 SV=3	-	-	-	-	-	-	-	-	3110	3	C	UR	11.6476	9.37836	11.056	8.6394	9.36339	9.0008	8.4896	10.694	8.8733	-0.269258	0.0312985	1.50448
tr|J3QLS3|J3QLS3_HUMAN	J3QLS3		MRPS7	28S ribosomal protein S7, mitochondrial OS=Homo sapiens OX=9606 GN=MRPS7 PE=1 SV=1	+	MIM	-	-	-	-	-	-	6775	10	C	UR	10.0286	10.1474	10.0268	7.94893	9.3581	9.39196	8.72639	10.0676	8.85635	-0.184936	0.0297734	1.52617
sp|O14917|PCD17_HUMAN	O14917		PCDH17	Protocadherin-17 OS=Homo sapiens OX=9606 GN=PCDH17 PE=2 SV=2	-	-	-	-	-	-	-	-	6719	4	C	UR	8.61483	8.328	7.93642	7.95043	7.04187	6.46413	6.06975	8.29308	6.88155	-0.269176	0.0395874	1.40244
sp|P62995|TRA2B_HUMAN	P62995		TRA2B	Transformer-2 protein homolog beta OS=Homo sapiens OX=9606 GN=TRA2B PE=1 SV=1	-	-	-	-	-	-	-	-	556	14	C	UR	10.8904	8.43344	10.6384	7.62338	8.13529	8.10436	9.28898	9.98741	8.288	-0.269087	0.0799552	1.09715
sp|P60174|TPIS_HUMAN	P60174		TPI1	Triosephosphate isomerase OS=Homo sapiens OX=9606 GN=TPI1 PE=1 SV=3	-	-	-	-	-	-	-	-	4618	36	C	UR	8.93063	10.7439	10.0889	8.35229	8.34952	7.75735	8.47651	9.92114	8.23392	-0.268927	0.0174088	1.75923
sp|O60885|BRD4_HUMAN	O60885		BRD4	Bromodomain-containing protein 4 OS=Homo sapiens OX=9606 GN=BRD4 PE=1 SV=2	-	-	-	-	-	-	-	-	63	23	C	UR	11.1386	9.90972	10.0258	7.89001	8.22624	9.20545	9.06536	10.358	8.59676	-0.268885	0.0169421	1.77103
sp|Q9BVG3|TRI62_HUMAN	Q9BVG3		TRIM62	E3 ubiquitin-protein ligase TRIM62 OS=Homo sapiens OX=9606 GN=TRIM62 PE=1 SV=1	-	-	-	-	-	-	-	-	8404	2	C	UR	9.31419	9.65422	9.12206	8.32516	7.30754	7.96169	7.50557	9.36349	7.77499	-0.268206	0.00322739	2.49115
sp|Q15777|MPPD2_HUMAN	Q15777		MPPED2	Metallophosphoesterase MPPED2 OS=Homo sapiens OX=9606 GN=MPPED2 PE=1 SV=1	-	-	-	-	-	-	-	-	5851	4	C	UR	10.0753	10.2301	10.5812	9.26859	8.81363	8.23822	7.88023	10.2955	8.55017	-0.267994	0.00616102	2.21035
sp|P78417|GSTO1_HUMAN	P78417		GSTO1	Glutathione S-transferase omega-1 OS=Homo sapiens OX=9606 GN=GSTO1 PE=1 SV=2	-	-	-	-	-	-	-	-	5733	11	C	UR	10.0589	10.751	10.7153	7.75384	8.7281	8.56788	9.85985	10.5084	8.72742	-0.267916	0.0224648	1.6485
sp|Q6ZNL6|FGD5_HUMAN	Q6ZNL6		FGD5	FYVE, RhoGEF and PH domain-containing protein 5 OS=Homo sapiens OX=9606 GN=FGD5 PE=1 SV=3	-	-	-	-	-	-	-	-	1070	1	C	UR	8.86375	10.4117	9.7398	7.83226	7.70437	8.05745	8.53651	9.67175	8.03265	-0.267901	0.0128239	1.89198
tr|A0A499FI48|A0A499FI48_HUMAN	A0A499FI48		PDIA4	Protein disulfide-isomerase OS=Homo sapiens OX=9606 GN=PDIA4 PE=1 SV=1	-	-	-	+	-	-	-	-	671	45	C	UR	10.7094	9.17824	9.85549	7.67573	8.23688	8.01673	9.01492	9.91438	8.23606	-0.267567	0.0202387	1.69382
tr|M0QY77|M0QY77_HUMAN	M0QY77		KXD1	KxDL motif-containing protein 1 OS=Homo sapiens OX=9606 GN=KXD1 PE=1 SV=1	-	-	-	-	-	-	-	+	5076	2	C	UR	9.67086	9.54938	11.2303	8.57731	7.96085	8.39585	8.80595	10.1502	8.43499	-0.267047	0.0186072	1.73032
sp|Q8N3U4-2|STAG2_HUMAN	Q8N3U4	2	STAG2	Isoform 2 of Cohesin subunit SA-2 OS=Homo sapiens OX=9606 GN=STAG2	-	-	-	-	-	-	-	-	492	19	C	UR	11.4723	9.33486	10.1113	7.60474	8.03616	8.84956	9.77037	10.3062	8.56521	-0.266946	0.0731594	1.13573
tr|A0A3F2YNY6|A0A3F2YNY6_HUMAN	A0A3F2YNY6		PRPF40A	Pre-mRNA-processing factor 40 homolog A OS=Homo sapiens OX=9606 GN=PRPF40A PE=1 SV=1	-	-	-	-	-	-	-	-	55	19	C	UR	10.964	8.83329	9.99823	7.61146	7.99769	8.37797	9.02958	9.93184	8.25418	-0.266937	0.0440955	1.35561
sp|P33176|KINH_HUMAN	P33176		KIF5B	Kinesin-1 heavy chain OS=Homo sapiens OX=9606 GN=KIF5B PE=1 SV=1	-	-	-	-	-	-	-	-	211	37	C	UR	9.59981	10.7621	10.0982	8.22036	8.34713	8.46956	8.71783	10.1534	8.43872	-0.266863	0.00258702	2.5872
sp|P25686|DNJB2_HUMAN	P25686		DNAJB2	DnaJ homolog subfamily B member 2 OS=Homo sapiens OX=9606 GN=DNAJB2 PE=1 SV=3	-	-	-	-	-	-	-	-	1147	6	C	UR	9.38004	9.15479	10.4387	7.91419	8.58672	7.77319	7.8391	9.65784	8.0283	-0.266607	0.00951758	2.02147
sp|O60234|GMFG_HUMAN	O60234		GMFG	Glia maturation factor gamma OS=Homo sapiens OX=9606 GN=GMFG PE=1 SV=1	-	-	-	-	-	-	-	-	6359	1	C	UR	8.74934	11.824	9.77206	9.0728	7.82147	8.4418	8.30519	10.1151	8.41032	-0.266284	0.0908535	1.04166
sp|Q9UJS0-2|CMC2_HUMAN	Q9UJS0	2	SLC25A13	Isoform 2 of Calcium-binding mitochondrial carrier protein Aralar2 OS=Homo sapiens OX=9606 GN=SLC25A13	+	MIM	-	-	-	-	-	-	1974	22	C	UR	10.0228	8.89891	12.247	6.7546	10.5406	7.88846	9.37159	10.3896	8.63881	-0.266231	0.230082	0.638117
sp|P11717|MPRI_HUMAN	P11717		IGF2R	Cation-independent mannose-6-phosphate receptor OS=Homo sapiens OX=9606 GN=IGF2R PE=1 SV=3	-	-	-	-	-	-	-	+	853	55	C	UR	10.0866	9.82145	10.2496	7.97206	8.39615	8.36366	8.71056	10.0526	8.36061	-0.265882	0.000448001	3.34872
sp|Q8NHH9-2|ATLA2_HUMAN	Q8NHH9	2	ATL2	Isoform 2 of Atlastin-2 OS=Homo sapiens OX=9606 GN=ATL2	-	-	-	+	-	-	-	-	1958	1	C	UR	10.3675	8.56555	9.91665	8.85789	8.27615	7.69787	7.16051	9.61657	7.99811	-0.265864	0.0492904	1.30724
sp|O15440|MRP5_HUMAN	O15440		ABCC5	Multidrug resistance-associated protein 5 OS=Homo sapiens OX=9606 GN=ABCC5 PE=1 SV=2	-	-	-	-	-	-	-	-	6988	1	C	UR	10.2889	8.68865	11.1999	8.42263	8.61549	7.2882	9.1417	10.0592	8.367	-0.265725	0.0788843	1.10301
sp|P0DPB5|RPC22_HUMAN	P0DPB5		POLR1D	Protein POLR1D, isoform 2 OS=Homo sapiens OX=9606 GN=POLR1D PE=1 SV=1	-	-	-	-	-	-	-	-	1432	5	C	UR	11.1993	10.6858	10.2492	8.35853	8.74492	9.89048	8.64647	10.7114	8.9101	-0.265638	0.0112371	1.94934
sp|Q6IBS0|TWF2_HUMAN	Q6IBS0		TWF2	Twinfilin-2 OS=Homo sapiens OX=9606 GN=TWF2 PE=1 SV=2	-	-	-	-	-	-	-	-	4679	5	C	UR	10.0869	9.96105	10.1224	8.92684	8.37019	8.18384	7.98192	10.0568	8.3657	-0.265611	0.000956772	3.01919
sp|Q13123|RED_HUMAN	Q13123		IK	Protein Red OS=Homo sapiens OX=9606 GN=IK PE=1 SV=3	-	-	-	-	-	-	-	-	266	16	C	UR	11.4024	10.2368	9.89791	7.93875	8.59687	9.42915	9.01426	10.5124	8.74476	-0.265598	0.0214591	1.66839
sp|Q9P2H5|UBP35_HUMAN	Q9P2H5		USP35	Ubiquitin carboxyl-terminal hydrolase 35 OS=Homo sapiens OX=9606 GN=USP35 PE=1 SV=3	-	-	-	-	-	-	-	-	5237	2	C	UR	9.87028	9.81182	10.1461	8.86376	9.27458	7.91729	7.041	9.94273	8.27416	-0.26503	0.0383313	1.41645
sp|Q13480-2|GAB1_HUMAN	Q13480	2	GAB1	Isoform 2 of GRB2-associated-binding protein 1 OS=Homo sapiens OX=9606 GN=GAB1	-	-	-	-	-	-	-	-	5672	4	C	UR	9.15736	10.0761	10.3617	8.1249	7.93489	8.2863	8.493	9.86505	8.20977	-0.264985	0.00430767	2.36576
sp|Q8WUA4|TF3C2_HUMAN	Q8WUA4		GTF3C2	General transcription factor 3C polypeptide 2 OS=Homo sapiens OX=9606 GN=GTF3C2 PE=1 SV=2	-	-	-	-	-	-	-	-	2292	7	C	UR	11.1236	9.61619	10.5933	7.49866	9.38068	8.77137	9.11684	10.4444	8.69189	-0.264983	0.0360756	1.44279
sp|Q96BJ3|AIDA_HUMAN	Q96BJ3		AIDA	Axin interactor, dorsalization-associated protein OS=Homo sapiens OX=9606 GN=AIDA PE=1 SV=1	-	-	-	-	-	-	-	-	4119	6	C	UR	9.00327	11.8727	9.15695	9.09563	8.05948	8.7824	7.38955	10.011	8.33177	-0.264888	0.121411	0.915742
sp|Q53T59|H1BP3_HUMAN	Q53T59		HS1BP3	HCLS1-binding protein 3 OS=Homo sapiens OX=9606 GN=HS1BP3 PE=1 SV=1	-	-	-	-	-	-	-	-	1944	5	C	UR	9.57786	10.5427	9.53066	8.01654	8.09626	8.47802	8.31305	9.88374	8.22597	-0.264872	0.00275764	2.55946
sp|P50895|BCAM_HUMAN	P50895		BCAM	Basal cell adhesion molecule OS=Homo sapiens OX=9606 GN=BCAM PE=1 SV=2	-	-	-	-	-	-	-	-	1732	7	C	UR	10.512	8.94544	10.4917	7.956	9.30962	8.15463	7.82398	9.98305	8.31106	-0.264448	0.036841	1.43367
sp|Q8WVM7|STAG1_HUMAN	Q8WVM7		STAG1	Cohesin subunit SA-1 OS=Homo sapiens OX=9606 GN=STAG1 PE=1 SV=3	-	-	-	-	-	-	-	-	492	8	C	UR	11.6878	10.0205	10.0433	8.64455	8.86952	9.50396	8.22901	10.5839	8.81176	-0.264365	0.0248093	1.60539
sp|Q14562|DHX8_HUMAN	Q14562		DHX8	ATP-dependent RNA helicase DHX8 OS=Homo sapiens OX=9606 GN=DHX8 PE=1 SV=1	-	-	-	-	-	-	-	-	2125	20	C	UR	11.0932	10.3234	10.8455	7.60089	9.29787	9.58998	9.32795	10.754	8.95417	-0.264246	0.0254418	1.59445
sp|Q96K80|ZC3HA_HUMAN	Q96K80		ZC3H10	Zinc finger CCCH domain-containing protein 10 OS=Homo sapiens OX=9606 GN=ZC3H10 PE=1 SV=1	-	-	-	-	-	-	-	-	6907	2	C	UR	11.9237	9.02784	8.91452	8.37994	8.51933	8.23943	8.02088	9.95535	8.28989	-0.264119	0.102157	0.990734
sp|O95696-2|BRD1_HUMAN	O95696	2	BRD1	Isoform 2 of Bromodomain-containing protein 1 OS=Homo sapiens OX=9606 GN=BRD1	-	-	-	-	-	-	-	-	2060	12	C	UR	10.5565	10.5894	10.8773	7.67334	9.07904	9.9138	8.89252	10.6744	8.88968	-0.263952	0.023358	1.63156
sp|Q53F19|NCBP3_HUMAN	Q53F19		NCBP3	Nuclear cap-binding protein subunit 3 OS=Homo sapiens OX=9606 GN=NCBP3 PE=1 SV=2	-	-	-	-	-	-	-	-	1076	16	C	UR	11.0144	9.85377	9.4191	8.23022	7.72835	9.01668	8.65594	10.0958	8.4078	-0.263949	0.022232	1.65302
sp|Q9NP58|ABCB6_HUMAN	Q9NP58		ABCB6	ATP-binding cassette sub-family B member 6, mitochondrial OS=Homo sapiens OX=9606 GN=ABCB6 PE=1 SV=1	+	MOM	-	-	-	-	+	-	2995	2	C	UR	10.5351	9.60208	10.3458	8.40698	9.6478	7.50055	8.2962	10.161	8.46288	-0.26382	0.0320266	1.49449
sp|Q13363|CTBP1_HUMAN	Q13363		CTBP1	C-terminal-binding protein 1 OS=Homo sapiens OX=9606 GN=CTBP1 PE=1 SV=2	-	-	-	-	-	-	-	-	2443	9	C	UR	9.92645	9.63714	10.4276	8.49433	7.83932	8.35678	8.61753	9.99706	8.32699	-0.263709	0.00188954	2.72364
sp|Q13011|ECH1_HUMAN	Q13011		ECH1	Delta(3,5)-Delta(2,4)-dienoyl-CoA isomerase, mitochondrial OS=Homo sapiens OX=9606 GN=ECH1 PE=1 SV=2	+	Matrix	-	-	-	-	-	-	2337	11	C	UR	10.4009	9.58049	9.56879	8.94168	7.93274	8.06065	7.88534	9.85006	8.2051	-0.263611	0.0069863	2.15575
sp|Q13595|TRA2A_HUMAN	Q13595		TRA2A	Transformer-2 protein homolog alpha OS=Homo sapiens OX=9606 GN=TRA2A PE=1 SV=1	-	-	-	-	-	-	-	-	556	9	C	UR	10.4582	9.4204	9.49173	8.66608	7.36358	8.82902	7.76463	9.79011	8.15583	-0.263494	0.0226749	1.64445
sp|Q8IVS8|GLCTK_HUMAN	Q8IVS8		GLYCTK	Glycerate kinase OS=Homo sapiens OX=9606 GN=GLYCTK PE=1 SV=1	+	Matrix	-	-	-	-	-	-	8219	1	C	UR	9.78406	8.90773	9.52092	7.47607	8.10748	7.39848	8.36107	9.40424	7.83577	-0.263235	0.00683207	2.16545
sp|Q9Y676|RT18B_HUMAN	Q9Y676		MRPS18B	28S ribosomal protein S18b, mitochondrial OS=Homo sapiens OX=9606 GN=MRPS18B PE=1 SV=1	+	MOM	-	-	-	-	-	-	3213	5	C	UR	10.2267	10.2542	10.1055	8.06611	8.96983	8.4986	8.81904	10.1955	8.5884	-0.247467	0.00111503	2.95271
sp|Q9UGL1|KDM5B_HUMAN	Q9UGL1		KDM5B	Lysine-specific demethylase 5B OS=Homo sapiens OX=9606 GN=KDM5B PE=1 SV=3	-	-	-	-	-	-	-	-	1103	21	C	UR	11.0537	9.37434	9.79621	8.01184	8.46453	8.58724	8.51943	10.0747	8.39576	-0.263011	0.0134786	1.87036
sp|P06576|ATPB_HUMAN	P06576		ATP5F1B	ATP synthase subunit beta, mitochondrial OS=Homo sapiens OX=9606 GN=ATP5F1B PE=1 SV=3	+	MIM	-	-	-	-	-	-	2054	54	C	UR	9.95867	9.37902	9.65246	8.47704	7.93128	7.90583	7.91233	9.66338	8.05662	-0.262354	0.000709489	3.14905
tr|H7C144|H7C144_HUMAN	H7C144		ACTN4	Alpha-actinin-4 (Fragment) OS=Homo sapiens OX=9606 GN=ACTN4 PE=1 SV=1	-	-	-	-	-	-	-	-	831	1	C	UR	7.08161	8.91246	11.6666	6.39919	8.91894	7.09379	8.33799	9.22022	7.68748	-0.262291	0.293187	0.532856
sp|Q8NBX0|SCPDL_HUMAN	Q8NBX0		SCCPDH	Saccharopine dehydrogenase-like oxidoreductase OS=Homo sapiens OX=9606 GN=SCCPDH PE=1 SV=1	-	-	-	-	-	-	-	-	1854	10	C	UR	9.62767	9.79775	10.07	8.09943	9.08117	8.10096	7.50996	9.83181	8.19788	-0.262206	0.00950406	2.02209
sp|Q9NZ56|FMN2_HUMAN	Q9NZ56		FMN2	Formin-2 OS=Homo sapiens OX=9606 GN=FMN2 PE=1 SV=4	-	-	-	-	-	-	-	-	952	9	C	UR	9.44818	10.4233	10.1031	8.29158	9.03009	8.48028	7.52234	9.99153	8.33107	-0.262203	0.0129905	1.88638
tr|A0A494BZV2|A0A494BZV2_HUMAN	A0A494BZV2		MPRIP	Myosin phosphatase Rho-interacting protein OS=Homo sapiens OX=9606 GN=MPRIP PE=1 SV=1	-	-	-	-	-	-	-	-	648	32	C	UR	9.4097	10.127	9.53157	8.3482	7.88187	8.14874	7.95212	9.68942	8.08273	-0.261568	0.000805243	3.09407
tr|A0A087WW39|A0A087WW39_HUMAN	A0A087WW39		MLLT6	Protein AF-17 OS=Homo sapiens OX=9606 GN=MLLT6 PE=1 SV=1	-	-	-	-	-	-	-	-	7502	1	C	UR	10.2315	8.4458	10.4102	6.44909	6.56072	9.23334	10.113	9.69583	8.08904	-0.261397	0.245483	0.609979
tr|I3L2J0|I3L2J0_HUMAN	I3L2J0		CIC	Protein capicua homolog OS=Homo sapiens OX=9606 GN=CIC PE=1 SV=1	-	-	-	-	-	-	-	-	2242	3	C	UR	8.41763	9.93448	9.37103	7.72325	7.33692	7.53426	8.24429	9.24105	7.70968	-0.261385	0.0170994	1.76702
sp|Q8NHG8|ZNRF2_HUMAN	Q8NHG8		ZNRF2	E3 ubiquitin-protein ligase ZNRF2 OS=Homo sapiens OX=9606 GN=ZNRF2 PE=1 SV=1	-	-	-	-	-	-	-	-	3467	3	C	UR	9.37363	10.2085	9.58608	8.47175	8.24952	7.85192	7.87607	9.72274	8.11232	-0.261249	0.00205703	2.68676
sp|P61604|CH10_HUMAN	P61604		HSPE1	10 kDa heat shock protein, mitochondrial OS=Homo sapiens OX=9606 GN=HSPE1 PE=1 SV=2	+	Matrix	-	-	-	-	-	-	909	10	C	UR	10.2272	9.14169	9.36056	8.39315	7.06819	7.69136	8.81397	9.57648	7.99167	-0.260999	0.0311321	1.50679
sp|Q03052|PO3F1_HUMAN	Q03052		POU3F1	POU domain, class 3, transcription factor 1 OS=Homo sapiens OX=9606 GN=POU3F1 PE=2 SV=3	-	-	-	-	-	-	-	-	5462	3	C	UR	11.3129	9.91398	10.5072	8.67335	8.78915	9.01922	8.83291	10.578	8.82866	-0.260805	0.00409453	2.3878
sp|Q99807|COQ7_HUMAN	Q99807		COQ7	5-demethoxyubiquinone hydroxylase, mitochondrial OS=Homo sapiens OX=9606 GN=COQ7 PE=1 SV=3	+	IMS	-	-	-	-	-	-	6698	3	C	UR	10.5938	10.7624	10.4641	7.95208	7.91147	7.73483	8.05587	10.6068	7.91356	-0.422586	1.86117e-06	5.73021
sp|O75915|PRAF3_HUMAN	O75915		ARL6IP5	PRA1 family protein 3 OS=Homo sapiens OX=9606 GN=ARL6IP5 PE=1 SV=1	-	-	-	+	-	-	-	-	3960	6	C	UR	10.6052	9.66262	10.0401	8.86325	9.07612	8.33308	7.4622	10.1026	8.43366	-0.260501	0.0181586	1.74092
sp|Q13029|PRDM2_HUMAN	Q13029		PRDM2	PR domain zinc finger protein 2 OS=Homo sapiens OX=9606 GN=PRDM2 PE=1 SV=3	-	-	-	-	-	-	-	-	4700	3	C	UR	10.0951	9.03677	10.9765	7.6422	8.90202	8.43729	8.53296	10.0361	8.37862	-0.260418	0.0323703	1.48985
sp|Q2TB10|ZN800_HUMAN	Q2TB10		ZNF800	Zinc finger protein 800 OS=Homo sapiens OX=9606 GN=ZNF800 PE=1 SV=1	-	-	-	-	-	-	-	-	3025	4	C	UR	9.38657	8.11871	8.39313	7.28329	6.86467	6.61908	8.06382	8.6328	7.20772	-0.260287	0.0344216	1.46317
sp|Q5VWJ9|SNX30_HUMAN	Q5VWJ9		SNX30	Sorting nexin-30 OS=Homo sapiens OX=9606 GN=SNX30 PE=1 SV=1	-	-	-	-	-	-	-	-	5105	11	C	UR	9.6281	9.92847	9.77148	9.10937	8.32498	7.75222	7.46748	9.77602	8.16351	-0.260057	0.0138592	1.85826
sp|O75069|TMCC2_HUMAN	O75069		TMCC2	Transmembrane and coiled-coil domains protein 2 OS=Homo sapiens OX=9606 GN=TMCC2 PE=1 SV=3	-	-	-	-	-	-	-	-	107	2	C	UR	10.0845	10.1825	9.51749	8.24721	9.047	8.63773	7.23262	9.92816	8.29114	-0.259956	0.0207822	1.68231
sp|Q86XT9|TM219_HUMAN	Q86XT9		TMEM219	Insulin-like growth factor-binding protein 3 receptor OS=Homo sapiens OX=9606 GN=TMEM219 PE=1 SV=1	-	-	-	-	-	-	-	-	8283	1	C	UR	10.5342	8.44379	11.0682	7.92042	8.96104	7.75718	8.82057	10.0154	8.3648	-0.259816	0.0825553	1.08326
sp|Q9UJJ9|GNPTG_HUMAN	Q9UJJ9		GNPTG	N-acetylglucosamine-1-phosphotransferase subunit gamma OS=Homo sapiens OX=9606 GN=GNPTG PE=1 SV=1	-	-	-	-	-	-	-	-	4138	2	C	UR	10.6198	8.51033	9.97326	7.54197	8.54983	8.01339	8.3088	9.70113	8.1035	-0.259608	0.040489	1.39266
sp|O00255|MEN1_HUMAN	O00255		MEN1	Menin OS=Homo sapiens OX=9606 GN=MEN1 PE=1 SV=4	-	-	-	-	-	-	-	-	5694	7	C	UR	11.4047	9.19781	10.5311	8.21438	8.14714	8.87542	9.45134	10.3779	8.67207	-0.259062	0.046498	1.33257
sp|P10588|NR2F6_HUMAN	P10588		NR2F6	Nuclear receptor subfamily 2 group F member 6 OS=Homo sapiens OX=9606 GN=NR2F6 PE=1 SV=2	-	-	-	-	-	-	-	-	1654	4	C	UR	9.52725	9.96882	10.7664	8.26137	8.50822	9.23503	7.71894	10.0875	8.43089	-0.25881	0.0182516	1.7387
sp|Q9UJZ1|STML2_HUMAN	Q9UJZ1		STOML2	Stomatin-like protein 2, mitochondrial OS=Homo sapiens OX=9606 GN=STOML2 PE=1 SV=1	+	Matrix	-	-	-	-	-	-	1391	10	C	UR	10.1942	10.4148	9.80222	8.50636	8.88522	8.71859	8.50189	10.1371	8.65301	-0.228366	0.000493376	3.30682
sp|Q9C0K7|STRAB_HUMAN	Q9C0K7		STRADB	STE20-related kinase adapter protein beta OS=Homo sapiens OX=9606 GN=STRADB PE=1 SV=1	-	-	-	-	-	-	-	-	8437	1	C	UR	9.15995	9.87903	10.0256	8.07674	9.08592	7.90967	7.3242	9.68819	8.09913	-0.25846	0.0225134	1.64756
sp|Q9Y2Q9|RT28_HUMAN	Q9Y2Q9		MRPS28	28S ribosomal protein S28, mitochondrial OS=Homo sapiens OX=9606 GN=MRPS28 PE=1 SV=1	+	Matrix	-	-	-	-	-	-	6899	4	C	UR	9.9876	9.76646	9.54269	8.27402	8.39001	8.24086	7.75143	9.76558	8.16408	-0.258416	0.000475512	3.32284
sp|P07910-2|HNRPC_HUMAN	P07910	2	HNRNPC	Isoform C1 of Heterogeneous nuclear ribonucleoproteins C1/C2 OS=Homo sapiens OX=9606 GN=HNRNPC	-	-	-	-	-	-	-	-	685	39	C	UR	11.3674	8.87488	10.4026	7.81467	8.10611	8.62233	9.61697	10.215	8.54002	-0.258372	0.0806784	1.09324
sp|P36894|BMR1A_HUMAN	P36894		BMPR1A	Bone morphogenetic protein receptor type-1A OS=Homo sapiens OX=9606 GN=BMPR1A PE=1 SV=2	-	-	-	-	-	-	-	-	5090	1	C	UR	11.0894	9.46733	8.67017	8.00597	8.27856	8.36274	7.93288	9.7423	8.14504	-0.258341	0.0467156	1.33054
tr|B0QZ18|B0QZ18_HUMAN	B0QZ18		CPNE1	Copine-1 OS=Homo sapiens OX=9606 GN=CPNE1 PE=1 SV=1	-	-	-	-	-	-	-	-	3314	9	C	UR	9.79294	10.3636	10.2782	8.65782	8.2361	8.21502	8.81817	10.1449	8.48178	-0.258318	0.000837107	3.07722
sp|Q9NUM4|T106B_HUMAN	Q9NUM4		TMEM106B	Transmembrane protein 106B OS=Homo sapiens OX=9606 GN=TMEM106B PE=1 SV=2	-	-	-	-	-	-	-	-	5690	4	C	UR	10.0234	9.41598	10.4993	8.4408	8.35422	8.3718	8.21285	9.97956	8.34492	-0.258078	0.00172433	2.76338
tr|E9PGC8|E9PGC8_HUMAN	E9PGC8		MAP1A	Microtubule-associated protein 1A OS=Homo sapiens OX=9606 GN=MAP1A PE=1 SV=1	-	-	-	-	-	-	-	-	169	63	C	UR	9.2684	10.5378	9.35355	8.43785	8.63898	8.00802	7.42848	9.71992	8.12833	-0.257985	0.0190547	1.72
sp|Q9Y2Q3|GSTK1_HUMAN	Q9Y2Q3		GSTK1	Glutathione S-transferase kappa 1 OS=Homo sapiens OX=9606 GN=GSTK1 PE=1 SV=3	+	MIM	-	-	-	-	-	-	1930	7	C	UR	11.4181	11.4355	10.2621	7.46135	7.1247	7.10885	7.08362	11.0386	7.19463	-0.61756	9.68184e-05	4.01404
sp|P62328|TYB4_HUMAN	P62328		TMSB4X	Thymosin beta-4 OS=Homo sapiens OX=9606 GN=TMSB4X PE=1 SV=2	-	-	-	-	-	-	-	-	6373	2	C	UR	14.7553	13.7708	1.23781	13.3066	5.88264	10.5922	3.41557	9.9213	8.29925	-0.257548	0.733262	0.134741
sp|P23469|PTPRE_HUMAN	P23469		PTPRE	Receptor-type tyrosine-protein phosphatase epsilon OS=Homo sapiens OX=9606 GN=PTPRE PE=1 SV=1	-	-	-	-	-	-	-	-	1255	1	C	UR	10.1085	9.10495	8.33984	8.29616	5.71429	7.91401	8.81096	9.18443	7.68385	-0.25736	0.161333	0.792276
sp|Q9BVL4|SELO_HUMAN	Q9BVL4		SELENOO	Protein adenylyltransferase SelO, mitochondrial OS=Homo sapiens OX=9606 GN=SELENOO PE=1 SV=3	+	Matrix	-	-	-	-	-	-	5504	1	C	UR	11.077	10.0425	10.6832	7.30298	9.56424	8.91761	9.69151	10.6009	8.86909	-0.25733	0.055438	1.25619
sp|P32322-3|P5CR1_HUMAN	P32322	3	PYCR1	Isoform 3 of Pyrroline-5-carboxylate reductase 1, mitochondrial OS=Homo sapiens OX=9606 GN=PYCR1	+	Membrane	-	-	-	-	-	-	4308	7	C	UR	11.2511	10.5388	10.8928	7.84296	7.01617	7.3241	7.36302	10.8942	7.38656	-0.56059	4.42832e-05	4.35376
sp|Q6QNY0|BL1S3_HUMAN	Q6QNY0		BLOC1S3	Biogenesis of lysosome-related organelles complex 1 subunit 3 OS=Homo sapiens OX=9606 GN=BLOC1S3 PE=1 SV=1	-	-	-	-	-	-	-	-	5164	1	C	UR	9.82007	11.0548	9.49633	8.87988	8.1156	8.23856	8.65419	10.1237	8.47206	-0.256957	0.0144071	1.84142
sp|O95104|SCAF4_HUMAN	O95104		SCAF4	SR-related and CTD-associated factor 4 OS=Homo sapiens OX=9606 GN=SCAF4 PE=1 SV=3	-	-	-	-	-	-	-	-	262	9	C	UR	11.4133	10.2066	9.92346	8.27366	8.55932	9.44218	8.92319	10.5145	8.79959	-0.256866	0.0166101	1.77963
sp|Q8WUM4|PDC6I_HUMAN	Q8WUM4		PDCD6IP	Programmed cell death 6-interacting protein OS=Homo sapiens OX=9606 GN=PDCD6IP PE=1 SV=1	-	-	-	-	-	-	-	-	184	35	C	UR	9.61942	10.4871	10.1026	8.51682	8.3686	8.31548	8.52367	10.0697	8.43114	-0.256222	0.000674313	3.17114
tr|H7BZV3|H7BZV3_HUMAN	H7BZV3		AP4M1	AP-4 complex subunit mu-1 (Fragment) OS=Homo sapiens OX=9606 GN=AP4M1 PE=1 SV=1	-	-	-	-	-	-	-	-	5479	1	C	UR	10.0025	15.0089	6.5389	8.03192	8.5009	10.6502	8.0424	10.5168	8.80635	-0.256074	0.469292	0.328557
sp|Q9NXR8|ING3_HUMAN	Q9NXR8		ING3	Inhibitor of growth protein 3 OS=Homo sapiens OX=9606 GN=ING3 PE=1 SV=2	-	-	-	-	-	-	-	-	8091	1	C	UR	11.7793	9.39428	7.74845	8.17937	8.00424	9.24772	6.8643	9.64068	8.07391	-0.255867	0.226522	0.644889
sp|Q9P0L0|VAPA_HUMAN	Q9P0L0		VAPA	Vesicle-associated membrane protein-associated protein A OS=Homo sapiens OX=9606 GN=VAPA PE=1 SV=3	-	-	-	+	-	-	-	-	3881	1	C	UR	11.6257	8.70329	10.3628	8.07668	10.0734	7.66042	8.46448	10.2306	8.56874	-0.255734	0.138649	0.858082
sp|P11831|SRF_HUMAN	P11831		SRF	Serum response factor OS=Homo sapiens OX=9606 GN=SRF PE=1 SV=1	-	-	-	-	-	-	-	-	7864	1	C	UR	9.57274	10.1182	11.983	7.6143	9.15985	9.22579	9.37306	10.558	8.84325	-0.255685	0.0796248	1.09895
sp|Q9NQY0|BIN3_HUMAN	Q9NQY0		BIN3	Bridging integrator 3 OS=Homo sapiens OX=9606 GN=BIN3 PE=1 SV=1	-	-	-	-	-	-	-	-	6602	3	C	UR	10.6565	10.359	9.54543	7.20275	8.86792	9.51501	8.55589	10.187	8.53539	-0.255197	0.0493379	1.30682
sp|Q12846|STX4_HUMAN	Q12846		STX4	Syntaxin-4 OS=Homo sapiens OX=9606 GN=STX4 PE=1 SV=2	-	-	-	-	-	-	-	-	7712	1	C	UR	10.2694	9.13409	9.46154	7.51926	8.85774	8.26723	7.60466	9.62168	8.06222	-0.255111	0.0204204	1.68994
sp|Q9NWB6|ARGL1_HUMAN	Q9NWB6		ARGLU1	Arginine and glutamate-rich protein 1 OS=Homo sapiens OX=9606 GN=ARGLU1 PE=1 SV=1	-	-	-	-	-	-	-	-	764	8	C	UR	11.3019	9.77855	9.75848	8.13476	8.08268	9.07861	9.15851	10.2796	8.61364	-0.255095	0.0290956	1.53617
sp|Q9BV38|WDR18_HUMAN	Q9BV38		WDR18	WD repeat-containing protein 18 OS=Homo sapiens OX=9606 GN=WDR18 PE=1 SV=2	-	-	-	-	-	-	-	-	5091	9	C	UR	10.7492	8.79245	10.3517	8.05899	8.08969	8.20575	9.04593	9.96445	8.35009	-0.254998	0.0368442	1.43363
tr|E7EMK3|E7EMK3_HUMAN	E7EMK3		FLOT2	Flotillin-2 OS=Homo sapiens OX=9606 GN=FLOT2 PE=1 SV=1	-	-	-	-	-	-	-	-	4520	12	C	UR	11.0188	9.86742	10.8252	7.94458	9.80468	8.68373	9.00264	10.5705	8.85891	-0.254839	0.0255821	1.59206
sp|P61586|RHOA_HUMAN	P61586		RHOA	Transforming protein RhoA OS=Homo sapiens OX=9606 GN=RHOA PE=1 SV=1	-	-	-	-	-	-	-	-	6415	11	C	UR	9.75535	10.398	10.2143	8.32895	9.43562	8.16291	8.01217	10.1225	8.48491	-0.254601	0.0108676	1.96387
sp|P07902|GALT_HUMAN	P07902		GALT	Galactose-1-phosphate uridylyltransferase OS=Homo sapiens OX=9606 GN=GALT PE=1 SV=3	-	-	-	-	-	-	-	-	5178	3	C	UR	9.28631	10.606	10.6403	8.82612	8.46559	8.4631	8.36974	10.1775	8.53114	-0.254578	0.008449	2.07319
sp|P17405|ASM_HUMAN	P17405		SMPD1	Sphingomyelin phosphodiesterase OS=Homo sapiens OX=9606 GN=SMPD1 PE=1 SV=5	-	-	-	-	-	-	-	-	2894	2	C	UR	11.1248	9.20483	10.1493	9.08897	7.797	8.82885	8.35518	10.1596	8.5175	-0.254348	0.035123	1.45441
sp|O75083|WDR1_HUMAN	O75083		WDR1	WD repeat-containing protein 1 OS=Homo sapiens OX=9606 GN=WDR1 PE=1 SV=4	-	-	-	-	-	-	-	-	4137	17	C	UR	9.95993	9.93633	10.3328	8.64489	8.65455	7.80241	8.69139	10.0764	8.44831	-0.254239	0.00201552	2.69561
sp|Q8NCE2-2|MTMRE_HUMAN	Q8NCE2	2	MTMR14	Isoform 2 of Myotubularin-related protein 14 OS=Homo sapiens OX=9606 GN=MTMR14	-	-	-	-	-	-	-	-	4260	3	C	UR	9.73421	10.0807	10.2647	8.64417	8.37015	7.54554	9.06658	10.0265	8.40661	-0.254227	0.00994821	2.00225
tr|C9J0Q5|C9J0Q5_HUMAN	C9J0Q5		NCOR2	Nuclear receptor corepressor 2 OS=Homo sapiens OX=9606 GN=NCOR2 PE=1 SV=2	-	-	-	-	-	-	-	-	2324	16	C	UR	9.76536	9.5077	9.46546	7.14987	7.73605	8.04946	9.1978	9.57951	8.03329	-0.25396	0.0301199	1.52115
sp|O43488|ARK72_HUMAN	O43488		AKR7A2	Aflatoxin B1 aldehyde reductase member 2 OS=Homo sapiens OX=9606 GN=AKR7A2 PE=1 SV=3	+	Matrix	-	-	-	-	-	-	3070	11	C	UR	9.23314	10.562	10.451	8.25294	8.15196	8.55375	8.86681	10.082	8.45636	-0.253679	0.0100829	1.99641
sp|Q9Y2H1|ST38L_HUMAN	Q9Y2H1		STK38L	Serine/threonine-protein kinase 38-like OS=Homo sapiens OX=9606 GN=STK38L PE=1 SV=3	-	-	-	-	-	-	-	-	4982	5	C	UR	9.29597	9.91613	9.82418	8.01336	8.42626	8.02768	8.00527	9.67876	8.11814	-0.253673	0.000584563	3.23317
sp|O75122|CLAP2_HUMAN	O75122		CLASP2	CLIP-associating protein 2 OS=Homo sapiens OX=9606 GN=CLASP2 PE=1 SV=3	-	-	-	-	-	-	-	-	1505	1	C	UR	9.10598	10.0822	9.08465	9.20947	8.4028	7.49026	6.51801	9.42428	7.90513	-0.253592	0.0953178	1.02083
sp|Q9Y663|HS3SA_HUMAN	Q9Y663		HS3ST3A1	Heparan sulfate glucosamine 3-O-sulfotransferase 3A1 OS=Homo sapiens OX=9606 GN=HS3ST3A1 PE=1 SV=1	-	-	-	-	-	-	-	-	2683	1	C	UR	12.4731	11.6079	11.0528	7.24495	11.2958	10.0311	10.7224	11.7113	9.82356	-0.253579	0.151793	0.818748
sp|Q02252|MMSA_HUMAN	Q02252		ALDH6A1	Methylmalonate-semialdehyde dehydrogenase [acylating], mitochondrial OS=Homo sapiens OX=9606 GN=ALDH6A1 PE=1 SV=2	+	MIM	-	-	-	-	-	-	1331	16	C	UR	10.0012	9.40682	10.2466	7.38219	8.65827	7.89767	9.22841	9.88487	8.29163	-0.253566	0.0290237	1.53725
sp|O75935|DCTN3_HUMAN	O75935		DCTN3	Dynactin subunit 3 OS=Homo sapiens OX=9606 GN=DCTN3 PE=1 SV=1	-	-	-	-	-	-	-	-	2680	11	C	UR	9.54747	10.3427	9.39972	8.87654	7.99645	8.19473	7.69653	9.7633	8.19106	-0.253318	0.00944984	2.02458
sp|Q8WV99|ZFN2B_HUMAN	Q8WV99		ZFAND2B	AN1-type zinc finger protein 2B OS=Homo sapiens OX=9606 GN=ZFAND2B PE=1 SV=1	-	-	-	-	-	-	-	-	1882	2	C	UR	9.92362	10.6897	9.09062	7.50759	8.81422	8.12964	8.77614	9.90131	8.3069	-0.25331	0.0302289	1.51958
sp|Q86VN1|VPS36_HUMAN	Q86VN1		VPS36	Vacuolar protein-sorting-associated protein 36 OS=Homo sapiens OX=9606 GN=VPS36 PE=1 SV=1	-	-	-	-	-	-	-	-	3798	11	C	UR	9.25301	11.1976	9.8007	9.44558	8.02268	8.5469	7.82722	10.0838	8.46059	-0.253204	0.0537571	1.26956
sp|Q5T200|ZC3HD_HUMAN	Q5T200		ZC3H13	Zinc finger CCCH domain-containing protein 13 OS=Homo sapiens OX=9606 GN=ZC3H13 PE=1 SV=1	-	-	-	-	-	-	-	-	2419	12	C	UR	11.3118	9.69184	9.28475	8.10851	7.89785	9.02266	8.85956	10.0961	8.47215	-0.253003	0.0453323	1.34359
sp|Q9NPE3|NOP10_HUMAN	Q9NPE3		NOP10	H/ACA ribonucleoprotein complex subunit 3 OS=Homo sapiens OX=9606 GN=NOP10 PE=1 SV=1	-	-	-	-	-	-	-	-	7983	2	C	UR	11.9088	8.62357	9.4874	8.26386	8.54187	8.43862	8.34464	10.0066	8.39725	-0.252962	0.108802	0.963364
sp|Q9BU61|NDUF3_HUMAN	Q9BU61		NDUFAF3	NADH dehydrogenase [ubiquinone] 1 alpha subcomplex assembly factor 3 OS=Homo sapiens OX=9606 GN=NDUFAF3 PE=1 SV=1	+	MIM	-	-	-	-	-	-	5590	4	C	UR	10.3857	8.4482	9.70319	8.43201	7.96738	7.63343	7.90546	9.51236	7.98457	-0.252589	0.031004	1.50858
sp|Q9UNL4|ING4_HUMAN	Q9UNL4		ING4	Inhibitor of growth protein 4 OS=Homo sapiens OX=9606 GN=ING4 PE=1 SV=1	-	-	-	-	-	-	-	-	7500	4	C	UR	10.7681	9.42635	9.20341	8.18612	7.89392	8.56741	8.25836	9.79929	8.22645	-0.252406	0.0160163	1.79544
sp|Q9HCD5|NCOA5_HUMAN	Q9HCD5		NCOA5	Nuclear receptor coactivator 5 OS=Homo sapiens OX=9606 GN=NCOA5 PE=1 SV=2	-	-	-	-	-	-	-	-	5321	16	C	UR	11.1303	8.67207	9.42591	8.10803	7.57877	8.17702	8.85226	9.74276	8.17902	-0.252403	0.0704937	1.15185
sp|A8MWY0|K132L_HUMAN	A8MWY0		KIAA1324L	UPF0577 protein KIAA1324-like OS=Homo sapiens OX=9606 GN=KIAA1324L PE=1 SV=2	-	-	-	-	-	-	-	-	4149	12	C	UR	9.56279	9.18307	10.0057	7.43766	8.91065	8.12227	7.71329	9.58385	8.04597	-0.25234	0.0157136	1.80372
sp|P57088|TMM33_HUMAN	P57088		TMEM33	Transmembrane protein 33 OS=Homo sapiens OX=9606 GN=TMEM33 PE=1 SV=2	-	-	-	+	-	-	-	-	2670	7	C	UR	13.5291	7.86221	10.1083	8.45398	9.63037	8.2122	8.96414	10.4999	8.81517	-0.252311	0.291028	0.536066
sp|Q8NDD1-5|CA131_HUMAN	Q8NDD1	5	C1orf131	Isoform 2 of Uncharacterized protein C1orf131 OS=Homo sapiens OX=9606 GN=C1orf131	-	-	-	-	-	-	-	-	2263	3	C	UR	11.4382	9.73063	8.61958	9.27058	7.30057	8.67024	8.11355	9.92947	8.33873	-0.251888	0.118916	0.924761
sp|Q9BV79|MECR_HUMAN	Q9BV79		MECR	Enoyl-[acyl-carrier-protein] reductase, mitochondrial OS=Homo sapiens OX=9606 GN=MECR PE=1 SV=2	+	Matrix	-	-	-	-	-	-	6931	6	C	UR	10.3227	9.51863	9.52996	8.45376	8.24949	7.90534	8.28113	9.79043	8.22243	-0.251807	0.00183122	2.73726
sp|P22303-2|ACES_HUMAN	P22303	2	ACHE	Isoform H of Acetylcholinesterase OS=Homo sapiens OX=9606 GN=ACHE	-	-	-	-	-	-	-	-	1244	1	C	UR	9.87166	10.2901	9.74965	8.26513	9.38372	8.38874	7.46109	9.97047	8.37467	-0.251629	0.0218916	1.65972
sp|Q9HAP6|LIN7B_HUMAN	Q9HAP6		LIN7B	Protein lin-7 homolog B OS=Homo sapiens OX=9606 GN=LIN7B PE=1 SV=1	-	-	-	-	-	-	-	-	2157	2	C	UR	10.1035	9.03988	8.97011	8.91711	8.53561	7.43018	6.6023	9.37116	7.8713	-0.251626	0.0835725	1.07794
sp|O75695|XRP2_HUMAN	O75695		RP2	Protein XRP2 OS=Homo sapiens OX=9606 GN=RP2 PE=1 SV=4	-	-	-	-	-	-	-	-	3119	9	C	UR	10.3445	9.50948	9.14234	8.07157	8.55813	7.93709	7.91437	9.66544	8.12029	-0.251304	0.00664496	2.17751
sp|P42025|ACTY_HUMAN	P42025		ACTR1B	Beta-centractin OS=Homo sapiens OX=9606 GN=ACTR1B PE=1 SV=1	-	-	-	-	-	-	-	-	882	8	C	UR	9.22836	9.9952	10.1496	8.70887	8.31186	7.92275	7.96059	9.79105	8.22602	-0.25127	0.00464358	2.33315
sp|Q8NFV4|ABHDB_HUMAN	Q8NFV4		ABHD11	Protein ABHD11 OS=Homo sapiens OX=9606 GN=ABHD11 PE=1 SV=1	+	Matrix	-	-	-	-	-	-	2273	4	C	UR	9.93305	10.202	8.89363	8.27987	8.27562	8.40083	7.56216	9.67623	8.12962	-0.251257	0.0121897	1.91401
sp|Q9H7H0-3|MET17_HUMAN	Q9H7H0	3	METTL17	Isoform 3 of Methyltransferase-like protein 17, mitochondrial OS=Homo sapiens OX=9606 GN=METTL17	+	IMS	-	-	-	-	-	-	6651	5	C	UR	9.85746	9.38842	9.22554	8.99973	9.88699	9.81931	9.86494	9.49047	9.64274	0.0229635	0.632816	0.198722
sp|Q9BRK4|LZTS2_HUMAN	Q9BRK4		LZTS2	Leucine zipper putative tumor suppressor 2 OS=Homo sapiens OX=9606 GN=LZTS2 PE=1 SV=2	-	-	-	-	-	-	-	-	765	3	C	UR	10.0257	9.78291	9.45513	8.52645	7.99936	7.79423	8.46515	9.75458	8.1963	-0.251107	0.00162169	2.79003
sp|P24928|RPB1_HUMAN	P24928		POLR2A	DNA-directed RNA polymerase II subunit RPB1 OS=Homo sapiens OX=9606 GN=POLR2A PE=1 SV=2	-	-	-	-	-	-	-	-	1289	35	C	UR	10.2902	10.9869	10.2329	8.03052	8.86295	9.23754	9.17626	10.5033	8.82682	-0.250882	0.00742344	2.12939
sp|P21912|SDHB_HUMAN	P21912		SDHB	Succinate dehydrogenase [ubiquinone] iron-sulfur subunit, mitochondrial OS=Homo sapiens OX=9606 GN=SDHB PE=1 SV=3	+	unknown	-	-	-	-	-	-	4173	13	C	UR	10.4184	10.1602	10.1967	8.31903	8.65488	8.1132	8.44696	10.2584	8.38352	-0.291183	5.89458e-05	4.22955
sp|O60508|PRP17_HUMAN	O60508		CDC40	Pre-mRNA-processing factor 17 OS=Homo sapiens OX=9606 GN=CDC40 PE=1 SV=1	-	-	-	-	-	-	-	-	4352	11	C	UR	11.2258	9.35166	9.97542	8.37855	7.75324	8.92639	9.18255	10.1843	8.56018	-0.250632	0.0411395	1.38574
sp|Q9BXT2|CCG6_HUMAN	Q9BXT2		CACNG6	Voltage-dependent calcium channel gamma-6 subunit OS=Homo sapiens OX=9606 GN=CACNG6 PE=1 SV=1	-	-	-	-	-	-	-	-	6816	2	C	UR	10.9361	9.42537	10.8024	8.48409	8.91348	9.003	8.52709	10.388	8.73192	-0.250542	0.012339	1.90872
sp|Q9UHN1|DPOG2_HUMAN	Q9UHN1		POLG2	DNA polymerase subunit gamma-2, mitochondrial OS=Homo sapiens OX=9606 GN=POLG2 PE=1 SV=1	+	Matrix	-	-	-	-	-	-	6498	3	C	UR	9.95137	9.12616	10.2806	8.31073	8.36645	8.37633	7.85192	9.78604	8.22636	-0.250472	0.00479059	2.31961
sp|P35914|HMGCL_HUMAN	P35914		HMGCL	Hydroxymethylglutaryl-CoA lyase, mitochondrial OS=Homo sapiens OX=9606 GN=HMGCL PE=1 SV=2	+	Matrix	-	-	-	-	-	-	573	7	C	UR	10.0169	10.1446	8.98696	8.25958	8.55628	8.25317	7.6019	9.71615	8.16773	-0.25045	0.0104542	1.98071
sp|P07737|PROF1_HUMAN	P07737		PFN1	Profilin-1 OS=Homo sapiens OX=9606 GN=PFN1 PE=1 SV=2	-	-	-	-	-	-	-	-	4489	21	C	UR	9.38604	10.8523	9.83709	8.50917	8.28408	8.37567	8.54306	10.0251	8.42799	-0.250362	0.00756655	2.1211
sp|P19174-2|PLCG1_HUMAN	P19174	2	PLCG1	Isoform 2 of 1-phosphatidylinositol 4,5-bisphosphate phosphodiesterase gamma-1 OS=Homo sapiens OX=9606 GN=PLCG1	-	-	-	-	-	-	-	-	1808	36	C	UR	9.39313	9.94749	10.0323	8.36287	8.25558	8.03116	8.27528	9.79097	8.23122	-0.250346	0.000408851	3.38843
sp|Q16594|TAF9_HUMAN	Q16594		TAF9	Transcription initiation factor TFIID subunit 9 OS=Homo sapiens OX=9606 GN=TAF9 PE=1 SV=1	-	-	-	-	-	-	-	-	3463	5	C	UR	10.4592	9.63626	9.70478	8.09285	7.6554	8.88701	8.77275	9.93341	8.352	-0.250167	0.0117834	1.92873
sp|Q9Y5K6|CD2AP_HUMAN	Q9Y5K6		CD2AP	CD2-associated protein OS=Homo sapiens OX=9606 GN=CD2AP PE=1 SV=1	-	-	-	-	-	-	-	-	3089	8	C	UR	9.94514	10.6843	9.85503	7.80963	8.09617	8.85207	9.42073	10.1615	8.54465	-0.250019	0.0207186	1.68364
sp|O00422-2|SAP18_HUMAN	O00422	2	SAP18	Isoform 2 of Histone deacetylase complex subunit SAP18 OS=Homo sapiens OX=9606 GN=SAP18	-	-	-	-	-	-	-	-	3198	9	C	UR	11.0833	9.45115	9.66399	8.40601	7.6439	8.89023	8.91934	10.0661	8.46487	-0.249952	0.0343634	1.4639
sp|Q6ZW49|PAXI1_HUMAN	Q6ZW49		PAXIP1	PAX-interacting protein 1 OS=Homo sapiens OX=9606 GN=PAXIP1 PE=1 SV=2	-	-	-	-	-	-	-	-	2351	2	C	UR	9.75278	9.9314	9.81435	8.33629	7.30068	9.34506	8.09596	9.83284	8.2695	-0.249809	0.0261324	1.58282
sp|Q7Z3V4|UBE3B_HUMAN	Q7Z3V4		UBE3B	Ubiquitin-protein ligase E3B OS=Homo sapiens OX=9606 GN=UBE3B PE=1 SV=3	-	-	-	-	-	-	-	-	5949	6	C	UR	9.28353	10.565	11.0137	9.06186	9.48944	8.38796	7.67151	10.2874	8.65269	-0.249659	0.0510435	1.29206
sp|Q8IVB5|LIX1L_HUMAN	Q8IVB5		LIX1L	LIX1-like protein OS=Homo sapiens OX=9606 GN=LIX1L PE=2 SV=1	-	-	-	-	-	-	-	-	2470	4	C	UR	9.2261	9.62151	9.54519	8.48262	7.76557	8.00141	7.59381	9.46427	7.96085	-0.249568	0.00182001	2.73993
sp|Q9Y6X9|MORC2_HUMAN	Q9Y6X9		MORC2	ATPase MORC2 OS=Homo sapiens OX=9606 GN=MORC2 PE=1 SV=2	-	-	-	-	-	-	-	-	2959	23	C	UR	10.5341	10.3724	10.6197	7.93542	9.22175	9.52089	8.6892	10.5087	8.84182	-0.249174	0.0102318	1.99005
sp|Q9NS39|RED2_HUMAN	Q9NS39		ADARB2	Double-stranded RNA-specific editase B2 OS=Homo sapiens OX=9606 GN=ADARB2 PE=1 SV=1	-	-	-	-	-	-	-	-	7692	1	C	UR	6.99037	9.63551	9.13151	7.03128	7.40583	8.12138	6.34608	8.5858	7.22614	-0.248726	0.15311	0.814996
tr|A9Z1X7|A9Z1X7_HUMAN	A9Z1X7		SRRM1	Serine/arginine repetitive matrix protein 1 OS=Homo sapiens OX=9606 GN=SRRM1 PE=1 SV=1	-	-	-	-	-	-	-	-	618	7	C	UR	11.3936	9.79559	10.2808	8.10181	8.6712	8.9682	9.57513	10.49	8.82908	-0.248678	0.0270788	1.56737
sp|Q9BRT3|MIEN1_HUMAN	Q9BRT3		MIEN1	Migration and invasion enhancer 1 OS=Homo sapiens OX=9606 GN=MIEN1 PE=1 SV=1	-	-	-	-	-	-	-	-	5120	3	C	UR	9.16342	10.3671	10.4395	8.6491	8.71073	7.85946	8.41797	9.99001	8.40931	-0.248497	0.0125478	1.90143
sp|Q6SZW1|SARM1_HUMAN	Q6SZW1		SARM1	Sterile alpha and TIR motif-containing protein 1 OS=Homo sapiens OX=9606 GN=SARM1 PE=1 SV=1	-	-	-	-	-	-	-	-	2787	15	C	UR	9.02287	9.27404	10.275	8.02695	8.29011	7.64873	8.10449	9.52397	8.01757	-0.248398	0.00837978	2.07677
sp|P61006|RAB8A_HUMAN	P61006		RAB8A	Ras-related protein Rab-8A OS=Homo sapiens OX=9606 GN=RAB8A PE=1 SV=1	-	-	-	-	-	-	-	-	5363	3	C	UR	10.1366	10.0943	10.4989	7.78653	9.65107	7.87531	9.18039	10.2433	8.62332	-0.24836	0.0348756	1.45748
sp|O43852-4|CALU_HUMAN	O43852	4	CALU	Isoform 4 of Calumenin OS=Homo sapiens OX=9606 GN=CALU	-	-	-	+	-	-	-	-	4853	9	C	UR	10.3769	9.7208	9.39485	7.57644	7.93606	8.79018	8.80346	9.83085	8.27653	-0.248289	0.0164774	1.78311
sp|Q13510-2|ASAH1_HUMAN	Q13510	2	ASAH1	Isoform 2 of Acid ceramidase OS=Homo sapiens OX=9606 GN=ASAH1	-	-	-	-	-	-	+	-	4648	16	C	UR	10.3134	9.03934	9.78535	8.68612	8.20735	7.89361	7.93031	9.7127	8.17935	-0.247886	0.00970059	2.0132
sp|P07948|LYN_HUMAN	P07948		LYN	Tyrosine-protein kinase Lyn OS=Homo sapiens OX=9606 GN=LYN PE=1 SV=3	-	-	-	-	-	-	-	-	5185	2	C	UR	10.8477	10.7052	9.38147	6.52348	7.90162	9.52391	10.7944	10.3115	8.68585	-0.247509	0.223628	0.650473
sp|A7KAX9|RHG32_HUMAN	A7KAX9		ARHGAP32	Rho GTPase-activating protein 32 OS=Homo sapiens OX=9606 GN=ARHGAP32 PE=1 SV=1	-	-	-	-	-	-	-	-	6612	5	C	UR	9.3099	10.9075	9.11979	8.52091	8.3999	8.45757	7.57207	9.77906	8.23761	-0.24747	0.0362695	1.44046
sp|Q96JX3|SRAC1_HUMAN	Q96JX3		SERAC1	Protein SERAC1 OS=Homo sapiens OX=9606 GN=SERAC1 PE=1 SV=1	+	Matrix	-	-	-	-	-	-	3922	2	C	UR	10.0972	9.89192	9.98881	7.65566	10.1658	8.94799	8.45558	9.99264	8.80626	-0.182337	0.115629	0.936934
sp|P16278|BGAL_HUMAN	P16278		GLB1	Beta-galactosidase OS=Homo sapiens OX=9606 GN=GLB1 PE=1 SV=2	-	-	-	-	-	-	+	-	1760	12	C	UR	9.8137	8.81907	9.85532	8.17893	7.92569	7.80629	8.10499	9.49603	8.00398	-0.246608	0.00423251	2.3734
sp|Q05193|DYN1_HUMAN	Q05193		DNM1	Dynamin-1 OS=Homo sapiens OX=9606 GN=DNM1 PE=1 SV=2	-	-	-	-	-	-	-	-	488	1	C	UR	7.99737	10.5072	9.45619	9.63428	9.35938	6.54001	5.89282	9.32025	7.85662	-0.24646	0.306803	0.51314
tr|Q5VZ31|Q5VZ31_HUMAN	Q5VZ31		GAD2	Glutamate decarboxylase 2 OS=Homo sapiens OX=9606 GN=GAD2 PE=1 SV=1	-	-	-	-	-	-	-	-	8412	1	C	UR	9.3349	8.23929	6.54047	9.61529	5.52023	6.51277	5.45651	8.03822	6.7762	-0.2464	0.389862	0.409089
sp|Q9BRG1|VPS25_HUMAN	Q9BRG1		VPS25	Vacuolar protein-sorting-associated protein 25 OS=Homo sapiens OX=9606 GN=VPS25 PE=1 SV=1	-	-	-	-	-	-	-	-	7065	4	C	UR	8.92277	10.3642	10.8187	8.63202	9.188	7.75346	8.26587	10.0352	8.45984	-0.246371	0.0460679	1.3366
sp|P30101|PDIA3_HUMAN	P30101		PDIA3	Protein disulfide-isomerase A3 OS=Homo sapiens OX=9606 GN=PDIA3 PE=1 SV=4	-	-	-	+	-	-	-	-	671	38	C	UR	10.2647	9.59229	9.18052	7.93913	8.04157	8.20031	8.45904	9.67917	8.16001	-0.246312	0.00368916	2.43307
sp|Q96CB8|INT12_HUMAN	Q96CB8		INTS12	Integrator complex subunit 12 OS=Homo sapiens OX=9606 GN=INTS12 PE=1 SV=1	-	-	-	-	-	-	-	-	2590	3	C	UR	11.2028	9.26977	10.3532	7.53612	9.00393	8.5978	9.51758	10.2753	8.66386	-0.246093	0.0647978	1.18844
sp|Q5QJE6|TDIF2_HUMAN	Q5QJE6		DNTTIP2	Deoxynucleotidyltransferase terminal-interacting protein 2 OS=Homo sapiens OX=9606 GN=DNTTIP2 PE=1 SV=2	-	-	-	-	-	-	-	-	497	7	C	UR	11.2006	10.2314	10.1449	7.40914	8.62307	10.0112	9.45828	10.5256	8.87542	-0.246019	0.0724542	1.13994
sp|Q9Y2W2|WBP11_HUMAN	Q9Y2W2		WBP11	WW domain-binding protein 11 OS=Homo sapiens OX=9606 GN=WBP11 PE=1 SV=1	-	-	-	-	-	-	-	-	3352	15	C	UR	11.1659	10.2757	10.9314	7.66235	9.443	9.69663	9.60205	10.791	9.10101	-0.24573	0.0399281	1.39872
sp|Q16538|GP162_HUMAN	Q16538		GPR162	Probable G-protein coupled receptor 162 OS=Homo sapiens OX=9606 GN=GPR162 PE=2 SV=1	-	-	-	-	-	-	-	-	3801	2	C	UR	9.18689	9.79144	9.69268	7.61452	8.92601	8.47356	7.23085	9.557	8.06123	-0.245557	0.0273689	1.56274
sp|P42356|PI4KA_HUMAN	P42356		PI4KA	Phosphatidylinositol 4-kinase alpha OS=Homo sapiens OX=9606 GN=PI4KA PE=1 SV=4	-	-	-	-	-	-	-	-	838	25	C	UR	10.5051	10.3522	9.46559	8.96565	9.43782	8.13057	7.57414	10.1076	8.52704	-0.245327	0.0376675	1.42403
sp|P18583-5|SON_HUMAN	P18583	5	SON	Isoform D of Protein SON OS=Homo sapiens OX=9606 GN=SON	-	-	-	-	-	-	-	-	549	40	C	UR	11.2151	9.37998	10.3076	7.95934	8.52047	9.06396	9.22877	10.3009	8.69314	-0.244821	0.0347049	1.45961
sp|Q9NRA2|S17A5_HUMAN	Q9NRA2		SLC17A5	Sialin OS=Homo sapiens OX=9606 GN=SLC17A5 PE=1 SV=2	-	-	-	-	-	-	+	-	849	1	C	UR	13.2539	8.36475	8.48658	7.8391	10.4098	6.23833	9.40167	10.0351	8.47222	-0.244239	0.406924	0.390487
sp|A2RU67|F234B_HUMAN	A2RU67		FAM234B	Protein FAM234B OS=Homo sapiens OX=9606 GN=FAM234B PE=1 SV=1	-	-	-	-	-	-	-	-	4542	3	C	UR	9.84224	9.38819	10.4437	8.25237	8.7442	8.52995	7.87998	9.89138	8.35162	-0.244114	0.0060775	2.21628
tr|M0R1F7|M0R1F7_HUMAN	M0R1F7		PLD3	Phospholipase D3 (Fragment) OS=Homo sapiens OX=9606 GN=PLD3 PE=1 SV=8	-	-	-	-	-	-	+	-	1609	1	C	UR	11.8472	9.26458	8.77706	9.61705	9.6033	7.97119	6.46308	9.96295	8.41366	-0.24384	0.252566	0.597626
sp|P25705|ATPA_HUMAN	P25705		ATP5F1A	ATP synthase subunit alpha, mitochondrial OS=Homo sapiens OX=9606 GN=ATP5F1A PE=1 SV=1	+	MIM	-	-	-	-	-	-	3156	77	C	UR	9.77714	9.54231	9.64268	8.83103	8.1093	7.81981	7.85405	9.65404	8.15355	-0.243705	0.00322003	2.49214
sp|Q9Y3A5|SBDS_HUMAN	Q9Y3A5		SBDS	Ribosome maturation protein SBDS OS=Homo sapiens OX=9606 GN=SBDS PE=1 SV=4	-	-	-	-	-	-	-	-	4465	7	C	UR	9.33674	11.0682	11.0582	8.53155	9.23559	8.87268	8.7908	10.4877	8.85766	-0.243703	0.0243219	1.614
sp|Q16836-2|HCDH_HUMAN	Q16836	2	HADH	Isoform 2 of Hydroxyacyl-coenzyme A dehydrogenase, mitochondrial OS=Homo sapiens OX=9606 GN=HADH	+	Matrix	-	-	-	-	-	-	1773	10	C	UR	9.57488	10.9756	8.65507	8.83116	7.46475	8.85857	7.74525	9.73518	8.22493	-0.243204	0.0863717	1.06363
sp|P09622|DLDH_HUMAN	P09622		DLD	Dihydrolipoyl dehydrogenase, mitochondrial OS=Homo sapiens OX=9606 GN=DLD PE=1 SV=2	+	Matrix	-	-	-	-	-	-	566	18	C	UR	9.9449	9.66638	9.22362	8.93056	7.86521	8.01734	7.66971	9.61163	8.12071	-0.243177	0.0104791	1.97968
sp|Q5BKZ1|ZN326_HUMAN	Q5BKZ1		ZNF326	DBIRD complex subunit ZNF326 OS=Homo sapiens OX=9606 GN=ZNF326 PE=1 SV=2	-	-	-	-	-	-	-	-	5524	10	C	UR	11.2652	9.91626	10.676	7.73275	9.3039	10.3908	8.4636	10.6192	8.97276	-0.243045	0.0798166	1.09791
sp|Q96DZ1|ERLEC_HUMAN	Q96DZ1		ERLEC1	Endoplasmic reticulum lectin 1 OS=Homo sapiens OX=9606 GN=ERLEC1 PE=1 SV=1	-	-	-	-	-	-	-	-	2798	7	C	UR	10.9277	9.77083	9.23522	8.91592	8.64924	8.49592	7.66738	9.97792	8.43211	-0.242844	0.0321899	1.49228
sp|Q6PUV4|CPLX2_HUMAN	Q6PUV4		CPLX2	Complexin-2 OS=Homo sapiens OX=9606 GN=CPLX2 PE=2 SV=2	-	-	-	-	-	-	-	-	164	3	C	UR	10.6061	10.2854	8.58841	8.90138	8.86988	7.08481	8.36103	9.82664	8.30428	-0.242843	0.0901104	1.04523
sp|Q9H0E2|TOLIP_HUMAN	Q9H0E2		TOLLIP	Toll-interacting protein OS=Homo sapiens OX=9606 GN=TOLLIP PE=1 SV=1	-	-	+	-	-	-	-	+	1680	7	C	UR	9.65521	9.37887	9.54834	8.52277	7.85334	7.7907	8.04039	9.52747	8.0518	-0.242782	0.000848459	3.07137
sp|Q6UN15|FIP1_HUMAN	Q6UN15		FIP1L1	Pre-mRNA 3'-end-processing factor FIP1 OS=Homo sapiens OX=9606 GN=FIP1L1 PE=1 SV=1	-	-	-	-	-	-	-	-	2129	10	C	UR	11.6061	9.4032	9.13909	8.16682	7.89924	9.00804	8.90413	10.0495	8.49456	-0.242508	0.0862774	1.0641
sp|Q6NUJ5|PWP2B_HUMAN	Q6NUJ5		PWWP2B	PWWP domain-containing protein 2B OS=Homo sapiens OX=9606 GN=PWWP2B PE=1 SV=3	-	-	-	-	-	-	-	-	7892	2	C	UR	9.17838	9.47633	8.80647	7.99523	7.62987	7.73869	7.59549	9.15373	7.73982	-0.242059	0.000765508	3.11605
tr|A0A2R8Y6D0|A0A2R8Y6D0_HUMAN	A0A2R8Y6D0		EPB41	Protein 4.1 OS=Homo sapiens OX=9606 GN=EPB41 PE=1 SV=1	-	-	-	-	-	-	-	-	3137	1	C	UR	9.49781	10.5804	9.92605	8.50218	8.45126	8.70121	8.17495	10.0014	8.4574	-0.241919	0.003272	2.48519
sp|O75298|RTN2_HUMAN	O75298		RTN2	Reticulon-2 OS=Homo sapiens OX=9606 GN=RTN2 PE=1 SV=1	-	-	-	-	-	-	-	-	8464	1	C	UR	10.0056	10.0073	10.3019	8.86092	9.65249	8.88743	6.77911	10.1049	8.54499	-0.24191	0.0869807	1.06058
sp|P36957|ODO2_HUMAN	P36957		DLST	Dihydrolipoyllysine-residue succinyltransferase component of 2-oxoglutarate dehydrogenase complex, mitochondrial OS=Homo sapiens OX=9606 GN=DLST PE=1 SV=4	+	Matrix	-	-	-	-	-	-	693	18	C	UR	9.83602	9.55467	9.37606	9.14056	7.83489	7.96429	7.50127	9.58892	8.11025	-0.241621	0.0195998	1.70775
sp|O15042|SR140_HUMAN	O15042		U2SURP	U2 snRNP-associated SURP motif-containing protein OS=Homo sapiens OX=9606 GN=U2SURP PE=1 SV=2	-	-	-	-	-	-	-	-	5043	20	C	UR	11.2741	9.4415	10.0638	7.89481	8.32902	9.2114	9.30553	10.2598	8.68519	-0.240373	0.0484022	1.31513
sp|Q9NV56|MRGBP_HUMAN	Q9NV56		MRGBP	MRG/MORF4L-binding protein OS=Homo sapiens OX=9606 GN=MRGBP PE=1 SV=1	-	-	-	-	-	-	-	-	5742	2	C	UR	11.5327	10.8189	8.8113	7.7675	8.23099	9.62301	9.5575	10.3876	8.79475	-0.240153	0.129718	0.887001
sp|P11021|BIP_HUMAN	P11021		HSPA5	Endoplasmic reticulum chaperone BiP OS=Homo sapiens OX=9606 GN=HSPA5 PE=1 SV=2	-	-	-	+	-	-	-	-	47	54	C	UR	10.1321	9.08116	9.44204	7.81162	8.37238	8.01559	8.14929	9.55177	8.08722	-0.240124	0.00411858	2.38525
sp|P16591|FER_HUMAN	P16591		FER	Tyrosine-protein kinase Fer OS=Homo sapiens OX=9606 GN=FER PE=1 SV=2	-	-	-	-	-	-	-	-	6268	6	C	UR	9.49572	9.9371	9.77018	8.87444	8.91458	7.64642	7.54054	9.73433	8.24399	-0.239739	0.0226052	1.64579
sp|Q5TF21|SOGA3_HUMAN	Q5TF21		SOGA3	Protein SOGA3 OS=Homo sapiens OX=9606 GN=SOGA3 PE=3 SV=1	-	-	-	-	-	-	-	-	3	34	C	UR	9.90254	10.327	9.49332	9.03698	8.90745	8.18645	7.43746	9.90762	8.39208	-0.239509	0.0253457	1.5961
sp|Q9NRB3|CHSTC_HUMAN	Q9NRB3		CHST12	Carbohydrate sulfotransferase 12 OS=Homo sapiens OX=9606 GN=CHST12 PE=2 SV=2	-	-	-	-	-	-	-	-	6680	1	C	UR	10.6483	9.33517	10.0474	7.81786	8.70019	8.73324	8.67266	10.0103	8.48099	-0.23918	0.0137807	1.86073
sp|O43281|EFS_HUMAN	O43281		EFS	Embryonal Fyn-associated substrate OS=Homo sapiens OX=9606 GN=EFS PE=1 SV=1	-	-	-	-	-	-	-	-	325	2	C	UR	10.7276	11.9919	11.4211	7.86113	8.26604	11.4251	11.0153	11.3802	9.64189	-0.239138	0.184367	0.734316
sp|P55268|LAMB2_HUMAN	P55268		LAMB2	Laminin subunit beta-2 OS=Homo sapiens OX=9606 GN=LAMB2 PE=1 SV=2	-	-	-	-	-	-	-	-	565	2	C	UR	14.0935	8.44298	7.60279	6.64901	9.11721	9.41987	8.86297	10.0464	8.51226	-0.239067	0.447399	0.349305
sp|Q8N5M1|ATPF2_HUMAN	Q8N5M1		ATPAF2	ATP synthase mitochondrial F1 complex assembly factor 2 OS=Homo sapiens OX=9606 GN=ATPAF2 PE=1 SV=1	+	Matrix	-	-	-	-	-	-	6645	4	C	UR	10.2344	9.19717	9.71126	8.90124	8.31561	7.56391	8.14354	9.71428	8.23108	-0.239026	0.0153819	1.81299
tr|A0A1B0GV68|A0A1B0GV68_HUMAN	A0A1B0GV68		FARP1	FERM, ARHGEF and pleckstrin domain-containing protein 1 OS=Homo sapiens OX=9606 GN=FARP1 PE=1 SV=1	-	-	-	-	-	-	-	-	5121	1	C	UR	10.2686	7.9205	8.50176	9.1455	5.9947	9.08415	5.93425	8.89695	7.53965	-0.238814	0.319255	0.495862
tr|A0A3B3IUA2|A0A3B3IUA2_HUMAN	A0A3B3IUA2		SNU13	Ribonucloprotein OS=Homo sapiens OX=9606 GN=SNU13 PE=1 SV=1	-	-	-	-	-	-	-	-	812	11	C	UR	10.5699	9.96703	9.50153	8.05097	7.96818	8.37318	9.55363	10.0128	8.48649	-0.238608	0.029285	1.53335
sp|O00165-2|HAX1_HUMAN	O00165	2	HAX1	Isoform 2 of HCLS1-associated protein X-1 OS=Homo sapiens OX=9606 GN=HAX1	-	-	-	-	-	-	-	-	5275	6	C	UR	13.881	8.32522	8.1544	8.48747	8.50053	9.02104	8.30402	10.1202	8.57827	-0.238481	0.375133	0.425814
sp|O75962|TRIO_HUMAN	O75962		TRIO	Triple functional domain protein OS=Homo sapiens OX=9606 GN=TRIO PE=1 SV=2	-	-	-	-	-	-	-	-	1389	46	C	UR	9.2887	10.3397	9.79675	9.1587	8.48221	8.22122	7.39981	9.80838	8.31549	-0.238215	0.030492	1.51581
sp|P00367|DHE3_HUMAN	P00367		GLUD1	Glutamate dehydrogenase 1, mitochondrial OS=Homo sapiens OX=9606 GN=GLUD1 PE=1 SV=2	+	Matrix	-	-	-	-	-	-	2403	22	C	UR	10.3558	9.58921	9.82049	8.86091	8.29076	8.0321	8.46343	9.92183	8.4118	-0.238192	0.00296312	2.52825
sp|Q8TAE8|G45IP_HUMAN	Q8TAE8		GADD45GIP1	Growth arrest and DNA damage-inducible proteins-interacting protein 1 OS=Homo sapiens OX=9606 GN=GADD45GIP1 PE=1 SV=1	+	MIM	-	-	-	-	-	-	50	3	C	UR	10.2237	9.50776	10.5119	7.89704	9.55673	9.09108	8.08073	10.0811	8.65639	-0.219818	0.0443959	1.35266
sp|P58166|INHBE_HUMAN	P58166		INHBE	Inhibin beta E chain OS=Homo sapiens OX=9606 GN=INHBE PE=1 SV=1	-	-	-	-	-	-	-	-	2913	1	C	UR	4.01539	2.14444	2.85253	2.57721	2.32218	2.22772	3.061	3.00412	2.54703	-0.238128	0.408518	0.388789
tr|J3QK89|J3QK89_HUMAN	J3QK89		CHERP	Calcium homeostasis endoplasmic reticulum protein OS=Homo sapiens OX=9606 GN=CHERP PE=1 SV=1	-	-	-	-	-	-	-	-	6077	12	C	UR	10.5901	9.55702	9.18248	8.36933	7.4702	8.97669	8.34004	9.77653	8.28907	-0.238114	0.0327909	1.48425
sp|Q96S90|LYSM1_HUMAN	Q96S90		LYSMD1	LysM and putative peptidoglycan-binding domain-containing protein 1 OS=Homo sapiens OX=9606 GN=LYSMD1 PE=1 SV=1	-	-	-	-	-	-	-	-	1785	11	C	UR	8.68658	10.1328	9.22821	8.66582	8.06414	7.68982	7.28774	9.3492	7.92688	-0.238089	0.034776	1.45872
sp|Q6DD88|ATLA3_HUMAN	Q6DD88		ATL3	Atlastin-3 OS=Homo sapiens OX=9606 GN=ATL3 PE=1 SV=1	-	-	-	-	-	-	-	-	1958	1	C	UR	10.635	10.3254	8.76957	6.9618	9.33028	8.02049	9.29817	9.90999	8.40268	-0.238033	0.128516	0.891042
sp|Q96EZ8-2|MCRS1_HUMAN	Q96EZ8	2	MCRS1	Isoform 2 of Microspherule protein 1 OS=Homo sapiens OX=9606 GN=MCRS1	-	-	-	-	-	-	-	-	2802	2	C	UR	10.9201	9.39684	10.313	7.67255	9.43961	9.77049	7.74598	10.21	8.65716	-0.238015	0.0933436	1.02992
sp|P11498|PYC_HUMAN	P11498		PC	Pyruvate carboxylase, mitochondrial OS=Homo sapiens OX=9606 GN=PC PE=1 SV=2	+	Matrix	-	-	-	-	-	-	751	32	C	UR	9.63924	9.43136	10.015	8.39727	8.01122	8.01057	8.46527	9.6952	8.22108	-0.237942	0.000778096	3.10897
sp|Q9H553|ALG2_HUMAN	Q9H553		ALG2	Alpha-1,3/1,6-mannosyltransferase ALG2 OS=Homo sapiens OX=9606 GN=ALG2 PE=1 SV=1	-	-	-	+	-	-	-	-	3666	12	C	UR	10.0589	10.3321	9.72806	8.31087	8.33667	8.86469	8.54212	10.0397	8.51359	-0.237875	0.000778169	3.10893
sp|P51798|CLCN7_HUMAN	P51798		CLCN7	H(+)/Cl(-) exchange transporter 7 OS=Homo sapiens OX=9606 GN=CLCN7 PE=1 SV=2	-	-	-	-	-	-	+	-	4129	1	C	UR	10.9459	8.98144	9.76993	8.23078	8.3934	8.08991	8.86867	9.89909	8.39569	-0.237647	0.0336766	1.47267
sp|Q9Y5I2|PCDAA_HUMAN	Q9Y5I2		PCDHA10	Protocadherin alpha-10 OS=Homo sapiens OX=9606 GN=PCDHA10 PE=2 SV=1	-	-	-	-	-	-	-	-	2606	3	C	UR	9.25813	9.70101	8.84896	8.25425	8.94305	7.69413	6.56069	9.26937	7.86303	-0.237385	0.0761129	1.11854
sp|Q13003|GRIK3_HUMAN	Q13003		GRIK3	Glutamate receptor ionotropic, kainate 3 OS=Homo sapiens OX=9606 GN=GRIK3 PE=2 SV=3	-	-	-	-	-	-	-	-	7333	1	C	UR	9.83418	7.42411	9.62631	8.10978	7.9519	6.29619	8.06411	8.96153	7.6055	-0.236703	0.162101	0.790215
sp|O75446|SAP30_HUMAN	O75446		SAP30	Histone deacetylase complex subunit SAP30 OS=Homo sapiens OX=9606 GN=SAP30 PE=1 SV=1	-	-	-	-	-	-	-	-	313	2	C	UR	11.7873	9.17473	11.0156	6.98803	9.03296	9.17041	10.9963	10.6592	9.04692	-0.236601	0.225387	0.647071
sp|Q86SX6|GLRX5_HUMAN	Q86SX6		GLRX5	Glutaredoxin-related protein 5, mitochondrial OS=Homo sapiens OX=9606 GN=GLRX5 PE=1 SV=2	+	Matrix	-	-	-	-	-	-	5561	2	C	UR	10.15	9.45719	9.15007	7.69654	8.74131	7.19361	8.92804	9.58575	8.13987	-0.235885	0.0467891	1.32985
sp|P16219|ACADS_HUMAN	P16219		ACADS	Short-chain specific acyl-CoA dehydrogenase, mitochondrial OS=Homo sapiens OX=9606 GN=ACADS PE=1 SV=1	+	Matrix	-	-	-	-	-	-	1250	8	C	UR	11.4551	10.6402	10.9217	7.532	7.29876	6.68307	6.97768	11.0057	7.12288	-0.627714	4.66252e-05	4.33138
sp|Q96FX2|DPH3_HUMAN	Q96FX2		DPH3	DPH3 homolog OS=Homo sapiens OX=9606 GN=DPH3 PE=1 SV=1	-	-	-	-	-	-	-	-	5330	1	C	UR	8.78806	9.22667	12.3442	9.66021	8.36684	7.29189	9.05634	10.1196	8.59382	-0.235787	0.228714	0.640706
sp|Q15006|EMC2_HUMAN	Q15006		EMC2	ER membrane protein complex subunit 2 OS=Homo sapiens OX=9606 GN=EMC2 PE=1 SV=1	-	-	-	+	-	-	-	-	3764	7	C	UR	10.4666	9.27834	10.143	8.6289	8.69425	8.60498	7.9223	9.96265	8.46261	-0.235427	0.00937034	2.02824
sp|Q9BUJ2|HNRL1_HUMAN	Q9BUJ2		HNRNPUL1	Heterogeneous nuclear ribonucleoprotein U-like protein 1 OS=Homo sapiens OX=9606 GN=HNRNPUL1 PE=1 SV=2	-	-	-	-	-	-	-	-	1167	31	C	UR	10.6146	9.17377	11.1808	7.59343	9.6582	8.92472	8.90003	10.3231	8.7691	-0.23537	0.081121	1.09087
sp|Q96HY7|DHTK1_HUMAN	Q96HY7		DHTKD1	Probable 2-oxoglutarate dehydrogenase E1 component DHKTD1, mitochondrial OS=Homo sapiens OX=9606 GN=DHTKD1 PE=1 SV=2	+	Matrix	-	-	-	-	-	-	5510	7	C	UR	9.64098	9.43209	9.72887	8.40461	7.85772	8.13433	8.22555	9.60065	8.15555	-0.235349	0.000229787	3.63868
sp|Q15542|TAF5_HUMAN	Q15542		TAF5	Transcription initiation factor TFIID subunit 5 OS=Homo sapiens OX=9606 GN=TAF5 PE=1 SV=3	-	-	-	-	-	-	-	-	5601	7	C	UR	11.2074	8.84474	10.156	7.9872	8.32557	8.50553	9.4048	10.0694	8.55578	-0.235004	0.0748992	1.12552
sp|Q8TED0|UTP15_HUMAN	Q8TED0		UTP15	U3 small nucleolar RNA-associated protein 15 homolog OS=Homo sapiens OX=9606 GN=UTP15 PE=1 SV=3	-	-	-	-	-	-	-	-	3814	3	C	UR	10.8426	10.8965	11.2145	8.06954	9.59552	10.1528	9.5198	10.9845	9.33441	-0.234842	0.0273275	1.5634
tr|A0A087WW40|A0A087WW40_HUMAN	A0A087WW40		SH3GLB1	Endophilin-B1 OS=Homo sapiens OX=9606 GN=SH3GLB1 PE=1 SV=1	-	-	+	-	-	-	-	-	3698	9	C	UR	9.54038	10.0287	9.54237	8.89439	8.1576	8.11864	7.81601	9.70382	8.24666	-0.234742	0.00485413	2.31389
sp|O75396|SC22B_HUMAN	O75396		SEC22B	Vesicle-trafficking protein SEC22b OS=Homo sapiens OX=9606 GN=SEC22B PE=1 SV=4	-	-	-	-	-	-	-	-	3064	2	C	UR	10.3425	9.35407	9.96792	8.0573	9.25829	8.16574	8.13436	9.88816	8.40392	-0.23464	0.0159607	1.79695
sp|Q96GK7|FAH2A_HUMAN	Q96GK7		FAHD2A	Fumarylacetoacetate hydrolase domain-containing protein 2A OS=Homo sapiens OX=9606 GN=FAHD2A PE=1 SV=1	+	Matrix	-	-	-	-	-	-	2411	1	C	UR	10.1319	9.84125	9.29828	7.9586	7.9262	7.67247	9.61391	9.75714	8.29279	-0.2346	0.048679	1.31266
sp|Q92747|ARC1A_HUMAN	Q92747		ARPC1A	Actin-related protein 2/3 complex subunit 1A OS=Homo sapiens OX=9606 GN=ARPC1A PE=2 SV=2	-	-	-	-	-	-	-	-	3528	16	C	UR	9.58052	10.105	10.309	9.40785	8.52488	8.25094	7.81008	9.99817	8.49844	-0.234467	0.0187748	1.72642
sp|Q7LBR1|CHM1B_HUMAN	Q7LBR1		CHMP1B	Charged multivesicular body protein 1b OS=Homo sapiens OX=9606 GN=CHMP1B PE=1 SV=1	-	-	-	-	-	-	-	-	7066	15	C	UR	10.2069	10.9683	9.57524	8.78343	8.29409	9.02614	8.7485	10.2501	8.71304	-0.234396	0.0101161	1.99499
sp|P22570-3|ADRO_HUMAN	P22570	3	FDXR	Isoform 3 of NADPH:adrenodoxin oxidoreductase, mitochondrial OS=Homo sapiens OX=9606 GN=FDXR	+	Matrix	-	-	-	-	-	-	424	14	C	UR	9.86373	9.42256	9.49556	8.60176	7.82185	7.84712	8.35969	9.59395	8.15761	-0.233979	0.00246128	2.60884
sp|Q15208|STK38_HUMAN	Q15208		STK38	Serine/threonine-protein kinase 38 OS=Homo sapiens OX=9606 GN=STK38 PE=1 SV=1	-	-	-	-	-	-	-	-	4982	12	C	UR	8.66704	9.90734	11.0832	8.31038	8.68308	8.02051	8.60948	9.88586	8.40586	-0.233971	0.0598283	1.22309
tr|E7EWW9|E7EWW9_HUMAN	E7EWW9		GSTM1	Glutathione S-transferase Mu 1 OS=Homo sapiens OX=9606 GN=GSTM1 PE=1 SV=1	-	-	-	-	-	-	-	-	4250	10	C	UR	9.10739	11.6621	10.0697	9.23108	8.64397	8.85148	8.23736	10.2797	8.74097	-0.233937	0.069991	1.15496
sp|Q6ZS17-4|RIPR1_HUMAN	Q6ZS17	4	RIPOR1	Isoform 4 of Rho family-interacting cell polarization regulator 1 OS=Homo sapiens OX=9606 GN=RIPOR1	-	-	-	-	-	-	-	-	2746	14	C	UR	9.24975	9.84825	10.5248	8.85439	8.34876	8.27175	8.11001	9.87427	8.39623	-0.233932	0.00951605	2.02154
sp|Q6UW56-3|ARAID_HUMAN	Q6UW56	3	ATRAID	Isoform 3 of All-trans retinoic acid-induced differentiation factor OS=Homo sapiens OX=9606 GN=ATRAID	-	-	-	-	-	-	-	-	6858	1	C	UR	10.9416	8.93884	10.4283	8.42732	9.12897	8.33294	8.47507	10.1029	8.59108	-0.233861	0.0395491	1.40286
tr|I3L0E3|I3L0E3_HUMAN	I3L0E3		hCG_1984214	HCG1984214, isoform CRA_a OS=Homo sapiens OX=9606 GN=hCG_1984214 PE=4 SV=1	-	-	-	-	-	-	-	-	7835	5	C	UR	10.6701	12.1066	9.10569	9.21732	8.97147	9.84023	8.12421	10.6275	9.03831	-0.233673	0.116437	0.933907
tr|I3L4N8|I3L4N8_HUMAN	I3L4N8		ACTG1	Actin, cytoplasmic 2 (Fragment) OS=Homo sapiens OX=9606 GN=ACTG1 PE=1 SV=8	-	-	-	-	-	-	-	-	1815	1	C	UR	9.1689	9.35588	9.84605	8.04784	8.20862	7.46119	8.45595	9.45694	8.0434	-0.233568	0.00542074	2.26594
sp|Q96RD7|PANX1_HUMAN	Q96RD7		PANX1	Pannexin-1 OS=Homo sapiens OX=9606 GN=PANX1 PE=1 SV=4	-	-	-	-	-	-	-	-	6627	2	C	UR	9.69592	8.85117	9.68351	8.14749	8.25647	7.0212	8.59787	9.4102	8.00576	-0.233187	0.0299119	1.52416
tr|E7ERS3|E7ERS3_HUMAN	E7ERS3		ZC3H18	Zinc finger CCCH domain-containing protein 18 OS=Homo sapiens OX=9606 GN=ZC3H18 PE=1 SV=1	-	-	-	-	-	-	-	-	1738	17	C	UR	10.187	9.23711	9.59793	7.39992	7.70771	8.37678	9.43662	9.67401	8.23026	-0.233177	0.0556711	1.25437
sp|Q9UHX1-2|PUF60_HUMAN	Q9UHX1	2	PUF60	Isoform 2 of Poly(U)-binding-splicing factor PUF60 OS=Homo sapiens OX=9606 GN=PUF60	-	-	-	-	-	-	-	-	2293	20	C	UR	10.44	9.6957	10.4657	8.24423	8.24532	8.72588	9.49935	10.2005	8.6787	-0.233085	0.0137195	1.86266
tr|A0A0A0MSS3|A0A0A0MSS3_HUMAN	A0A0A0MSS3		SLAIN1	SLAIN motif-containing protein 1 OS=Homo sapiens OX=9606 GN=SLAIN1 PE=1 SV=1	-	-	-	-	-	-	-	-	82	2	C	UR	8.38495	9.50803	9.75108	7.93043	7.7235	7.48118	8.22721	9.21469	7.84058	-0.232975	0.0183106	1.7373
sp|P54819|KAD2_HUMAN	P54819		AK2	Adenylate kinase 2, mitochondrial OS=Homo sapiens OX=9606 GN=AK2 PE=1 SV=2	+	IMS	-	-	-	-	-	-	3007	17	C	UR	10.3341	9.80219	9.41118	7.44526	8.48988	8.6541	8.93904	9.84916	8.38207	-0.232694	0.021673	1.66408
sp|Q9Y673|ALG5_HUMAN	Q9Y673		ALG5	Dolichyl-phosphate beta-glucosyltransferase OS=Homo sapiens OX=9606 GN=ALG5 PE=1 SV=1	-	-	-	+	-	-	-	-	7026	4	C	UR	10.5822	9.88989	10.251	8.66691	9.66474	8.393	8.14006	10.241	8.71618	-0.232593	0.0163272	1.78709
sp|O14979|HNRDL_HUMAN	O14979		HNRNPDL	Heterogeneous nuclear ribonucleoprotein D-like OS=Homo sapiens OX=9606 GN=HNRNPDL PE=1 SV=3	-	-	-	-	-	-	-	-	1202	28	C	UR	11.2427	9.87262	10.5093	7.98671	8.77001	9.58314	9.54966	10.5415	8.97238	-0.232523	0.0372239	1.42918
sp|Q9NQW7-3|XPP1_HUMAN	Q9NQW7	3	XPNPEP1	Isoform 3 of Xaa-Pro aminopeptidase 1 OS=Homo sapiens OX=9606 GN=XPNPEP1	-	-	-	-	-	-	-	-	2453	18	C	UR	9.00268	10.4645	9.66065	8.94944	8.31949	7.78802	8.00343	9.70928	8.26509	-0.232332	0.0263247	1.57964
sp|Q9UBB5|MBD2_HUMAN	Q9UBB5		MBD2	Methyl-CpG-binding domain protein 2 OS=Homo sapiens OX=9606 GN=MBD2 PE=1 SV=1	-	-	-	-	-	-	-	-	1626	4	C	UR	10.806	9.07893	9.81317	7.25005	8.35195	9.24471	8.86252	9.89937	8.42731	-0.232264	0.0766412	1.11554
sp|Q8TC92|ENOX1_HUMAN	Q8TC92		ENOX1	Ecto-NOX disulfide-thiol exchanger 1 OS=Homo sapiens OX=9606 GN=ENOX1 PE=1 SV=1	-	-	-	-	-	-	-	-	7713	1	C	UR	11.5295	9.6297	9.17773	9.1862	7.93881	8.71885	8.59337	10.1123	8.60931	-0.232143	0.0765952	1.1158
sp|Q9Y4D2|DGLA_HUMAN	Q9Y4D2		DAGLA	Sn1-specific diacylglycerol lipase alpha OS=Homo sapiens OX=9606 GN=DAGLA PE=1 SV=3	-	-	-	-	-	-	-	-	3297	1	C	UR	9.6653	8.87882	8.92627	6.94431	8.01499	8.20333	8.03832	9.1568	7.80024	-0.231325	0.0198368	1.70253
sp|Q8N3Z6|ZCHC7_HUMAN	Q8N3Z6		ZCCHC7	Zinc finger CCHC domain-containing protein 7 OS=Homo sapiens OX=9606 GN=ZCCHC7 PE=1 SV=2	-	-	-	-	-	-	-	-	4484	1	C	UR	7.73629	9.55024	11.5138	6.72597	7.74269	9.93236	8.31176	9.60011	8.17819	-0.231268	0.292552	0.533797
sp|P42765|THIM_HUMAN	P42765		ACAA2	3-ketoacyl-CoA thiolase, mitochondrial OS=Homo sapiens OX=9606 GN=ACAA2 PE=1 SV=2	+	Matrix	-	-	-	-	-	-	456	15	C	UR	10.6222	10.5432	10.4084	7.73556	7.79259	7.69452	8.27595	10.5246	7.87466	-0.418477	1.88211e-05	4.72535
sp|Q8IWA5-2|CTL2_HUMAN	Q8IWA5	2	SLC44A2	Isoform 2 of Choline transporter-like protein 2 OS=Homo sapiens OX=9606 GN=SLC44A2	-	-	-	-	-	-	-	-	7304	7	C	UR	10.341	8.72953	10.4012	7.25888	9.6699	6.98844	9.564	9.82391	8.37031	-0.231017	0.19408	0.71202
sp|Q9HAV7|GRPE1_HUMAN	Q9HAV7		GRPEL1	GrpE protein homolog 1, mitochondrial OS=Homo sapiens OX=9606 GN=GRPEL1 PE=1 SV=2	+	Matrix	-	-	-	-	-	-	1042	6	C	UR	10.6894	9.75729	9.02794	9.37331	8.5237	8.10518	7.48799	9.82488	8.37255	-0.230773	0.0653146	1.18499
sp|P55011|S12A2_HUMAN	P55011		SLC12A2	Solute carrier family 12 member 2 OS=Homo sapiens OX=9606 GN=SLC12A2 PE=1 SV=1	-	-	-	-	-	-	-	-	1725	18	C	UR	9.90383	9.04921	9.471	7.80662	8.8797	7.43061	8.18285	9.47468	8.07494	-0.230625	0.0207087	1.68385
tr|C9JLB7|C9JLB7_HUMAN	C9JLB7		OXNAD1	Oxidoreductase NAD-binding domain-containing protein 1 OS=Homo sapiens OX=9606 GN=OXNAD1 PE=1 SV=2	+	Matrix	-	-	-	-	-	-	5932	2	C	UR	10.3554	9.71411	9.19697	8.12698	7.74089	8.29862	9.09453	9.75549	8.31526	-0.230454	0.0218058	1.66143
sp|Q96I99|SUCB2_HUMAN	Q96I99		SUCLG2	Succinate--CoA ligase [GDP-forming] subunit beta, mitochondrial OS=Homo sapiens OX=9606 GN=SUCLG2 PE=1 SV=2	+	Matrix	-	-	-	-	-	-	2679	23	C	UR	9.64175	9.95007	9.00922	7.75274	7.88198	8.2488	8.6271	9.53368	8.12766	-0.230194	0.00786586	2.10425
sp|Q8IYB8|SUV3_HUMAN	Q8IYB8		SUPV3L1	ATP-dependent RNA helicase SUPV3L1, mitochondrial OS=Homo sapiens OX=9606 GN=SUPV3L1 PE=1 SV=1	+	Matrix	-	-	-	-	-	-	5885	14	C	UR	9.53606	9.41405	9.90681	8.12944	8.17772	8.01339	8.4858	9.61897	8.20159	-0.22998	0.0004293	3.36724
sp|Q8WTV0|SCRB1_HUMAN	Q8WTV0		SCARB1	Scavenger receptor class B member 1 OS=Homo sapiens OX=9606 GN=SCARB1 PE=1 SV=1	-	-	-	+	-	-	-	-	5290	2	C	UR	10.4382	10.3627	10.0533	8.1659	9.96182	8.18075	8.77319	10.2847	8.77041	-0.229787	0.0308576	1.51064
sp|P01024|CO3_HUMAN	P01024		C3	Complement C3 OS=Homo sapiens OX=9606 GN=C3 PE=1 SV=2	-	-	-	-	-	-	-	-	4845	1	C	UR	9.20177	9.73757	11.6145	10.0987	8.35681	7.44198	8.84677	10.1846	8.68606	-0.229617	0.15545	0.80841
tr|E7EX59|E7EX59_HUMAN	E7EX59		PCCB	Propionyl-CoA carboxylase beta chain, mitochondrial OS=Homo sapiens OX=9606 GN=PCCB PE=1 SV=1	+	Matrix	-	-	-	-	-	-	1528	18	C	UR	11.1016	10.4414	10.5255	8.01547	7.60972	7.39421	7.29686	10.6895	7.57906	-0.496103	6.72427e-05	4.17235
sp|Q9H6Y2|WDR55_HUMAN	Q9H6Y2		WDR55	WD repeat-containing protein 55 OS=Homo sapiens OX=9606 GN=WDR55 PE=1 SV=2	-	-	-	-	-	-	-	-	2211	4	C	UR	9.90565	10.2576	10.5327	8.53578	7.87477	8.91595	9.57946	10.232	8.72649	-0.229612	0.0201513	1.6957
sp|Q92831|KAT2B_HUMAN	Q92831		KAT2B	Histone acetyltransferase KAT2B OS=Homo sapiens OX=9606 GN=KAT2B PE=1 SV=3	-	-	-	-	-	-	-	-	4062	1	C	UR	10.5381	10.2721	10.2917	8.57524	8.86133	9.52659	8.40695	10.3673	8.84253	-0.22951	0.00384732	2.41484
sp|Q16740|CLPP_HUMAN	Q16740		CLPP	ATP-dependent Clp protease proteolytic subunit, mitochondrial OS=Homo sapiens OX=9606 GN=CLPP PE=1 SV=1	+	Matrix	-	-	-	-	-	-	2793	6	C	UR	9.82096	9.21334	9.88133	8.67644	8.16756	7.87244	8.16878	9.63854	8.22131	-0.229448	0.00313146	2.50425
tr|B5MBZ0|B5MBZ0_HUMAN	B5MBZ0		EML4	Echinoderm microtubule-associated protein-like 4 OS=Homo sapiens OX=9606 GN=EML4 PE=1 SV=3	-	-	-	-	-	-	-	-	378	28	C	UR	9.15933	9.34947	9.53139	8.55934	8.07508	7.40361	7.85192	9.34673	7.97249	-0.229432	0.00579736	2.23677
sp|Q9UBU9|NXF1_HUMAN	Q9UBU9		NXF1	Nuclear RNA export factor 1 OS=Homo sapiens OX=9606 GN=NXF1 PE=1 SV=1	-	-	-	-	-	-	-	-	2387	10	C	UR	10.8966	9.6977	10.9072	7.79407	9.37518	9.73052	8.92769	10.5005	8.95686	-0.229392	0.0500605	1.3005
sp|Q9BVJ7|DUS23_HUMAN	Q9BVJ7		DUSP23	Dual specificity protein phosphatase 23 OS=Homo sapiens OX=9606 GN=DUSP23 PE=1 SV=1	-	-	-	-	-	-	-	-	3785	2	C	UR	9.11257	10.3087	9.75044	8.75426	7.83888	8.4202	8.16527	9.7239	8.29465	-0.229354	0.0117366	1.93046
sp|Q15007|FL2D_HUMAN	Q15007		WTAP	Pre-mRNA-splicing regulator WTAP OS=Homo sapiens OX=9606 GN=WTAP PE=1 SV=2	-	-	-	-	-	-	-	-	5045	11	C	UR	10.4056	9.03644	9.19127	7.79617	7.56924	8.35968	8.84438	9.54444	8.14237	-0.229212	0.0369327	1.43259
sp|Q9BZL6-3|KPCD2_HUMAN	Q9BZL6	3	PRKD2	Isoform 3 of Serine/threonine-protein kinase D2 OS=Homo sapiens OX=9606 GN=PRKD2	-	-	-	-	-	-	-	-	5185	2	C	UR	9.55439	10.3799	10.9108	7.32281	9.33988	9.15394	9.27049	10.2817	8.77178	-0.229137	0.0713278	1.14674
sp|Q9Y5L4|TIM13_HUMAN	Q9Y5L4		TIMM13	Mitochondrial import inner membrane translocase subunit Tim13 OS=Homo sapiens OX=9606 GN=TIMM13 PE=1 SV=1	+	MIM	-	-	-	-	-	-	4194	5	C	UR	10.0104	8.76373	7.90861	6.55835	9.75162	6.21564	7.82885	8.89425	7.58861	-0.229036	0.279018	0.554367
sp|P13994|CC130_HUMAN	P13994		CCDC130	Coiled-coil domain-containing protein 130 OS=Homo sapiens OX=9606 GN=CCDC130 PE=1 SV=2	-	-	-	-	-	-	-	-	2297	1	C	UR	10.4248	8.8288	8.97381	7.70043	7.60274	8.04497	8.76804	9.40914	8.02904	-0.228834	0.0475884	1.3225
sp|Q96EY1|DNJA3_HUMAN	Q96EY1		DNAJA3	DnaJ homolog subfamily A member 3, mitochondrial OS=Homo sapiens OX=9606 GN=DNAJA3 PE=1 SV=2	+	Matrix	-	-	-	-	-	-	4043	4	C	UR	9.98386	9.92059	9.24119	8.3296	7.92756	8.2668	8.64294	9.71521	8.29172	-0.228573	0.0029579	2.52902
sp|Q07955-2|SRSF1_HUMAN	Q07955	2	SRSF1	Isoform ASF-2 of Serine/arginine-rich splicing factor 1 OS=Homo sapiens OX=9606 GN=SRSF1	-	-	-	-	-	-	-	-	4527	24	C	UR	10.759	9.17996	9.04815	8.50032	7.19015	8.75677	8.54377	9.66237	8.24775	-0.228376	0.0728372	1.13765
sp|Q96HJ9|FMC1_HUMAN	Q96HJ9		FMC1	Protein FMC1 homolog OS=Homo sapiens OX=9606 GN=FMC1 PE=1 SV=2	+	Matrix	-	-	-	-	-	-	8375	1	C	UR	9.98429	10.8271	9.77922	9.21358	8.65984	8.50076	7.06413	10.1969	8.35958	-0.286624	0.0288075	1.54049
sp|Q96T37|RBM15_HUMAN	Q96T37		RBM15	RNA-binding protein 15 OS=Homo sapiens OX=9606 GN=RBM15 PE=1 SV=2	-	-	-	-	-	-	-	-	2505	14	C	UR	11.2794	8.97273	10.0802	8.15399	8.30719	9.02745	9.03391	10.1108	8.63063	-0.228355	0.0631227	1.19981
sp|Q86TX2|ACOT1_HUMAN	Q86TX2		ACOT1	Acyl-coenzyme A thioesterase 1 OS=Homo sapiens OX=9606 GN=ACOT1 PE=1 SV=1	-	-	-	-	-	-	-	-	1087	11	C	UR	9.37173	9.14936	9.09578	8.41378	7.94037	7.48965	7.59276	9.20562	7.85914	-0.228144	0.00333535	2.47686
sp|P12270|TPR_HUMAN	P12270		TPR	Nucleoprotein TPR OS=Homo sapiens OX=9606 GN=TPR PE=1 SV=3	-	-	-	-	-	-	-	-	1421	75	C	UR	11.0243	9.24028	9.50803	8.05329	7.87359	8.73117	9.23495	9.9242	8.47325	-0.228036	0.0587371	1.23109
sp|O75340|PDCD6_HUMAN	O75340		PDCD6	Programmed cell death protein 6 OS=Homo sapiens OX=9606 GN=PDCD6 PE=1 SV=1	-	-	-	-	-	-	-	-	2014	5	C	UR	9.2545	9.2892	10.7647	8.55146	7.72316	8.38668	8.70725	9.76947	8.34214	-0.227863	0.0330287	1.48111
sp|P42568|AF9_HUMAN	P42568		MLLT3	Protein AF-9 OS=Homo sapiens OX=9606 GN=MLLT3 PE=1 SV=2	-	-	-	-	-	-	-	-	7297	6	C	UR	11.6568	9.76594	9.24193	8.52803	9.08613	8.78764	8.51093	10.2216	8.72818	-0.227862	0.0651365	1.18618
sp|Q15942|ZYX_HUMAN	Q15942		ZYX	Zyxin OS=Homo sapiens OX=9606 GN=ZYX PE=1 SV=1	-	-	-	-	-	-	-	-	4324	10	C	UR	10.2645	11.9247	9.99277	8.85823	8.26413	9.80095	9.7218	10.7273	9.16128	-0.227669	0.0655867	1.18318
sp|P51149|RAB7A_HUMAN	P51149		RAB7A	Ras-related protein Rab-7a OS=Homo sapiens OX=9606 GN=RAB7A PE=1 SV=1	-	-	+	-	-	-	-	-	3267	24	C	UR	9.81785	9.45744	10.0819	8.94976	8.82436	8.02323	7.63204	9.78573	8.35735	-0.227634	0.0167363	1.77634
sp|Q13217|DNJC3_HUMAN	Q13217		DNAJC3	DnaJ homolog subfamily C member 3 OS=Homo sapiens OX=9606 GN=DNAJC3 PE=1 SV=1	-	-	-	+	-	-	-	-	443	8	C	UR	10.7155	9.57161	9.01825	8.37848	8.59615	8.49972	7.90996	9.76845	8.34608	-0.227032	0.0261067	1.58325
sp|Q16799|RTN1_HUMAN	Q16799		RTN1	Reticulon-1 OS=Homo sapiens OX=9606 GN=RTN1 PE=1 SV=1	-	-	-	+	-	-	-	-	2132	19	C	UR	8.33597	8.96585	8.81121	8.27671	7.64699	7.07852	6.75851	8.70434	7.44018	-0.226397	0.0311786	1.50614
sp|O14686-3|KMT2D_HUMAN	O14686	3	KMT2D	Isoform 3 of Histone-lysine N-methyltransferase 2D OS=Homo sapiens OX=9606 GN=KMT2D	-	-	-	-	-	-	-	-	1683	17	C	UR	10.7627	9.34084	9.50513	7.82763	8.15546	8.91038	8.8613	9.86956	8.43869	-0.225966	0.0331926	1.47896
sp|Q9NPG3|UBN1_HUMAN	Q9NPG3		UBN1	Ubinuclein-1 OS=Homo sapiens OX=9606 GN=UBN1 PE=1 SV=2	-	-	-	-	-	-	-	-	315	5	C	UR	9.76738	9.64143	10.5454	8.04591	8.5471	9.14804	8.41318	9.98474	8.53856	-0.225732	0.010123	1.99469
tr|W4VSR2|W4VSR2_HUMAN	W4VSR2		MPND	MPN domain-containing protein OS=Homo sapiens OX=9606 GN=MPND PE=1 SV=1	-	-	-	-	-	-	-	-	6657	2	C	UR	9.96771	8.76642	10.7683	7.3172	8.23496	8.96234	9.13202	9.83414	8.41163	-0.225414	0.0942667	1.02564
sp|Q5VWX1|KHDR2_HUMAN	Q5VWX1		KHDRBS2	KH domain-containing, RNA-binding, signal transduction-associated protein 2 OS=Homo sapiens OX=9606 GN=KHDRBS2 PE=1 SV=1	-	-	-	-	-	-	-	-	2384	6	C	UR	11.5695	9.54123	10.4094	8.09494	9.83578	10.1713	7.84593	10.5067	8.98699	-0.225401	0.136283	0.865557
sp|P60983|GMFB_HUMAN	P60983		GMFB	Glia maturation factor beta OS=Homo sapiens OX=9606 GN=GMFB PE=1 SV=2	-	-	-	-	-	-	-	-	6359	6	C	UR	9.32447	10.0007	9.91462	8.47782	8.62932	7.98806	8.2522	9.7466	8.33685	-0.225396	0.00213651	2.6703
sp|O75506|HSBP1_HUMAN	O75506		HSBP1	Heat shock factor-binding protein 1 OS=Homo sapiens OX=9606 GN=HSBP1 PE=1 SV=1	-	-	-	-	-	-	-	-	6744	3	C	UR	8.64253	9.03862	8.20834	5.59131	10.9992	4.91488	8.02114	8.62983	7.38163	-0.225392	0.481627	0.317289
sp|Q8IY95|TM192_HUMAN	Q8IY95		TMEM192	Transmembrane protein 192 OS=Homo sapiens OX=9606 GN=TMEM192 PE=1 SV=1	-	-	-	-	-	-	+	-	2392	2	C	UR	10.7197	8.19395	10.5972	7.48621	10.3664	7.43531	8.37454	9.83695	8.41561	-0.225142	0.238863	0.621852
sp|Q9ULE3|DEN2A_HUMAN	Q9ULE3		DENND2A	DENN domain-containing protein 2A OS=Homo sapiens OX=9606 GN=DENND2A PE=2 SV=4	-	-	-	-	-	-	-	-	6993	2	C	UR	8.56702	10.6161	11.3218	8.06236	9.21199	9.53341	7.99659	10.1683	8.70109	-0.224812	0.138628	0.858149
sp|P82673|RT35_HUMAN	P82673		MRPS35	28S ribosomal protein S35, mitochondrial OS=Homo sapiens OX=9606 GN=MRPS35 PE=1 SV=1	+	Matrix	-	-	-	-	-	-	4768	8	C	UR	9.73718	9.80155	9.37165	7.9143	8.41187	8.36347	8.30283	9.63679	8.24812	-0.224488	0.000510075	3.29237
tr|E9PEJ6|E9PEJ6_HUMAN	E9PEJ6		ATP11A	Phospholipid-transporting ATPase OS=Homo sapiens OX=9606 GN=ATP11A PE=1 SV=1	-	-	-	-	-	-	-	-	161	10	C	UR	10.2829	10.1966	8.82244	7.92611	8.61647	8.66352	8.23361	9.76731	8.35993	-0.224471	0.0252215	1.59823
sp|Q96JH8|RADIL_HUMAN	Q96JH8		RADIL	Ras-associating and dilute domain-containing protein OS=Homo sapiens OX=9606 GN=RADIL PE=1 SV=5	-	-	-	-	-	-	-	-	3341	2	C	UR	9.84169	11.3079	10.2011	9.09054	9.45772	8.83582	8.39676	10.4502	8.94521	-0.224347	0.0210762	1.67621
sp|Q96H20|SNF8_HUMAN	Q96H20		SNF8	Vacuolar-sorting protein SNF8 OS=Homo sapiens OX=9606 GN=SNF8 PE=1 SV=1	-	-	-	-	-	-	-	-	6501	5	C	UR	9.35609	10.5959	9.90752	8.17608	8.88788	8.08306	8.93638	9.95317	8.52085	-0.224159	0.0162607	1.78886
sp|P08559-4|ODPA_HUMAN	P08559	4	PDHA1	Isoform 4 of Pyruvate dehydrogenase E1 component subunit alpha, somatic form, mitochondrial OS=Homo sapiens OX=9606 GN=PDHA1	+	Matrix	-	-	-	-	-	-	86	23	C	UR	9.68137	8.98844	9.51616	8.66273	8.03555	7.688	7.79145	9.39532	8.04443	-0.223952	0.00751963	2.1238
sp|Q9NPJ6|MED4_HUMAN	Q9NPJ6		MED4	Mediator of RNA polymerase II transcription subunit 4 OS=Homo sapiens OX=9606 GN=MED4 PE=1 SV=1	-	-	-	-	-	-	-	-	4856	2	C	UR	10.7932	9.62699	9.47304	8.06266	8.23957	8.59702	9.23512	9.96441	8.53359	-0.223631	0.0273865	1.56246
sp|Q96LA5|FCRL2_HUMAN	Q96LA5		FCRL2	Fc receptor-like protein 2 OS=Homo sapiens OX=9606 GN=FCRL2 PE=1 SV=1	-	-	-	-	-	-	-	-	8547	1	C	UR	4.25057	3.10487	3.21685	3.80022	2.6888	2.6773	2.90636	3.5241	3.01817	-0.223579	0.300559	0.52207
sp|P15260|INGR1_HUMAN	P15260		IFNGR1	Interferon gamma receptor 1 OS=Homo sapiens OX=9606 GN=IFNGR1 PE=1 SV=1	-	-	-	-	-	-	-	-	8320	1	C	UR	10.133	9.63251	9.26479	8.18551	9.93268	7.91596	7.12411	9.67677	8.28956	-0.223229	0.11646	0.933823
sp|P32780|TF2H1_HUMAN	P32780		GTF2H1	General transcription factor IIH subunit 1 OS=Homo sapiens OX=9606 GN=GTF2H1 PE=1 SV=1	-	-	-	-	-	-	-	-	5137	4	C	UR	10.3804	9.95995	9.45803	8.26275	7.96812	9.32469	8.48762	9.93279	8.51079	-0.222906	0.0179891	1.74499
sp|Q9NUG6|PDRG1_HUMAN	Q9NUG6		PDRG1	p53 and DNA damage-regulated protein 1 OS=Homo sapiens OX=9606 GN=PDRG1 PE=1 SV=2	-	-	-	-	-	-	-	-	6921	1	C	UR	9.04777	10.5508	10.115	7.42744	9.37376	7.87338	9.27772	9.90452	8.48808	-0.22265	0.0960901	1.01732
sp|Q8N5C6|SRBD1_HUMAN	Q8N5C6		SRBD1	S1 RNA-binding domain-containing protein 1 OS=Homo sapiens OX=9606 GN=SRBD1 PE=1 SV=2	-	-	-	-	-	-	-	-	820	14	C	UR	11.0856	10.6526	10.9029	7.64476	10.3307	10.0281	9.30162	10.8804	9.3263	-0.222351	0.0828557	1.08168
sp|O95772|STR3N_HUMAN	O95772		STARD3NL	STARD3 N-terminal-like protein OS=Homo sapiens OX=9606 GN=STARD3NL PE=1 SV=1	-	-	-	-	-	-	-	-	7298	3	C	UR	10.2718	9.44466	9.85879	8.95736	9.09784	8.02049	7.72692	9.85842	8.45065	-0.222293	0.0257623	1.58902
sp|P51553|IDH3G_HUMAN	P51553		IDH3G	Isocitrate dehydrogenase [NAD] subunit gamma, mitochondrial OS=Homo sapiens OX=9606 GN=IDH3G PE=1 SV=1	+	Matrix	-	-	-	-	-	-	7063	6	C	UR	9.80279	8.92183	9.37865	8.81843	7.96075	8.07677	7.26754	9.36776	8.03087	-0.222147	0.0269735	1.56906
sp|Q9BZV1|UBXN6_HUMAN	Q9BZV1		UBXN6	UBX domain-containing protein 6 OS=Homo sapiens OX=9606 GN=UBXN6 PE=1 SV=1	-	-	-	-	-	-	-	-	278	2	C	UR	9.78957	10.4492	10.3548	8.51947	9.18327	8.4125	8.85491	10.1979	8.74254	-0.222142	0.00291649	2.53514
sp|Q969H8|MYDGF_HUMAN	Q969H8		MYDGF	Myeloid-derived growth factor OS=Homo sapiens OX=9606 GN=MYDGF PE=1 SV=1	-	-	-	+	-	-	-	-	6326	5	C	UR	10.8789	8.85952	10.4003	8.08468	8.71972	8.06902	9.58397	10.0462	8.61435	-0.221842	0.0828687	1.08161
sp|P63096|GNAI1_HUMAN	P63096		GNAI1	Guanine nucleotide-binding protein G(i) subunit alpha-1 OS=Homo sapiens OX=9606 GN=GNAI1 PE=1 SV=2	-	-	-	-	-	-	-	-	2926	4	C	UR	9.18355	9.22847	9.30462	9.17651	8.20984	7.64778	6.65533	9.23888	7.92237	-0.221787	0.0888675	1.05126
sp|O75431|MTX2_HUMAN	O75431		MTX2	Metaxin-2 OS=Homo sapiens OX=9606 GN=MTX2 PE=1 SV=1	+	MOM	-	-	-	-	-	-	3019	3	C	UR	8.8039	10.6874	9.02208	8.63673	7.82025	8.55669	7.58779	9.50446	8.15037	-0.22174	0.0690641	1.16075
sp|Q96CX2|KCD12_HUMAN	Q96CX2		KCTD12	BTB/POZ domain-containing protein KCTD12 OS=Homo sapiens OX=9606 GN=KCTD12 PE=1 SV=1	-	-	-	-	-	-	-	-	4444	6	C	UR	8.85791	8.9499	9.26982	8.61746	7.76688	7.38373	7.19776	9.02588	7.74146	-0.221462	0.0210741	1.67625
sp|Q6P2I3|FAH2B_HUMAN	Q6P2I3		FAHD2B	Fumarylacetoacetate hydrolase domain-containing protein 2B OS=Homo sapiens OX=9606 GN=FAHD2B PE=1 SV=1	-	-	-	-	-	-	-	-	2411	5	C	UR	9.83189	9.19278	9.80846	7.87071	8.1668	7.66227	9.27488	9.61104	8.24367	-0.221407	0.0309303	1.50962
sp|Q8TCD1|CR032_HUMAN	Q8TCD1		C18orf32	UPF0729 protein C18orf32 OS=Homo sapiens OX=9606 GN=C18orf32 PE=3 SV=1	-	-	-	-	-	-	-	-	2300	2	C	UR	9.14322	9.69207	9.6182	8.70308	8.16289	8.00721	7.66796	9.4845	8.13528	-0.221378	0.00580715	2.23604
sp|Q6UWU2|GLB1L_HUMAN	Q6UWU2		GLB1L	Beta-galactosidase-1-like protein OS=Homo sapiens OX=9606 GN=GLB1L PE=2 SV=1	-	-	-	-	-	-	-	-	1760	1	C	UR	9.37509	12.7841	10.034	7.67213	9.77567	9.38929	9.98926	10.7311	9.20659	-0.221055	0.214541	0.668489
sp|P30154-2|2AAB_HUMAN	P30154	2	PPP2R1B	Isoform 2 of Serine/threonine-protein phosphatase 2A 65 kDa regulatory subunit A beta isoform OS=Homo sapiens OX=9606 GN=PPP2R1B	-	-	-	-	-	-	-	-	2319	11	C	UR	9.23698	10.1009	9.87825	8.16392	8.15804	8.42744	8.68163	9.73871	8.35776	-0.220615	0.00328431	2.48356
sp|Q6NXT6|TAPT1_HUMAN	Q6NXT6		TAPT1	Transmembrane anterior posterior transformation protein 1 homolog OS=Homo sapiens OX=9606 GN=TAPT1 PE=1 SV=1	-	-	-	-	-	-	-	-	3468	2	C	UR	10.1506	9.43907	9.71426	8.42532	9.80252	7.94373	7.36086	9.76798	8.38311	-0.220575	0.0828201	1.08186
sp|Q9H7Z7|PGES2_HUMAN	Q9H7Z7		PTGES2	Prostaglandin E synthase 2 OS=Homo sapiens OX=9606 GN=PTGES2 PE=1 SV=1	+	Matrix	-	-	-	-	-	-	1595	7	C	UR	10.443	9.97117	9.97215	7.8981	8.79442	9.05189	8.01562	10.1288	8.44001	-0.263143	0.00549292	2.2602
sp|Q9Y5B6|PAXB1_HUMAN	Q9Y5B6		PAXBP1	PAX3- and PAX7-binding protein 1 OS=Homo sapiens OX=9606 GN=PAXBP1 PE=1 SV=2	-	-	-	-	-	-	-	-	2747	11	C	UR	10.2818	9.61233	10.046	8.24039	8.32123	8.71409	9.00286	9.98004	8.56964	-0.219811	0.0032182	2.49239
sp|O00330|ODPX_HUMAN	O00330		PDHX	Pyruvate dehydrogenase protein X component, mitochondrial OS=Homo sapiens OX=9606 GN=PDHX PE=1 SV=3	+	Matrix	-	-	-	-	-	-	109	10	C	UR	9.68399	9.4574	9.33004	8.46183	8.40118	7.64436	8.09448	9.49048	8.15046	-0.219599	0.00242525	2.61524
sp|O00767|ACOD_HUMAN	O00767		SCD	Acyl-CoA desaturase OS=Homo sapiens OX=9606 GN=SCD PE=1 SV=2	-	-	-	+	-	-	-	-	7130	2	C	UR	11.2449	9.61096	10.4537	8.56251	9.96288	9.25926	8.07151	10.4365	8.96404	-0.21942	0.0659229	1.18096
tr|S4R3N1|S4R3N1_HUMAN	S4R3N1		HSPE1-MOB4	HSPE1-MOB4 readthrough OS=Homo sapiens OX=9606 GN=HSPE1-MOB4 PE=3 SV=1	-	-	-	-	-	-	-	-	909	25	C	UR	10.2375	9.25891	9.31493	8.57055	7.92414	7.84391	8.65757	9.60378	8.24904	-0.219376	0.0138784	1.85766
tr|G3V5R9|G3V5R9_HUMAN	G3V5R9		KLC1	Kinesin light chain 1 OS=Homo sapiens OX=9606 GN=KLC1 PE=1 SV=1	-	-	-	-	-	-	-	-	2432	35	C	UR	9.66623	9.85995	9.64487	9.27926	8.16979	7.83717	8.12639	9.72368	8.35315	-0.219182	0.0154186	1.81196
sp|O95630|STABP_HUMAN	O95630		STAMBP	STAM-binding protein OS=Homo sapiens OX=9606 GN=STAMBP PE=1 SV=1	-	-	-	-	-	-	-	-	3921	9	C	UR	9.42357	10.7242	9.17907	8.89175	8.37443	8.42211	7.9075	9.77561	8.39895	-0.218979	0.0318406	1.49702
sp|Q9HDC5|JPH1_HUMAN	Q9HDC5		JPH1	Junctophilin-1 OS=Homo sapiens OX=9606 GN=JPH1 PE=1 SV=2	-	-	-	-	-	-	-	-	883	4	C	UR	9.15616	11.1728	9.49803	8.36271	9.7683	8.08569	7.95292	9.94233	8.54241	-0.218942	0.108763	0.963517
sp|Q17RY0|CPEB4_HUMAN	Q17RY0		CPEB4	Cytoplasmic polyadenylation element-binding protein 4 OS=Homo sapiens OX=9606 GN=CPEB4 PE=1 SV=1	-	-	-	-	-	-	-	-	538	5	C	UR	8.87958	8.6849	9.27214	8.22623	7.79909	7.71074	7.0111	8.94554	7.68679	-0.218787	0.012607	1.89939
sp|Q13164|MK07_HUMAN	Q13164		MAPK7	Mitogen-activated protein kinase 7 OS=Homo sapiens OX=9606 GN=MAPK7 PE=1 SV=2	-	-	-	-	-	-	-	-	1368	12	C	UR	8.61398	10.7421	10.5551	8.64213	8.48139	8.84038	8.30701	9.97039	8.56773	-0.218738	0.0617703	1.20922
sp|Q8IZ52|CHSS2_HUMAN	Q8IZ52		CHPF	Chondroitin sulfate synthase 2 OS=Homo sapiens OX=9606 GN=CHPF PE=1 SV=2	-	-	-	-	-	-	-	-	3778	2	C	UR	10.1675	8.58244	9.41852	7.80941	7.77704	7.69038	8.99862	9.38949	8.06886	-0.218681	0.0553899	1.25657
tr|C9JFV4|C9JFV4_HUMAN	C9JFV4		PELP1	Proline-, glutamic acid- and leucine-rich protein 1 OS=Homo sapiens OX=9606 GN=PELP1 PE=1 SV=2	-	-	-	-	-	-	-	-	844	15	C	UR	10.8795	8.95107	9.66365	8.31036	8.16471	8.83681	8.48328	9.83141	8.44879	-0.218653	0.0399031	1.39899
sp|Q9BXW7|HDHD5_HUMAN	Q9BXW7		HDHD5	Haloacid dehalogenase-like hydrolase domain-containing 5 OS=Homo sapiens OX=9606 GN=HDHD5 PE=1 SV=1	+	Matrix	-	-	-	-	-	-	3637	2	C	UR	9.55729	10.2047	10.1285	8.45959	8.58477	8.81083	8.39648	9.9635	8.56292	-0.21855	0.000964001	3.01592
sp|O43402|EMC8_HUMAN	O43402		EMC8	ER membrane protein complex subunit 8 OS=Homo sapiens OX=9606 GN=EMC8 PE=1 SV=1	-	-	-	-	-	-	-	-	4583	5	C	UR	10.0487	9.44229	9.58208	8.53716	8.16114	8.0181	8.60903	9.69102	8.33136	-0.218097	0.00192262	2.71611
sp|Q8WYQ5|DGCR8_HUMAN	Q8WYQ5		DGCR8	Microprocessor complex subunit DGCR8 OS=Homo sapiens OX=9606 GN=DGCR8 PE=1 SV=1	-	-	-	-	-	-	-	-	1906	6	C	UR	10.4631	9.94856	10.3364	7.79747	8.53041	9.56214	9.35769	10.2494	8.81193	-0.218003	0.0339789	1.46879
tr|A0A0A6YYL4|A0A0A6YYL4_HUMAN	A0A0A6YYL4		CORO7-PAM16	Coronin OS=Homo sapiens OX=9606 GN=CORO7-PAM16 PE=1 SV=1	-	-	-	-	-	-	-	-	1993	23	C	UR	9.07089	9.79464	9.92065	8.78846	8.61139	7.80948	7.7903	9.59539	8.24991	-0.217964	0.0167714	1.77543
sp|Q9UJU6-3|DBNL_HUMAN	Q9UJU6	3	DBNL	Isoform 3 of Drebrin-like protein OS=Homo sapiens OX=9606 GN=DBNL	-	-	-	-	-	-	-	-	1194	11	C	UR	9.61769	9.51105	9.25052	8.88101	8.06525	7.91084	7.67967	9.45975	8.13419	-0.217803	0.00923725	2.03446
sp|O95167|NDUA3_HUMAN	O95167		NDUFA3	NADH dehydrogenase [ubiquinone] 1 alpha subcomplex subunit 3 OS=Homo sapiens OX=9606 GN=NDUFA3 PE=1 SV=1	+	MIM	-	-	-	-	-	-	4672	2	C	UR	10.8983	8.59753	10.822	7.84163	9.92917	7.86607	9.12312	10.1059	8.69	-0.217776	0.165879	0.780208
sp|Q9BZ95|NSD3_HUMAN	Q9BZ95		NSD3	Histone-lysine N-methyltransferase NSD3 OS=Homo sapiens OX=9606 GN=NSD3 PE=1 SV=1	-	-	-	-	-	-	-	-	77	11	C	UR	11.2263	10.6779	9.84881	7.56946	10.8	9.90573	8.131	10.5843	9.10155	-0.217747	0.180405	0.743752
sp|Q7Z2E3|APTX_HUMAN	Q7Z2E3		APTX	Aprataxin OS=Homo sapiens OX=9606 GN=APTX PE=1 SV=2	-	-	-	-	-	-	-	-	4187	6	C	UR	9.93402	11.2666	9.90621	8.9992	8.4684	10.2328	7.96614	10.3689	8.91664	-0.217698	0.088382	1.05364
sp|P14866|HNRPL_HUMAN	P14866		HNRNPL	Heterogeneous nuclear ribonucleoprotein L OS=Homo sapiens OX=9606 GN=HNRNPL PE=1 SV=2	-	-	-	-	-	-	-	-	2337	34	C	UR	10.4616	8.58093	9.7838	7.92246	7.63005	8.57036	8.9291	9.60878	8.26299	-0.217688	0.0675402	1.17044
sp|Q4KMQ2-2|ANO6_HUMAN	Q4KMQ2	2	ANO6	Isoform 2 of Anoctamin-6 OS=Homo sapiens OX=9606 GN=ANO6	-	-	-	-	-	-	-	-	4533	4	C	UR	9.8132	8.95172	9.41366	8.16844	8.59161	7.96574	7.58376	9.39286	8.07739	-0.217676	0.00974495	2.01122
sp|Q9H2X8|I27L2_HUMAN	Q9H2X8		IFI27L2	Interferon alpha-inducible protein 27-like protein 2 OS=Homo sapiens OX=9606 GN=IFI27L2 PE=2 SV=1	-	-	-	-	-	-	-	-	6232	1	C	UR	9.22285	7.95866	9.89988	6.29045	8.32692	5.87902	10.5578	9.02713	7.76355	-0.217551	0.394574	0.403872
sp|Q9NZR1|TMOD2_HUMAN	Q9NZR1		TMOD2	Tropomodulin-2 OS=Homo sapiens OX=9606 GN=TMOD2 PE=1 SV=1	-	-	-	-	-	-	-	-	498	10	C	UR	9.77022	9.78312	9.43158	9.94833	8.17403	7.60246	7.51235	9.66164	8.30929	-0.217542	0.101939	0.991659
tr|J3KMZ8|J3KMZ8_HUMAN	J3KMZ8		DPF2	Zinc finger protein ubi-d4 OS=Homo sapiens OX=9606 GN=DPF2 PE=1 SV=1	-	-	-	-	-	-	-	-	1040	6	C	UR	10.8543	10.2232	10.1425	7.54188	8.80002	9.72057	9.74214	10.4067	8.95115	-0.217363	0.0726253	1.13891
sp|P13473-2|LAMP2_HUMAN	P13473	2	LAMP2	Isoform LAMP-2B of Lysosome-associated membrane glycoprotein 2 OS=Homo sapiens OX=9606 GN=LAMP2	-	-	-	-	-	-	+	-	4323	3	C	UR	11.0883	9.70231	8.2658	8.28408	8.81906	7.66246	8.55809	9.68547	8.33092	-0.217346	0.127608	0.894122
sp|P22033|MUTA_HUMAN	P22033		MMUT	Methylmalonyl-CoA mutase, mitochondrial OS=Homo sapiens OX=9606 GN=MMUT PE=1 SV=4	+	Matrix	-	-	-	-	-	-	3719	12	C	UR	9.31068	9.59741	9.0739	8.22987	7.80915	8.06487	7.99106	9.32733	8.02374	-0.21719	0.000498781	3.30209
sp|P26368|U2AF2_HUMAN	P26368		U2AF2	Splicing factor U2AF 65 kDa subunit OS=Homo sapiens OX=9606 GN=U2AF2 PE=1 SV=4	-	-	-	-	-	-	-	-	3000	17	C	UR	11.1544	9.59324	10.7366	7.71757	9.24648	9.17855	9.98102	10.4947	9.03091	-0.216725	0.0850739	1.0702
sp|O75439|MPPB_HUMAN	O75439		PMPCB	Mitochondrial-processing peptidase subunit beta OS=Homo sapiens OX=9606 GN=PMPCB PE=1 SV=2	+	Matrix	-	-	-	-	-	-	1018	8	C	UR	10.2995	9.02411	9.96091	8.21187	8.42606	7.84957	9.11716	9.76151	8.40116	-0.216514	0.0290414	1.53698
sp|P30040|ERP29_HUMAN	P30040		ERP29	Endoplasmic reticulum resident protein 29 OS=Homo sapiens OX=9606 GN=ERP29 PE=1 SV=4	-	-	-	+	-	-	-	-	4847	15	C	UR	10.8616	10.2442	9.06563	8.97021	8.05471	8.96333	8.63451	10.0571	8.65569	-0.2165	0.0401426	1.39639
tr|C9JC87|C9JC87_HUMAN	C9JC87		AP4M1	AP-4 complex subunit mu-1 OS=Homo sapiens OX=9606 GN=AP4M1 PE=1 SV=1	-	-	-	-	-	-	-	-	5479	3	C	UR	8.46503	9.21007	10.2345	8.85984	7.11988	8.44158	7.60675	9.3032	8.00701	-0.216463	0.0961949	1.01685
tr|A0A087WVZ5|A0A087WVZ5_HUMAN	A0A087WVZ5		CYFIP1	Cytoplasmic FMR1-interacting protein 1 (Fragment) OS=Homo sapiens OX=9606 GN=CYFIP1 PE=1 SV=1	-	-	-	-	-	-	-	-	2772	1	C	UR	9.68482	10.1349	9.36855	8.50744	9.14809	8.07826	7.76181	9.72942	8.3739	-0.216455	0.0196035	1.70767
sp|Q92530|PSMF1_HUMAN	Q92530		PSMF1	Proteasome inhibitor PI31 subunit OS=Homo sapiens OX=9606 GN=PSMF1 PE=1 SV=2	-	-	-	-	-	-	-	-	2642	6	C	UR	8.74011	9.70734	9.77658	8.47926	7.93214	8.0528	7.92943	9.40801	8.09841	-0.216251	0.00936234	2.02862
sp|P07686|HEXB_HUMAN	P07686		HEXB	Beta-hexosaminidase subunit beta OS=Homo sapiens OX=9606 GN=HEXB PE=1 SV=3	-	-	-	-	-	-	+	-	2730	15	C	UR	10.8451	8.65171	10.4617	8.25554	8.45746	8.22376	9.45209	9.98617	8.59721	-0.216063	0.089803	1.04671
sp|Q02218|ODO1_HUMAN	Q02218		OGDH	2-oxoglutarate dehydrogenase, mitochondrial OS=Homo sapiens OX=9606 GN=OGDH PE=1 SV=3	+	Matrix	-	-	-	-	-	-	1390	1	C	UR	9.12249	11.715	9.2895	9.93204	7.63707	9.30025	7.71724	10.0423	8.64665	-0.215881	0.212306	0.673037
sp|O60832|DKC1_HUMAN	O60832		DKC1	H/ACA ribonucleoprotein complex subunit DKC1 OS=Homo sapiens OX=9606 GN=DKC1 PE=1 SV=3	-	-	-	-	-	-	-	-	1890	14	C	UR	10.2464	9.63949	10.4707	8.17424	8.29445	9.20126	9.18467	10.1189	8.71365	-0.215697	0.0153227	1.81466
tr|A0A2R8Y5P7|A0A2R8Y5P7_HUMAN	A0A2R8Y5P7		HARS2	Probable histidine--tRNA ligase, mitochondrial OS=Homo sapiens OX=9606 GN=HARS2 PE=1 SV=1	+	Matrix	-	-	-	-	-	-	406	16	C	UR	9.24047	9.4163	9.82882	8.16624	8.42674	7.88483	8.23613	9.4952	8.17849	-0.215364	0.00114173	2.94244
sp|Q9Y463|DYR1B_HUMAN	Q9Y463		DYRK1B	Dual specificity tyrosine-phosphorylation-regulated kinase 1B OS=Homo sapiens OX=9606 GN=DYRK1B PE=1 SV=1	-	-	-	-	-	-	-	-	1610	1	C	UR	9.34027	8.76462	10.7013	7.97236	7.86144	8.181	9.07144	9.60206	8.27156	-0.215185	0.0703161	1.15295
sp|Q9BRU2|TCAL7_HUMAN	Q9BRU2		TCEAL7	Transcription elongation factor A protein-like 7 OS=Homo sapiens OX=9606 GN=TCEAL7 PE=2 SV=2	-	-	-	-	-	-	-	-	7798	1	C	UR	8.45632	10.0833	8.78586	7.6945	6.67633	8.95172	8.06355	9.10849	7.84652	-0.215159	0.129126	0.888988
sp|P23468-6|PTPRD_HUMAN	P23468	6	PTPRD	Isoform 6 of Receptor-type tyrosine-protein phosphatase delta OS=Homo sapiens OX=9606 GN=PTPRD	-	-	-	-	-	-	-	-	327	1	C	UR	8.37887	9.49537	8.608	7.56454	8.26301	7.6068	6.98627	8.82741	7.60515	-0.215013	0.0334296	1.47587
sp|P09874|PARP1_HUMAN	P09874		PARP1	Poly [ADP-ribose] polymerase 1 OS=Homo sapiens OX=9606 GN=PARP1 PE=1 SV=4	-	-	-	-	-	-	-	-	1382	68	C	UR	10.6618	10.2378	11.271	7.59704	9.45537	9.34206	10.5765	10.7235	9.24274	-0.214387	0.112474	0.948947
sp|Q92878-2|RAD50_HUMAN	Q92878	2	RAD50	Isoform 2 of DNA repair protein RAD50 OS=Homo sapiens OX=9606 GN=RAD50	-	-	-	-	-	-	-	-	3849	37	C	UR	10.0261	10.025	9.56092	8.273	7.94605	8.74276	9.07396	9.87067	8.50894	-0.214169	0.00828716	2.08159
sp|P51398|RT29_HUMAN	P51398		DAP3	28S ribosomal protein S29, mitochondrial OS=Homo sapiens OX=9606 GN=DAP3 PE=1 SV=1	+	Matrix	-	-	-	-	-	-	4008	5	C	UR	9.72995	10.1517	9.34332	8.81286	8.89555	8.26611	7.62254	9.74166	8.39926	-0.213904	0.0200321	1.69827
sp|Q8IZP0|ABI1_HUMAN	Q8IZP0		ABI1	Abl interactor 1 OS=Homo sapiens OX=9606 GN=ABI1 PE=1 SV=4	-	-	-	-	-	-	-	-	2564	7	C	UR	9.76853	9.7043	9.40228	8.91995	8.08101	8.36897	7.82904	9.62504	8.29974	-0.213725	0.00625568	2.20373
sp|Q9H1K1|ISCU_HUMAN	Q9H1K1		ISCU	Iron-sulfur cluster assembly enzyme ISCU, mitochondrial OS=Homo sapiens OX=9606 GN=ISCU PE=1 SV=2	+	Matrix	-	-	-	-	-	-	6014	3	C	UR	10.0067	9.2164	9.16384	8.46045	7.89135	8.11785	8.16903	9.46231	8.15967	-0.213682	0.00454454	2.34251
sp|Q05519|SRS11_HUMAN	Q05519		SRSF11	Serine/arginine-rich splicing factor 11 OS=Homo sapiens OX=9606 GN=SRSF11 PE=1 SV=1	-	-	-	-	-	-	-	-	2662	8	C	UR	10.2968	10.565	10.2783	8.33113	8.2834	9.59521	9.59519	10.38	8.95123	-0.213653	0.0240601	1.6187
sp|P0C869-6|PA24B_HUMAN	P0C869	6	PLA2G4B	Isoform 5 of Cytosolic phospholipase A2 beta OS=Homo sapiens OX=9606 GN=PLA2G4B	-	-	-	-	-	-	-	-	4947	1	C	UR	9.52448	11.0353	9.99464	8.81062	9.04436	8.47501	8.8016	10.1848	8.7829	-0.21365	0.0169243	1.77149
sp|Q5ZPR3|CD276_HUMAN	Q5ZPR3		CD276	CD276 antigen OS=Homo sapiens OX=9606 GN=CD276 PE=1 SV=1	-	-	-	-	-	-	-	-	5169	8	C	UR	9.50906	9.26644	9.62889	7.57258	9.15312	7.91443	8.02304	9.46813	8.16579	-0.213487	0.0257893	1.58856
sp|P33121|ACSL1_HUMAN	P33121		ACSL1	Long-chain-fatty-acid--CoA ligase 1 OS=Homo sapiens OX=9606 GN=ACSL1 PE=1 SV=1	+	MOM	-	-	-	-	-	-	2235	10	C	UR	8.8641	10.1649	9.77136	8.77139	8.52453	8.50113	7.32313	9.60012	8.28005	-0.213414	0.0464088	1.3334
sp|Q96JB5-4|CK5P3_HUMAN	Q96JB5	4	CDK5RAP3	Isoform 4 of CDK5 regulatory subunit-associated protein 3 OS=Homo sapiens OX=9606 GN=CDK5RAP3	-	-	-	+	-	-	-	-	6896	14	C	UR	10.4073	9.78615	10.1562	8.25497	8.75101	8.56075	9.34027	10.1165	8.72675	-0.213201	0.00647786	2.18857
sp|Q96DU9|PABP5_HUMAN	Q96DU9		PABPC5	Polyadenylate-binding protein 5 OS=Homo sapiens OX=9606 GN=PABPC5 PE=2 SV=1	+	MOM	-	-	-	-	-	-	473	6	C	UR	8.98392	9.7288	8.97038	9.26524	10.5356	10.8811	8.96928	9.2277	9.91281	0.103322	0.299999	0.52288
sp|P04424|ARLY_HUMAN	P04424		ASL	Argininosuccinate lyase OS=Homo sapiens OX=9606 GN=ASL PE=1 SV=4	-	-	-	-	-	-	-	-	1332	9	C	UR	9.53194	9.51453	9.53361	8.79757	8.0548	8.08147	7.94602	9.52669	8.21997	-0.212843	0.00237551	2.62424
sp|Q9NRZ5|PLCD_HUMAN	Q9NRZ5		AGPAT4	1-acyl-sn-glycerol-3-phosphate acyltransferase delta OS=Homo sapiens OX=9606 GN=AGPAT4 PE=1 SV=1	+	MOM	-	-	-	-	-	-	4537	10	C	UR	10.2551	9.46555	10.1032	9.05542	9.38672	8.46385	7.40529	9.94128	8.57782	-0.212821	0.0568393	1.24535
sp|Q9HAN9|NMNA1_HUMAN	Q9HAN9		NMNAT1	Nicotinamide/nicotinic acid mononucleotide adenylyltransferase 1 OS=Homo sapiens OX=9606 GN=NMNAT1 PE=1 SV=1	-	-	-	-	-	-	-	-	6981	2	C	UR	11.0098	8.68658	9.72383	8.18808	8.32611	7.91403	9.42883	9.80674	8.46426	-0.212389	0.107834	0.967245
sp|P49750|YLPM1_HUMAN	P49750		YLPM1	YLP motif-containing protein 1 OS=Homo sapiens OX=9606 GN=YLPM1 PE=1 SV=4	-	-	-	-	-	-	-	-	1580	53	C	UR	11.0331	9.03291	9.52643	8.26029	7.8999	8.80532	9.09233	9.86415	8.51446	-0.212279	0.0725103	1.1396
sp|P55081|MFAP1_HUMAN	P55081		MFAP1	Microfibrillar-associated protein 1 OS=Homo sapiens OX=9606 GN=MFAP1 PE=1 SV=2	-	-	-	-	-	-	-	-	4820	6	C	UR	10.0657	8.43627	9.76711	7.40281	7.73081	8.50079	8.90233	9.42303	8.13419	-0.212193	0.0785508	1.10485
sp|P31942|HNRH3_HUMAN	P31942		HNRNPH3	Heterogeneous nuclear ribonucleoprotein H3 OS=Homo sapiens OX=9606 GN=HNRNPH3 PE=1 SV=2	-	-	-	-	-	-	-	-	3614	20	C	UR	11.0062	8.11696	10.6363	8.43946	7.5548	8.67238	9.58588	9.91982	8.56313	-0.212176	0.194489	0.711104
tr|J3QQJ0|J3QQJ0_HUMAN	J3QQJ0		SAP30BP	SAP30-binding protein (Fragment) OS=Homo sapiens OX=9606 GN=SAP30BP PE=1 SV=1	-	-	-	-	-	-	-	-	5207	8	C	UR	11.1032	8.699	9.6853	7.9651	8.2669	8.0583	9.6495	9.82917	8.48495	-0.212163	0.131659	0.880548
sp|Q15050|RRS1_HUMAN	Q15050		RRS1	Ribosome biogenesis regulatory protein homolog OS=Homo sapiens OX=9606 GN=RRS1 PE=1 SV=2	-	-	-	-	-	-	-	-	1384	10	C	UR	9.34002	9.25594	10.6603	7.64044	7.90915	9.14929	8.98009	9.75209	8.41974	-0.211935	0.0725174	1.13956
sp|P51970|NDUA8_HUMAN	P51970		NDUFA8	NADH dehydrogenase [ubiquinone] 1 alpha subcomplex subunit 8 OS=Homo sapiens OX=9606 GN=NDUFA8 PE=1 SV=3	+	MIM	-	-	-	-	-	-	4052	5	C	UR	11.1411	9.01395	9.53923	7.77902	9.20629	8.18506	9.02041	9.89809	8.54769	-0.211615	0.0995195	1.00209
sp|Q9UKJ3|GPTC8_HUMAN	Q9UKJ3		GPATCH8	G patch domain-containing protein 8 OS=Homo sapiens OX=9606 GN=GPATCH8 PE=1 SV=2	-	-	-	-	-	-	-	-	1379	11	C	UR	10.4774	9.73329	9.27253	7.88807	8.04884	8.81695	9.19544	9.82774	8.48733	-0.21155	0.0359714	1.44404
sp|Q9NZ32|ARP10_HUMAN	Q9NZ32		ACTR10	Actin-related protein 10 OS=Homo sapiens OX=9606 GN=ACTR10 PE=1 SV=1	-	-	-	-	-	-	-	-	4152	9	C	UR	9.27527	10.4405	9.73612	8.84532	8.99796	8.53827	7.53309	9.8173	8.47866	-0.21149	0.0390024	1.40891
tr|H3BS72|H3BS72_HUMAN	H3BS72		HACD3	Very-long-chain (3R)-3-hydroxyacyl-CoA dehydratase OS=Homo sapiens OX=9606 GN=HACD3 PE=1 SV=1	-	-	-	+	-	-	-	-	3307	14	C	UR	10.069	9.11177	10.1466	8.88012	9.09939	8.05905	7.73481	9.77579	8.44334	-0.211399	0.0378066	1.42243
sp|Q9H098-2|F107B_HUMAN	Q9H098	2	FAM107B	Isoform 2 of Protein FAM107B OS=Homo sapiens OX=9606 GN=FAM107B	-	-	-	-	-	-	-	-	6091	5	C	UR	8.47897	10.3114	9.20987	9.59211	6.87921	7.87078	7.90883	9.33341	8.06273	-0.211136	0.173599	0.760452
sp|Q9Y6I9|TX264_HUMAN	Q9Y6I9		TEX264	Testis-expressed protein 264 OS=Homo sapiens OX=9606 GN=TEX264 PE=1 SV=1	-	-	+	+	-	-	-	-	6389	4	C	UR	10.0186	9.42808	9.16575	8.70131	8.78105	8.02026	7.46708	9.53748	8.24243	-0.210539	0.0280244	1.55246
sp|Q5SXM8|DNLZ_HUMAN	Q5SXM8		DNLZ	DNL-type zinc finger protein OS=Homo sapiens OX=9606 GN=DNLZ PE=1 SV=1	+	Matrix	-	-	-	-	-	-	8480	1	C	UR	10.4495	8.46157	10.4019	8.01294	9.02293	8.32335	8.42615	9.77099	8.44634	-0.210178	0.0791414	1.1016
sp|Q8WUW1-2|BRK1_HUMAN	Q8WUW1	2	BRK1	Isoform 2 of Protein BRICK1 OS=Homo sapiens OX=9606 GN=BRK1	-	-	-	-	-	-	-	-	5967	7	C	UR	9.67351	8.94002	8.59406	7.316	9.96869	5.12689	8.95262	9.0692	7.84105	-0.209928	0.380893	0.419197
sp|O60318|GANP_HUMAN	O60318		MCM3AP	Germinal-center associated nuclear protein OS=Homo sapiens OX=9606 GN=MCM3AP PE=1 SV=2	-	-	-	-	-	-	-	-	5026	12	C	UR	11.2648	10.1924	10.3309	8.00656	9.3575	9.84725	9.43481	10.596	9.16153	-0.209864	0.0479154	1.31952
sp|Q8TBP0|TBC16_HUMAN	Q8TBP0		TBC1D16	TBC1 domain family member 16 OS=Homo sapiens OX=9606 GN=TBC1D16 PE=2 SV=1	-	-	-	-	-	-	-	-	3422	2	C	UR	8.78831	10.9682	9.67977	8.02526	9.00253	8.46471	8.45208	9.81209	8.48615	-0.209452	0.0709748	1.1489
tr|J3KN66|J3KN66_HUMAN	J3KN66		TOR1AIP1	Torsin-1A-interacting protein 1 OS=Homo sapiens OX=9606 GN=TOR1AIP1 PE=1 SV=1	-	-	-	-	-	-	-	-	4283	9	C	UR	10.42	9.27019	9.94191	8.10882	9.10156	8.76042	8.20811	9.87737	8.54473	-0.209092	0.019532	1.70925
sp|P36896-4|ACV1B_HUMAN	P36896	4	ACVR1B	Isoform 4 of Activin receptor type-1B OS=Homo sapiens OX=9606 GN=ACVR1B	-	-	-	-	-	-	-	-	5605	2	C	UR	9.52923	8.7101	9.61781	7.41087	8.12516	7.73267	8.86388	9.28571	8.03314	-0.209048	0.0365982	1.43654
sp|Q6IA69|NADE_HUMAN	Q6IA69		NADSYN1	Glutamine-dependent NAD(+) synthetase OS=Homo sapiens OX=9606 GN=NADSYN1 PE=1 SV=3	-	-	-	-	-	-	-	-	3861	2	C	UR	9.82705	10.57	9.37526	8.73505	8.64417	8.87309	8.09155	9.9241	8.58596	-0.208956	0.0130337	1.88493
sp|Q9H8H2|DDX31_HUMAN	Q9H8H2		DDX31	Probable ATP-dependent RNA helicase DDX31 OS=Homo sapiens OX=9606 GN=DDX31 PE=1 SV=2	-	-	-	-	-	-	-	-	6006	7	C	UR	8.11935	13.4177	8.92906	8.09721	7.95061	9.59299	9.50451	10.1554	8.78633	-0.20891	0.395729	0.402602
sp|Q16854|DGUOK_HUMAN	Q16854		DGUOK	Deoxyguanosine kinase, mitochondrial OS=Homo sapiens OX=9606 GN=DGUOK PE=1 SV=2	+	Matrix	-	-	-	-	-	-	867	2	C	UR	10.0929	8.60146	10.5116	9.19911	8.25521	7.52509	8.72189	9.73532	8.42532	-0.208496	0.0971406	1.0126
tr|G5EA09|G5EA09_HUMAN	G5EA09		SDCBP	Syndecan binding protein (Syntenin), isoform CRA_a OS=Homo sapiens OX=9606 GN=SDCBP PE=1 SV=1	-	-	-	-	-	-	-	-	3091	5	C	UR	9.20734	8.96206	11.207	6.94429	8.22506	8.43715	10.2923	9.79213	8.4747	-0.208461	0.248882	0.604006
sp|Q96KR1|ZFR_HUMAN	Q96KR1		ZFR	Zinc finger RNA-binding protein OS=Homo sapiens OX=9606 GN=ZFR PE=1 SV=2	-	-	-	-	-	-	-	-	2325	21	C	UR	11.5433	10.2344	9.79009	7.9542	9.51054	10.1057	8.87193	10.5226	9.11059	-0.207874	0.0999114	1.00039
sp|P82650|RT22_HUMAN	P82650		MRPS22	28S ribosomal protein S22, mitochondrial OS=Homo sapiens OX=9606 GN=MRPS22 PE=1 SV=1	+	Matrix	-	-	-	-	-	-	5323	13	C	UR	9.4562	10.0923	9.31488	8.34984	8.09782	8.58172	8.30293	9.62113	8.33308	-0.207356	0.00260527	2.58415
sp|Q8IZQ5|SELH_HUMAN	Q8IZQ5		SELENOH	Selenoprotein H OS=Homo sapiens OX=9606 GN=SELENOH PE=1 SV=2	-	-	-	-	-	-	-	-	1134	5	C	UR	11.2945	10.4015	11.1173	7.88606	10.6756	9.33592	9.9978	10.9378	9.47384	-0.207296	0.105153	0.978177
sp|P55199|ELL_HUMAN	P55199		ELL	RNA polymerase II elongation factor ELL OS=Homo sapiens OX=9606 GN=ELL PE=1 SV=1	-	-	-	-	-	-	-	-	3677	2	C	UR	9.85568	10.3671	9.97459	7.52467	8.46797	9.0202	9.87482	10.0658	8.72191	-0.206744	0.0743291	1.12884
sp|Q9P086|MED11_HUMAN	Q9P086		MED11	Mediator of RNA polymerase II transcription subunit 11 OS=Homo sapiens OX=9606 GN=MED11 PE=1 SV=2	-	-	-	-	-	-	-	-	4652	2	C	UR	10.0515	10.1854	10.1075	8.54176	8.29184	8.94449	9.27958	10.1148	8.76442	-0.206738	0.00348948	2.45724
sp|Q9UHG3|PCYOX_HUMAN	Q9UHG3		PCYOX1	Prenylcysteine oxidase 1 OS=Homo sapiens OX=9606 GN=PCYOX1 PE=1 SV=3	-	-	-	+	-	-	-	-	5994	12	C	UR	10.2689	9.03103	9.45438	7.95187	8.18891	7.79498	9.28554	9.58477	8.30532	-0.206707	0.0510301	1.29217
sp|P14859-6|PO2F1_HUMAN	P14859	6	POU2F1	Isoform 6 of POU domain, class 2, transcription factor 1 OS=Homo sapiens OX=9606 GN=POU2F1	-	-	-	-	-	-	-	-	6536	7	C	UR	10.6472	9.88216	10.2717	8.42128	8.71471	8.44516	10.0055	10.267	8.89666	-0.206681	0.0359288	1.44456
sp|P61970|NTF2_HUMAN	P61970		NUTF2	Nuclear transport factor 2 OS=Homo sapiens OX=9606 GN=NUTF2 PE=1 SV=1	-	-	-	-	-	-	-	-	924	10	C	UR	8.541	9.78449	10.3109	9.06127	8.261	7.88682	7.88122	9.54546	8.27258	-0.206478	0.0678972	1.16815
sp|Q5BJF2|SGMR2_HUMAN	Q5BJF2		TMEM97	Sigma intracellular receptor 2 OS=Homo sapiens OX=9606 GN=TMEM97 PE=1 SV=1	-	-	-	+	-	-	-	-	5287	3	C	UR	9.36168	10.6156	10.0597	8.16888	9.66291	8.46124	8.41631	10.0123	8.67733	-0.206453	0.044064	1.35592
sp|Q92947|GCDH_HUMAN	Q92947		GCDH	Glutaryl-CoA dehydrogenase, mitochondrial OS=Homo sapiens OX=9606 GN=GCDH PE=1 SV=1	+	Matrix	-	-	-	-	-	-	530	5	C	UR	9.50953	8.73038	10.0319	8.33125	8.31368	7.47303	8.55173	9.42394	8.16742	-0.206449	0.031223	1.50552
sp|Q96JQ0|PCD16_HUMAN	Q96JQ0		DCHS1	Protocadherin-16 OS=Homo sapiens OX=9606 GN=DCHS1 PE=1 SV=1	-	-	-	-	-	-	-	-	453	28	C	UR	7.90954	10.1019	9.52917	9.15001	7.62811	7.56428	7.48389	9.1802	7.95657	-0.206379	0.151893	0.818463
sp|P23786|CPT2_HUMAN	P23786		CPT2	Carnitine O-palmitoyltransferase 2, mitochondrial OS=Homo sapiens OX=9606 GN=CPT2 PE=1 SV=2	+	MIM	-	-	-	-	-	-	1900	19	C	UR	9.35216	9.42199	9.58725	8.6076	8.43991	7.79728	7.94474	9.4538	8.19738	-0.205731	0.00317001	2.49894
sp|Q6PGP7|TTC37_HUMAN	Q6PGP7		TTC37	Tetratricopeptide repeat protein 37 OS=Homo sapiens OX=9606 GN=TTC37 PE=1 SV=1	-	-	-	-	-	-	-	-	207	24	C	UR	9.2266	10.88	9.43541	8.48241	8.90552	8.51339	8.25318	9.84734	8.53862	-0.20573	0.0369496	1.43239
tr|A0A0G2JNT7|A0A0G2JNT7_HUMAN	A0A0G2JNT7		KANSL1	KAT8 regulatory NSL complex subunit 1 OS=Homo sapiens OX=9606 GN=KANSL1 PE=1 SV=1	-	-	-	-	-	-	-	-	2097	1	C	UR	10.7477	9.31438	9.9902	8.38997	9.27577	8.70408	8.37933	10.0174	8.68729	-0.205534	0.0262596	1.58071
tr|A8MXP9|A8MXP9_HUMAN	A8MXP9		MATR3	Matrin-3 OS=Homo sapiens OX=9606 GN=MATR3 PE=1 SV=1	-	-	-	-	-	-	-	-	2928	43	C	UR	10.8825	8.72453	9.76463	8.43284	7.98278	8.71675	8.84176	9.79055	8.49353	-0.205026	0.0712164	1.14742
sp|P01112|RASH_HUMAN	P01112		HRAS	GTPase HRas OS=Homo sapiens OX=9606 GN=HRAS PE=1 SV=1	-	-	-	-	-	-	-	-	5368	6	C	UR	9.89515	9.65336	9.31103	8.73539	8.98549	7.89139	7.77165	9.61985	8.34598	-0.204932	0.0212364	1.67292
sp|Q8TEQ8|PIGO_HUMAN	Q8TEQ8		PIGO	GPI ethanolamine phosphate transferase 3 OS=Homo sapiens OX=9606 GN=PIGO PE=1 SV=3	-	-	-	+	-	-	-	-	1539	2	C	UR	10.6697	9.60782	10.208	8.85524	10.0824	9.24225	7.0884	10.1618	8.81707	-0.20479	0.149113	0.826486
sp|Q9UQE7|SMC3_HUMAN	Q9UQE7		SMC3	Structural maintenance of chromosomes protein 3 OS=Homo sapiens OX=9606 GN=SMC3 PE=1 SV=2	-	-	-	-	-	-	-	-	1200	46	C	UR	10.3666	9.5235	9.77481	8.20369	8.11004	8.89549	9.11144	9.8883	8.58017	-0.204718	0.0152162	1.81769
sp|Q2TAY7|SMU1_HUMAN	Q2TAY7		SMU1	WD40 repeat-containing protein SMU1 OS=Homo sapiens OX=9606 GN=SMU1 PE=1 SV=2	-	-	-	-	-	-	-	-	5416	15	C	UR	10.8825	8.73636	9.93722	8.32081	7.99596	9.06343	8.81832	9.85203	8.54963	-0.204559	0.0792754	1.10086
sp|O00451|GFRA2_HUMAN	O00451		GFRA2	GDNF family receptor alpha-2 OS=Homo sapiens OX=9606 GN=GFRA2 PE=1 SV=2	-	-	-	-	-	-	-	-	4825	3	C	UR	7.9197	7.99278	8.33965	8.06315	7.66268	6.26573	6.07144	8.08404	7.01575	-0.20448	0.134345	0.871779
sp|Q7L0Q8|RHOU_HUMAN	Q7L0Q8		RHOU	Rho-related GTP-binding protein RhoU OS=Homo sapiens OX=9606 GN=RHOU PE=1 SV=1	-	-	-	-	-	-	-	-	3167	1	C	UR	10.8578	11.2275	7.94607	9.44426	8.75807	7.69774	8.85483	10.0105	8.68872	-0.204291	0.230703	0.636946
sp|Q8WZ19|BACD1_HUMAN	Q8WZ19		KCTD13	BTB/POZ domain-containing adapter for CUL3-mediated RhoA degradation protein 1 OS=Homo sapiens OX=9606 GN=KCTD13 PE=1 SV=1	-	-	-	-	-	-	-	-	4846	1	C	UR	10.2861	9.71681	9.37653	8.70059	8.88008	8.11497	8.30743	9.79315	8.50077	-0.204179	0.00808815	2.09215
sp|P35052|GPC1_HUMAN	P35052		GPC1	Glypican-1 OS=Homo sapiens OX=9606 GN=GPC1 PE=1 SV=2	-	-	-	-	-	-	-	-	5196	14	C	UR	10.3288	9.76782	9.99649	8.48699	9.20052	8.1462	8.99726	10.031	8.70774	-0.2041	0.00846884	2.07218
sp|O75438|NDUB1_HUMAN	O75438		NDUFB1	NADH dehydrogenase [ubiquinone] 1 beta subcomplex subunit 1 OS=Homo sapiens OX=9606 GN=NDUFB1 PE=1 SV=1	+	MIM	-	-	-	-	-	-	6116	3	C	UR	10.8555	8.95357	10.5326	8.11705	9.87573	8.54313	8.58619	10.1139	8.78053	-0.203959	0.101794	0.992279
sp|Q9H0B6|KLC2_HUMAN	Q9H0B6		KLC2	Kinesin light chain 2 OS=Homo sapiens OX=9606 GN=KLC2 PE=1 SV=1	-	-	-	-	-	-	-	-	2432	17	C	UR	9.70802	9.63336	9.23418	8.97038	8.16677	7.96062	7.98	9.52519	8.26944	-0.203957	0.00951299	2.02168
sp|Q8N5Y2|MS3L1_HUMAN	Q8N5Y2		MSL3	Male-specific lethal 3 homolog OS=Homo sapiens OX=9606 GN=MSL3 PE=1 SV=1	-	-	-	-	-	-	-	-	5908	2	C	UR	11.184	9.65557	9.89304	7.95987	9.82374	9.03189	8.76214	10.2442	8.89441	-0.203837	0.0756924	1.12095
sp|Q9NZZ3|CHMP5_HUMAN	Q9NZZ3		CHMP5	Charged multivesicular body protein 5 OS=Homo sapiens OX=9606 GN=CHMP5 PE=1 SV=1	-	-	-	-	-	-	-	-	3199	2	C	UR	9.84007	9.25689	10.1685	8.25845	9.1777	7.65372	8.79079	9.75515	8.47016	-0.203774	0.0357787	1.44638
tr|A0A087WVD1|A0A087WVD1_HUMAN	A0A087WVD1		LENG9	Leukocyte receptor cluster member 9 OS=Homo sapiens OX=9606 GN=LENG9 PE=1 SV=1	-	-	-	-	-	-	-	-	2623	1	C	UR	9.45456	10.1426	8.96945	8.40362	9.29117	8.14553	7.23273	9.5222	8.26826	-0.203711	0.0815508	1.08857
sp|P04899-4|GNAI2_HUMAN	P04899	4	GNAI2	Isoform sGi2 of Guanine nucleotide-binding protein G(i) subunit alpha-2 OS=Homo sapiens OX=9606 GN=GNAI2	-	-	-	-	-	-	-	-	2926	23	C	UR	9.60136	8.69012	10.1174	8.07388	8.92733	7.61139	8.28125	9.46963	8.22346	-0.203562	0.0471464	1.32655
sp|Q8IYR6|TEFF1_HUMAN	Q8IYR6		TMEFF1	Tomoregulin-1 OS=Homo sapiens OX=9606 GN=TMEFF1 PE=1 SV=1	-	-	-	-	-	-	-	-	4097	5	C	UR	10.692	9.23472	8.95723	9.5828	8.49089	8.09011	7.28077	9.62798	8.36114	-0.203534	0.14034	0.852818
sp|P36776|LONM_HUMAN	P36776		LONP1	Lon protease homolog, mitochondrial OS=Homo sapiens OX=9606 GN=LONP1 PE=1 SV=2	+	Matrix	-	-	-	-	-	-	2023	25	C	UR	9.54368	9.49055	9.60979	8.57754	8.16142	8.12076	8.30943	9.54801	8.29229	-0.203429	0.000171528	3.76567
sp|P82663|RT25_HUMAN	P82663		MRPS25	28S ribosomal protein S25, mitochondrial OS=Homo sapiens OX=9606 GN=MRPS25 PE=1 SV=1	+	MIM	-	-	-	-	-	-	5676	4	C	UR	10.3025	10.6864	9.36979	8.30396	9.54812	8.14162	7.79649	10.1196	8.44755	-0.260543	0.0301726	1.52039
sp|O14497|ARI1A_HUMAN	O14497		ARID1A	AT-rich interactive domain-containing protein 1A OS=Homo sapiens OX=9606 GN=ARID1A PE=1 SV=3	-	-	-	-	-	-	-	-	44	35	C	UR	10.5938	9.07161	9.24207	8.27692	7.80783	8.6983	8.6986	9.63583	8.37041	-0.20311	0.0445797	1.35086
sp|Q5TZA2|CROCC_HUMAN	Q5TZA2		CROCC	Rootletin OS=Homo sapiens OX=9606 GN=CROCC PE=1 SV=1	-	-	-	-	-	-	-	-	376	36	C	UR	10.1514	9.72516	9.66091	7.89787	8.25284	8.72186	9.34915	9.84582	8.55543	-0.202671	0.0218687	1.66018
sp|Q495W5|FUT11_HUMAN	Q495W5		FUT11	Alpha-(1,3)-fucosyltransferase 11 OS=Homo sapiens OX=9606 GN=FUT11 PE=1 SV=1	-	-	-	-	-	-	-	-	2694	1	C	UR	8.87397	9.13402	9.35724	7.80859	7.20294	8.44695	8.2468	9.12174	7.92632	-0.202658	0.0181982	1.73997
sp|Q13148|TADBP_HUMAN	Q13148		TARDBP	TAR DNA-binding protein 43 OS=Homo sapiens OX=9606 GN=TARDBP PE=1 SV=1	-	-	-	-	-	-	-	-	1479	10	C	UR	10.9184	9.24803	9.23839	8.73884	7.68041	8.78812	8.86176	9.80161	8.51728	-0.202625	0.075011	1.12488
tr|A0A0A0MSE7|A0A0A0MSE7_HUMAN	A0A0A0MSE7		RPAIN	RPA-interacting protein OS=Homo sapiens OX=9606 GN=RPAIN PE=1 SV=1	-	-	-	-	-	-	-	-	7940	1	C	UR	9.49096	9.32992	10.2489	8.5337	8.34267	8.09476	8.71641	9.68993	8.42188	-0.202343	0.00666641	2.17611
sp|Q13057-2|COASY_HUMAN	Q13057	2	COASY	Isoform 2 of Bifunctional coenzyme A synthase OS=Homo sapiens OX=9606 GN=COASY	+	Matrix	-	-	-	-	-	-	1651	6	C	UR	9.10507	10.7506	10.045	8.62261	8.99196	8.46357	8.57353	9.96689	8.66292	-0.20229	0.02698	1.56896
sp|Q9H444|CHM4B_HUMAN	Q9H444		CHMP4B	Charged multivesicular body protein 4b OS=Homo sapiens OX=9606 GN=CHMP4B PE=1 SV=1	-	-	+	-	-	-	-	-	335	11	C	UR	9.70958	10.6149	9.87193	9.20219	8.44643	9.19383	8.15258	10.0655	8.74876	-0.202264	0.0201136	1.69651
sp|Q03164-3|KMT2A_HUMAN	Q03164	3	KMT2A	Isoform 3 of Histone-lysine N-methyltransferase 2A OS=Homo sapiens OX=9606 GN=KMT2A	-	-	-	-	-	-	-	-	3688	9	C	UR	10.9598	9.98677	9.88313	8.38346	8.51836	9.56814	9.26419	10.2766	8.93354	-0.202055	0.0293393	1.53255
sp|O60341|KDM1A_HUMAN	O60341		KDM1A	Lysine-specific histone demethylase 1A OS=Homo sapiens OX=9606 GN=KDM1A PE=1 SV=2	-	-	-	-	-	-	-	-	4075	17	C	UR	10.5244	9.21542	9.96847	7.97626	8.34055	8.68609	9.43495	9.90276	8.60946	-0.201908	0.0447962	1.34876
sp|Q16560-2|U1SBP_HUMAN	Q16560	2	SNRNP35	Isoform 2 of U11/U12 small nuclear ribonucleoprotein 35 kDa protein OS=Homo sapiens OX=9606 GN=SNRNP35	-	-	-	-	-	-	-	-	7704	2	C	UR	11.7235	9.6986	9.8749	8.15014	9.11333	9.44359	9.57322	10.4323	9.07007	-0.201876	0.0947195	1.02356
sp|Q9NXN4|GDAP2_HUMAN	Q9NXN4		GDAP2	Ganglioside-induced differentiation-associated protein 2 OS=Homo sapiens OX=9606 GN=GDAP2 PE=1 SV=1	-	-	-	-	-	-	-	+	2940	6	C	UR	9.56201	9.63708	9.84426	8.85031	8.01556	8.45935	8.34292	9.68112	8.41704	-0.201861	0.00205232	2.68775
sp|Q9Y3B7|RM11_HUMAN	Q9Y3B7		MRPL11	39S ribosomal protein L11, mitochondrial OS=Homo sapiens OX=9606 GN=MRPL11 PE=1 SV=1	+	Matrix	-	-	-	-	-	-	39	11	C	UR	9.54808	8.78818	8.9358	7.47466	8.03456	7.68869	8.41777	9.09069	7.90392	-0.201821	0.0126398	1.89826
sp|P62310|LSM3_HUMAN	P62310		LSM3	U6 snRNA-associated Sm-like protein LSm3 OS=Homo sapiens OX=9606 GN=LSM3 PE=1 SV=2	-	-	-	-	-	-	-	-	6855	4	C	UR	9.96254	9.63322	9.50869	8.79184	8.71655	8.36815	7.86538	9.70148	8.43548	-0.201735	0.00577059	2.23878
sp|Q969S2|NEIL2_HUMAN	Q969S2		NEIL2	Endonuclease 8-like 2 OS=Homo sapiens OX=9606 GN=NEIL2 PE=1 SV=3	-	-	-	-	-	-	-	-	1867	1	C	UR	9.28246	9.5554	11.0184	7.49608	9.01568	9.00486	9.09916	9.95209	8.65395	-0.201641	0.0992153	1.00342
sp|O14776|TCRG1_HUMAN	O14776		TCERG1	Transcription elongation regulator 1 OS=Homo sapiens OX=9606 GN=TCERG1 PE=1 SV=2	-	-	-	-	-	-	-	-	2401	36	C	UR	10.0023	9.82118	10.3191	8.06948	8.28055	9.0601	9.5381	10.0475	8.73706	-0.201621	0.026711	1.57331
sp|O75787|RENR_HUMAN	O75787		ATP6AP2	Renin receptor OS=Homo sapiens OX=9606 GN=ATP6AP2 PE=1 SV=2	-	-	-	+	-	-	-	-	3702	2	C	UR	10.4479	9.32472	9.76452	9.50971	9.38331	7.38661	7.96728	9.84571	8.56173	-0.201594	0.117095	0.93146
sp|Q9NRY2|SOSSC_HUMAN	Q9NRY2		INIP	SOSS complex subunit C OS=Homo sapiens OX=9606 GN=INIP PE=1 SV=1	-	-	-	-	-	-	-	-	8466	1	C	UR	11.1224	7.61308	9.66326	8.27298	8.08148	7.16324	9.4137	9.46625	8.23285	-0.201401	0.277303	0.557045
sp|Q14204|DYHC1_HUMAN	Q14204		DYNC1H1	Cytoplasmic dynein 1 heavy chain 1 OS=Homo sapiens OX=9606 GN=DYNC1H1 PE=1 SV=5	-	-	-	-	-	-	-	-	674	268	C	UR	9.2438	9.75942	9.79109	8.75588	8.68124	8.17057	7.78434	9.5981	8.34801	-0.201317	0.00979583	2.00896
sp|P51572-2|BAP31_HUMAN	P51572	2	BCAP31	Isoform 2 of B-cell receptor-associated protein 31 OS=Homo sapiens OX=9606 GN=BCAP31	-	-	-	+	-	-	-	-	1361	8	C	UR	10.2186	9.93422	9.44783	8.63984	9.15276	8.77573	7.75911	9.86688	8.58186	-0.201304	0.0229291	1.63961
sp|Q03393|PTPS_HUMAN	Q03393		PTS	6-pyruvoyl tetrahydrobiopterin synthase OS=Homo sapiens OX=9606 GN=PTS PE=1 SV=1	-	-	-	-	-	-	-	-	4320	5	C	UR	8.59632	10.3211	9.69715	8.82422	7.9653	8.37643	8.02037	9.53819	8.29658	-0.201199	0.0498625	1.30223
sp|Q93074-2|MED12_HUMAN	Q93074	2	MED12	Isoform 2 of Mediator of RNA polymerase II transcription subunit 12 OS=Homo sapiens OX=9606 GN=MED12	-	-	-	-	-	-	-	-	3789	15	C	UR	10.8529	10.2762	9.52897	8.60386	8.74142	9.55145	8.66517	10.2194	8.89047	-0.200972	0.0238526	1.62246
sp|P21675-4|TAF1_HUMAN	P21675	4	TAF1	Isoform 4 of Transcription initiation factor TFIID subunit 1 OS=Homo sapiens OX=9606 GN=TAF1	-	-	-	-	-	-	-	-	1576	10	C	UR	10.7391	10.1543	10.0276	7.57598	9.56034	9.57354	9.15914	10.307	8.96725	-0.200887	0.0722378	1.14124
[truncated: 6,796 more rows]
[truncated: 4 more columns]
